# Supplementary material for: Antigen Discovery in Circulating Extracellular Vesicles From Plasmodium vivax Patients
Source: Front Cell Infect Microbiol. 2022 Jan 24;11:811390. doi: 10.3389/fcimb.2021.811390 (PMC8819181; doi:10.3389/fcimb.2021.811390)
Supplement: Supplementary file 4 [file Table_1.xlsx]

## Sheet: All protein groups
Table 1. Mass spectrometry data of all protein groups identified in CD71+ immuno-captured EVs from Plasmodium vivax infected patients and healthy donors. Total entries: 1147 protein groups.
Accession	Description	Master	calc. pI	Protein FDR Confidence Mascot	Modifications	Patient 2_2020ME004_MEGU_001	Patient 3_2020ME004_MEGU_002	Patient 9_2020ME004_MEGU_003	Patient 10_2020ME004_MEGU_004	Patient 11_2020ME004_MEGU_005	Patient 13_2020ME004_MEGU_006	Healthy Donor 01_2020ME004_MEGU_007	Healthy Donor 02_2020ME004_MEGU_008	Healthy Donor 03_2020ME004_MEGU_009	Healthy Donor 04_2020ME004_MEGU_010	Healthy Donor 05_ 2020ME004_MEGU_011	Healthy Donor 06_2020ME004_MEGU_012	emPAI	Score Mascot	# Peptides Mascot	# Protein Groups	# Unique Peptides	# Peptides	# PSMs	MW [kDa]	# AAs	Coverage	Exp. q-value Mascot
P61604	10 kDa heat shock protein, mitochondrial OS=Homo sapiens OX=9606 GN=HSPE1 PE=1 SV=2	IsMasterProtein	8.92	High		87000000	850000	27000000	26000000		2000000				3600000	7700000		14.849	246.691	6	1	6	6	14	10.925	102	67.6471	0
P31946	14-3-3 protein beta/alpha OS=Homo sapiens OX=9606 GN=YWHAB PE=1 SV=3	IsMasterProtein	4.83	High		11000000		3400000	17000000									3.924	382.116	7	1	2	7	39	28.065	246	30.0813	0
P62258	14-3-3 protein epsilon OS=Homo sapiens OX=9606 GN=YWHAE PE=1 SV=1	IsMasterProtein	4.74	High		57000000		14000000	40000000	4200000					2000000	3000000		3.217	593.692	7	1	5	7	42	29.155	255	33.3333	0
Q04917	14-3-3 protein eta OS=Homo sapiens OX=9606 GN=YWHAH PE=1 SV=4	IsMasterProtein	4.84	High		58000000		4800000	30000000	940000					940000	6000000		3.394	472.314	7	1	4	7	47	28.201	246	30.8943	0
P61981	14-3-3 protein gamma OS=Homo sapiens OX=9606 GN=YWHAG PE=1 SV=2	IsMasterProtein	4.89	High	Acetyl [N-Term]	27000000		10000000	15000000							3900000		2.981	375.987	8	1	4	8	39	28.285	247	33.1984	0
P27348	14-3-3 protein theta OS=Homo sapiens OX=9606 GN=YWHAQ PE=1 SV=1	IsMasterProtein	4.78	High		42000000		5100000	18000000									3.924	401.633	7	1	3	7	40	27.747	245	32.6531	0
P63104	14-3-3 protein zeta/delta OS=Homo sapiens OX=9606 GN=YWHAZ PE=1 SV=1	IsMasterProtein	4.79	High		220000000		58000000	190000000	7600000	5400000		3600000	13000000	15000000	26000000	6300000	9	869.533	10	1	7	10	68	27.728	245	42.0408	0
Q02218	2-oxoglutarate dehydrogenase, mitochondrial OS=Homo sapiens OX=9606 GN=OGDH PE=1 SV=3	IsMasterProtein	6.86	High		4200000		1100000	1700000									0.233	44.31	4	1	4	4	6	115.861	1023	5.8651	0.00144404
Q16698	2,4-dienoyl-CoA reductase, mitochondrial OS=Homo sapiens OX=9606 GN=DECR1 PE=1 SV=1	IsMasterProtein	9.28	High		5400000		2000000										0.438	42.4867	3	1	3	3	4	36.045	335	13.4328	0.00144404
P62333	26S proteasome regulatory subunit 10B OS=Homo sapiens OX=9606 GN=PSMC6 PE=1 SV=1	IsMasterProtein	7.49	Medium		3200000												0.145	21.99	1	1	1	1	1	44.145	389	3.59897	0.0168705
P17980	26S proteasome regulatory subunit 6A OS=Homo sapiens OX=9606 GN=PSMC3 PE=1 SV=3	IsMasterProtein	5.24	Medium														0.116	0	1	1	1	1	1	49.172	439	3.41686	0.0168705
A0A0J9TI06	26S proteasome regulatory subunit OS=Plasmodium vivax Mauritania I OX=1035515 GN=PVMG_02718 PE=4 SV=1	IsMasterProtein	6.57	High		2800000												0.048	32.02	1	1	1	1	1	114.101	1044	1.43678	0.00777202
Q99714	3-hydroxyacyl-CoA dehydrogenase type-2 OS=Homo sapiens OX=9606 GN=HSD17B10 PE=1 SV=3	IsMasterProtein	7.78	Medium		3000000												0.179	17.95	1	1	1	1	1	26.906	261	6.51341	0.0168705
P31937	3-hydroxyisobutyrate dehydrogenase, mitochondrial OS=Homo sapiens OX=9606 GN=HIBADH PE=1 SV=2	IsMasterProtein	8.13	Medium		4700000												0.166	0	1	1	1	1	1	35.306	336	4.7619	0.0168705
P08195	4F2 cell-surface antigen heavy chain OS=Homo sapiens OX=9606 GN=SLC3A2 PE=1 SV=3	IsMasterProtein	5.01	High				31000000	1600000									0.638	147.909	5	1	5	5	8	67.952	630	11.5873	0
Q00013	55 kDa erythrocyte membrane protein OS=Homo sapiens OX=9606 GN=MPP1 PE=1 SV=2	IsMasterProtein	7.37	High		8900000												0.222	29.87	2	1	2	2	2	52.264	466	8.58369	0.00813517
P52209	6-phosphogluconate dehydrogenase, decarboxylating OS=Homo sapiens OX=9606 GN=PGD PE=1 SV=3	IsMasterProtein	7.23	High		2200000			6200000									0.413	32.86	2	1	2	2	4	53.106	483	7.24638	0.00777202
A0A0J9S7Y4	6-phosphogluconate dehydrogenase, decarboxylating OS=Plasmodium vivax India VII OX=1077284 GN=PVIIG_00209 PE=3 SV=1	IsMasterProtein	6.86	Medium					3100000									0.11	21.71	1	1	1	1	1	53.338	473	2.11416	0.0168705
P10809	60 kDa heat shock protein, mitochondrial OS=Homo sapiens OX=9606 GN=HSPD1 PE=1 SV=2	IsMasterProtein	5.87	High		34000000	3000000	12000000	26000000	7800000	460000			990000	2300000	1400000		2.433	468.526	10	1	10	10	43	61.016	573	26.7016	0
P05386	60S acidic ribosomal protein P1 OS=Homo sapiens OX=9606 GN=RPLP1 PE=1 SV=1	IsMasterProtein	4.32	High		10000000		4900000	12000000			880000						0.778	38.35	1	1	1	1	4	11.507	114	14.0351	0.00285714
P05387	60S acidic ribosomal protein P2 OS=Homo sapiens OX=9606 GN=RPLP2 PE=1 SV=1	IsMasterProtein	4.54	High				9400000			2000000							0.468	36.16	1	1	1	1	2	11.658	115	10.4348	0.00777202
Q99798	Aconitate hydratase, mitochondrial OS=Homo sapiens OX=9606 GN=ACO2 PE=1 SV=2	IsMasterProtein	7.61	High		13000000			2300000									0.484	66.55	5	1	5	5	6	85.372	780	11.4103	0
P61160	Actin-related protein 2 OS=Homo sapiens OX=9606 GN=ACTR2 PE=1 SV=1	IsMasterProtein	6.74	High		23000000			15000000	1500000					3700000	4300000		0.468	146.343	2	1	2	2	12	44.732	394	6.59898	0
O15143	Actin-related protein 2/3 complex subunit 1B OS=Homo sapiens OX=9606 GN=ARPC1B PE=1 SV=3	IsMasterProtein	8.35	High		26000000								3800000				0.585	79.88	2	1	2	2	4	40.923	372	6.98925	0
O15144	Actin-related protein 2/3 complex subunit 2 OS=Homo sapiens OX=9606 GN=ARPC2 PE=1 SV=1	IsMasterProtein	7.36	High		10000000	5200000	8700000	20000000			3500000				4600000		0.778	88.64	3	1	3	3	10	34.311	300	21	0
O15145	Actin-related protein 2/3 complex subunit 3 OS=Homo sapiens OX=9606 GN=ARPC3 PE=1 SV=3	IsMasterProtein	8.59	High		25000000		12000000	7100000	4500000	3700000			3700000	1600000			1.154	82.48	2	1	2	2	7	20.533	178	14.6067	0
P59998	Actin-related protein 2/3 complex subunit 4 OS=Homo sapiens OX=9606 GN=ARPC4 PE=1 SV=3	IsMasterProtein	8.43	High		26000000	7000000		29000000			6100000		5200000	13000000	20000000	3100000	1.783	134.094	4	1	4	4	13	19.654	168	22.619	0
O15511	Actin-related protein 2/3 complex subunit 5 OS=Homo sapiens OX=9606 GN=ARPC5 PE=1 SV=3	IsMasterProtein	5.67	High		46000000	21000000	14000000	16000000	16000000		5400000				4300000	8000000	3.642	155.481	4	1	4	4	11	16.31	151	34.4371	0
P61158	Actin-related protein 3 OS=Homo sapiens OX=9606 GN=ACTR3 PE=1 SV=3	IsMasterProtein	5.88	High		12000000	5400000	6900000	21000000	2200000		3300000		1400000		1600000		0.585	169.18	4	1	4	4	19	47.341	418	9.33014	0
P68032	Actin, alpha cardiac muscle 1 OS=Homo sapiens OX=9606 GN=ACTC1 PE=1 SV=1	IsMasterProtein	5.39	High		3200000000	580000000	1100000000	1100000000	660000000		530000000	150000000	550000000	380000000	21000000		6.848	1084.45	8	1	1	8	94	41.992	377	24.9337	0
P60709	Actin, cytoplasmic 1 OS=Homo sapiens OX=9606 GN=ACTB PE=1 SV=1	IsMasterProtein	5.48	High		3600000000	610000000	1100000000	5000000000	390000000	110000000	500000000	170000000	490000000	570000000	690000000	320000000	36.927	2675.77	14	1	7	14	205	41.71	375	53.3333	0
Q9NPJ3	Acyl-coenzyme A thioesterase 13 OS=Homo sapiens OX=9606 GN=ACOT13 PE=1 SV=1	IsMasterProtein	9.14	High		2000000												0.468	34.91	1	1	1	1	1	14.951	140	7.14286	0.00777202
P54819	Adenylate kinase 2, mitochondrial OS=Homo sapiens OX=9606 GN=AK2 PE=1 SV=2	IsMasterProtein	7.81	High		15000000		7700000	5500000									0.701	33.17	3	1	3	3	5	26.461	239	15.8996	0.00777202
Q01518	Adenylyl cyclase-associated protein 1 OS=Homo sapiens OX=9606 GN=CAP1 PE=1 SV=5	IsMasterProtein	8.06	High		120000000	8100000	8500000	35000000	3700000	6600000					8300000		2.311	316.969	10	1	10	10	35	51.869	475	31.5789	0
Q9HDC9	Adipocyte plasma membrane-associated protein OS=Homo sapiens OX=9606 GN=APMAP PE=1 SV=2	IsMasterProtein	6.16	High		60000000	16000000	59000000	11000000	5500000	14000000	15000000	17000000	8200000	25000000	9800000	21000000	2.162	393.597	9	1	9	9	46	46.451	416	35.5769	0
Q15848	Adiponectin OS=Homo sapiens OX=9606 GN=ADIPOQ PE=1 SV=1	IsMasterProtein	5.74	Medium					9800000								4300000	0.52	22.45	2	1	2	2	4	26.397	244	15.5738	0.0168705
P28907	ADP-ribosyl cyclase/cyclic ADP-ribose hydrolase 1 OS=Homo sapiens OX=9606 GN=CD38 PE=1 SV=2	IsMasterProtein	7.66	High				5600000										0.136	36.51	1	1	1	1	1	34.306	300	2.66667	0.00777202
P61204	ADP-ribosylation factor 3 OS=Homo sapiens OX=9606 GN=ARF3 PE=1 SV=2	IsMasterProtein	7.43	High		12000000		6600000	17000000			1600000			3600000			1.154	54.49	3	1	2	3	8	20.588	181	29.2818	0.00144404
P18085	ADP-ribosylation factor 4 OS=Homo sapiens OX=9606 GN=ARF4 PE=1 SV=3	IsMasterProtein	7.14	Medium		12000000												0.585	28.06	2	1	1	2	3	20.498	180	17.2222	0.0117647
Q96BM9	ADP-ribosylation factor-like protein 8A OS=Homo sapiens OX=9606 GN=ARL8A PE=1 SV=1	IsMasterProtein	7.77	High		9100000												0.292	55.04	1	1	1	1	1	21.402	186	8.06452	0.00144404
P05141	ADP/ATP translocase 2 OS=Homo sapiens OX=9606 GN=SLC25A5 PE=1 SV=7	IsMasterProtein	9.69	High	Acetyl [N-Term]	25000000		14000000	12000000									1.254	102.559	6	1	3	6	10	32.831	298	23.1544	0
P12236	ADP/ATP translocase 3 OS=Homo sapiens OX=9606 GN=SLC25A6 PE=1 SV=4	IsMasterProtein	9.74	High		16000000												0.719	84.37	4	1	1	4	6	32.845	298	16.443	0
P43652	Afamin OS=Homo sapiens OX=9606 GN=AFM PE=1 SV=1	IsMasterProtein	5.9	High		10000000	6800000	8400000	110000000	13000000	3500000	6500000	6900000	9900000	14000000	13000000	21000000	0.509	241.094	4	1	4	4	21	69.024	599	7.84641	0
Q8IZ83	Aldehyde dehydrogenase family 16 member A1 OS=Homo sapiens OX=9606 GN=ALDH16A1 PE=1 SV=2	IsMasterProtein	6.79	High		4900000	1900000			540000	2300000							0.212	54.04	2	1	2	2	6	85.074	802	2.74314	0.00144404
P02763	Alpha-1-acid glycoprotein 1 OS=Homo sapiens OX=9606 GN=ORM1 PE=1 SV=1	IsMasterProtein	5.02	High		110000000	13000000	37000000	500000000	1500000	6500000	2200000				9800000	4500000	6.943	434.83	6	1	5	6	35	23.497	201	29.8507	0
P19652	Alpha-1-acid glycoprotein 2 OS=Homo sapiens OX=9606 GN=ORM2 PE=1 SV=2	IsMasterProtein	5.11	High		59000000	51000000	16000000	160000000	27000000	56000000	21000000	11000000	49000000	26000000	7400000	18000000	5.31	657.226	5	1	4	5	48	23.588	201	26.8657	0
CON_Q3SZR3	Alpha-1-acid glycoprotein OS=Bos taurus GN=ORM1 PE=2 SV=1	IsMasterProtein	5.87	High			7900000				14000000			5800000		8500000		0.259	198.8	1	1	1	1	5	23.168	202	5.94059	0
P01011	Alpha-1-antichymotrypsin OS=Homo sapiens OX=9606 GN=SERPINA3 PE=1 SV=2	IsMasterProtein	5.52	High		440000000	310000000	280000000	3700000000	64000000	210000000	130000000	120000000	120000000	190000000	110000000	240000000	27.184	3386.99	18	1	18	18	221	47.621	423	49.1726	0
CON_P34955	Alpha-1-antiproteinase OS=Bos taurus GN=SERPINA1 PE=1 SV=1	IsMasterProtein	6.52	High				1000000										0.129	29.99	1	1	1	1	1	46.075	416	4.08654	0.00813517
P01009	Alpha-1-antitrypsin OS=Homo sapiens OX=9606 GN=SERPINA1 PE=1 SV=3	IsMasterProtein	5.59	High		10000000000	3800000000	9300000000	22000000000	1500000000	4100000000	7000000000	4200000000	4000000000	4200000000	3100000000	6000000000	80.113	8907.54	24	1	24	24	913	46.707	418	61.4833	0
P04217	Alpha-1B-glycoprotein OS=Homo sapiens OX=9606 GN=A1BG PE=1 SV=4	IsMasterProtein	5.86	High		76000000	25000000	34000000	690000000	13000000	17000000	9300000	24000000	17000000	24000000	20000000	26000000	2.384	384.412	8	1	8	8	48	54.22	495	31.9192	0
P08697	Alpha-2-antiplasmin OS=Homo sapiens OX=9606 GN=SERPINF2 PE=1 SV=3	IsMasterProtein	6.29	High		170000000	200000000	320000000	540000000	70000000	150000000	61000000	240000000	61000000	80000000	24000000	200000000	9	1493.33	13	1	13	13	146	54.531	491	44.3992	0
CON_P12763	Alpha-2-HS-glycoprotein OS=Bos taurus GN=AHSG PE=1 SV=2	IsMasterProtein	5.5	Medium								9700000						0.194	0	1	1	1	1	1	38.394	359	4.17827	0.0168705
P02765	Alpha-2-HS-glycoprotein OS=Homo sapiens OX=9606 GN=AHSG PE=1 SV=2	IsMasterProtein	5.72	High		130000000	230000000	210000000	1900000000	26000000	77000000	290000000	280000000	180000000	65000000	200000000	610000000	1.848	528.844	2	1	2	2	40	39.316	367	8.17439	0
P01023	Alpha-2-macroglobulin OS=Homo sapiens OX=9606 GN=A2M PE=1 SV=3	IsMasterProtein	6.46	High		3200000000	8300000000	3500000000	36000000000	1500000000	2900000000	4700000000	6400000000	2700000000	10000000000	5100000000	9700000000	60.48	29879	65	1	59	65	2020	163.188	1474	52.2388	0
P12814	Alpha-actinin-1 OS=Homo sapiens OX=9606 GN=ACTN1 PE=1 SV=2	IsMasterProtein	5.41	High	Acetyl [N-Term]	380000000	19000000	48000000	230000000	20000000	6200000	9200000	5100000	7500000	15000000	22000000	10000000	5.422	1817.79	33	1	26	33	148	102.993	892	47.3094	0
O43707	Alpha-actinin-4 OS=Homo sapiens OX=9606 GN=ACTN4 PE=1 SV=2	IsMasterProtein	5.44	High		5500000			29000000		3500000							0.978	763.134	16	1	9	16	51	104.788	911	22.5027	0
P35611	Alpha-adducin OS=Homo sapiens OX=9606 GN=ADD1 PE=1 SV=2	IsMasterProtein	5.83	Medium		6300000					2900000							0.093	26.72	1	1	1	1	2	80.905	737	1.35685	0.0131894
P61163	Alpha-centractin OS=Homo sapiens OX=9606 GN=ACTR1A PE=1 SV=1	IsMasterProtein	6.64	Medium		36000000			30000000	18000000								0.311	15.07	2	1	2	2	4	42.587	376	13.8298	0.0168705
P06733	Alpha-enolase OS=Homo sapiens OX=9606 GN=ENO1 PE=1 SV=2	IsMasterProtein	7.39	High		19000000	2200000	7000000	27000000	3800000	1500000					4300000	3900000	1.976	150.279	8	1	8	8	24	47.139	434	27.4194	0
P49641	Alpha-mannosidase 2x OS=Homo sapiens OX=9606 GN=MAN2A2 PE=2 SV=3	IsMasterProtein	6.84	High		4300000												0.047	34.12	1	1	1	1	1	130.457	1150	1.65217	0.00777202
P54802	Alpha-N-acetylglucosaminidase OS=Homo sapiens OX=9606 GN=NAGLU PE=1 SV=2	IsMasterProtein	6.65	High			1200000			1300000			1600000					0.15	43.6133	2	1	2	2	4	82.214	743	4.97981	0.00144404
CON_P02662	Alpha-S1-casein OS=Bos taurus GN=CSN1S1 PE=1 SV=2	IsMasterProtein	5.02	High		12000000		4700000	10000000	71000000	6800000	79000000	9400000	3200000		5300000		2.162	177.038	4	1	4	4	15	24.513	214	21.028	0
P54920	Alpha-soluble NSF attachment protein OS=Homo sapiens OX=9606 GN=NAPA PE=1 SV=3	IsMasterProtein	5.36	High		16000000		17000000	17000000					530000	7900000	8700000	660000	1.254	143.337	6	1	6	6	17	33.211	295	28.8136	0
P27338	Amine oxidase [flavin-containing] B OS=Homo sapiens OX=9606 GN=MAOB PE=1 SV=3	IsMasterProtein	7.5	High		14000000			5200000									0.445	65.11	4	1	4	4	5	58.725	520	9.61538	0
P15144	Aminopeptidase N OS=Homo sapiens OX=9606 GN=ANPEP PE=1 SV=4	IsMasterProtein	5.48	High					7900000									0.166	33.49	3	1	3	3	3	109.471	967	6.92865	0.00777202
P05067	Amyloid-beta precursor protein OS=Homo sapiens OX=9606 GN=APP PE=1 SV=3	IsMasterProtein	4.82	Medium					4700000									0.07	17.75	1	1	1	1	1	86.888	770	1.55844	0.0168705
P03950	Angiogenin OS=Homo sapiens OX=9606 GN=ANG PE=1 SV=1	IsMasterProtein	9.64	High								17000000						0.468	40.12	1	1	1	1	1	16.539	147	6.80272	0.00144404
Q9Y5C1	Angiopoietin-related protein 3 OS=Homo sapiens OX=9606 GN=ANGPTL3 PE=1 SV=1	IsMasterProtein	6.7	High		2200000	6300000	3000000		1100000	2600000	5400000	3400000	1300000	3500000		4100000	0.389	106.225	3	1	3	3	15	53.604	460	9.78261	0
Q8NI99	Angiopoietin-related protein 6 OS=Homo sapiens OX=9606 GN=ANGPTL6 PE=1 SV=1	IsMasterProtein	8.53	High			4300000	3300000	7500000	12000000	19000000	3900000	8500000	6900000			6100000	0.492	166.877	4	1	4	4	18	51.662	470	14.2553	0
P01019	Angiotensinogen OS=Homo sapiens OX=9606 GN=AGT PE=1 SV=1	IsMasterProtein	6.32	High		86000000	48000000	51000000	330000000	43000000	29000000	38000000	36000000	62000000	37000000	51000000	40000000	2.793	959.995	8	1	8	8	70	53.121	485	30.5155	0
P16157	Ankyrin-1 OS=Homo sapiens OX=9606 GN=ANK1 PE=1 SV=3	IsMasterProtein	6.01	Medium		5800000	1200000	3000000				300000						0.08	28.7233	3	1	3	3	6	206.137	1881	2.92398	0.0117647
P04083	Annexin A1 OS=Homo sapiens OX=9606 GN=ANXA1 PE=1 SV=2	IsMasterProtein	7.02	High					7300000									0.501	63.8	3	1	3	3	3	38.69	346	12.7168	0
P50995	Annexin A11 OS=Homo sapiens OX=9606 GN=ANXA11 PE=1 SV=1	IsMasterProtein	7.65	High		4500000												0.155	31.05	1	1	1	1	1	54.355	505	2.37624	0.00813517
P07355	Annexin A2 OS=Homo sapiens OX=9606 GN=ANXA2 PE=1 SV=2	IsMasterProtein	7.75	High					2200000									0.468	62.9867	3	1	3	3	3	38.58	339	10.3245	0
P09525	Annexin A4 OS=Homo sapiens OX=9606 GN=ANXA4 PE=1 SV=4	IsMasterProtein	6.13	High					7700000									0.155	39.97	1	1	1	1	1	35.86	319	3.44828	0.00144404
P08758	Annexin A5 OS=Homo sapiens OX=9606 GN=ANXA5 PE=1 SV=2	IsMasterProtein	5.05	Medium														0.136	23.4	1	1	1	1	1	35.914	320	5	0.0168705
P08133	Annexin A6 OS=Homo sapiens OX=9606 GN=ANXA6 PE=1 SV=3	IsMasterProtein	5.6	High					15000000									0.212	35.9833	3	1	3	3	3	75.826	673	5.34918	0.00777202
Q9NW15	Anoctamin-10 OS=Homo sapiens OX=9606 GN=ANO10 PE=1 SV=2	IsMasterProtein	7.4	Medium		4800000												0.202	22.62	2	1	2	2	2	76.28	660	5.45455	0.0168705
Q4KMQ2	Anoctamin-6 OS=Homo sapiens OX=9606 GN=ANO6 PE=1 SV=2	IsMasterProtein	7.77	High		12000000												0.166	70.31	3	1	3	3	3	106.096	910	4.61538	0
Q03518	Antigen peptide transporter 1 OS=Homo sapiens OX=9606 GN=TAP1 PE=1 SV=2	IsMasterProtein	8.02	High		3500000		1500000										0.25	37.62	3	1	3	3	3	87.163	808	7.05446	0.00777202
Q03519	Antigen peptide transporter 2 OS=Homo sapiens OX=9606 GN=TAP2 PE=1 SV=1	IsMasterProtein	8.02	High		19000000												0.093	45.77	1	1	1	1	1	75.616	686	1.45773	0.00144404
CON_P41361	Antithrombin-III OS=Bos taurus GN=SERPINC1 PE=1 SV=2	IsMasterProtein	7.33	High					11000000						3600000		7500000	0.468	514.846	3	1	1	3	31	52.314	465	6.88172	0
P01008	Antithrombin-III OS=Homo sapiens OX=9606 GN=SERPINC1 PE=1 SV=1	IsMasterProtein	6.71	High		210000000	150000000	45000000	920000000	63000000	170000000	140000000	290000000	120000000	280000000	99000000	340000000	99	3589.17	21	1	19	21	282	52.569	464	49.1379	0
Q10567	AP-1 complex subunit beta-1 OS=Homo sapiens OX=9606 GN=AP1B1 PE=1 SV=2	IsMasterProtein	5.06	Medium		10000000												0.122	25.77	2	1	2	2	2	104.57	949	3.58272	0.0136742
O95782	AP-2 complex subunit alpha-1 OS=Homo sapiens OX=9606 GN=AP2A1 PE=1 SV=3	IsMasterProtein	7.03	High		1500000												0.049	35.45	1	1	1	1	1	107.478	977	1.22825	0.00777202
Q96CW1	AP-2 complex subunit mu OS=Homo sapiens OX=9606 GN=AP2M1 PE=1 SV=2	IsMasterProtein	9.54	Medium		1700000												0.129	13.31	1	1	1	1	1	49.623	435	2.06897	0.0168705
CON_P15497	Apolipoprotein A-I OS=Bos taurus GN=APOA1 PE=1 SV=3	IsMasterProtein	5.97	High								12000000						1.929	91.98	6	1	5	6	13	30.258	265	26.7925	0
P02647	Apolipoprotein A-I OS=Homo sapiens OX=9606 GN=APOA1 PE=1 SV=1	IsMasterProtein	5.76	High		17000000000	12000000000	6400000000	13000000000	23000000000	9000000000	13000000000	11000000000	13000000000	9200000000	13000000000	23000000000	340.455	6587.17	24	1	23	24	466	30.759	267	63.6704	0
CON_P81644	Apolipoprotein A-II OS=Bos taurus GN=APOA2 PE=1 SV=2	IsMasterProtein	8.1	Medium								2900000						0.585	0	1	1	1	1	1	11.195	100	16	0.0168705
P02652	Apolipoprotein A-II OS=Homo sapiens OX=9606 GN=APOA2 PE=1 SV=1	IsMasterProtein	6.62	High		4900000000	2000000000	1900000000	2000000000	8100000000	3100000000	2100000000	6200000000	1500000000	5100000000	1800000000	1100000000	250.189	1615.84	8	1	8	8	92	11.168	100	64	0
P06727	Apolipoprotein A-IV OS=Homo sapiens OX=9606 GN=APOA4 PE=1 SV=3	IsMasterProtein	5.38	High		4100000000	3400000000	2800000000	1800000000	620000000	1100000000	3400000000	2800000000	2300000000	1300000000	2200000000	2300000000	46.863	4685.97	31	1	31	31	367	45.371	396	63.1313	0
Q6Q788	Apolipoprotein A-V OS=Homo sapiens OX=9606 GN=APOA5 PE=1 SV=1	IsMasterProtein	6.43	High		17000000		18000000				3600000		3400000		2300000	5800000	1.448	166.212	5	1	5	5	22	41.187	366	22.9508	0
P04114	Apolipoprotein B-100 OS=Homo sapiens OX=9606 GN=APOB PE=1 SV=2	IsMasterProtein	7.05	High		250000000	54000000	230000000	610000000	62000000	34000000	49000000	47000000	73000000	34000000	38000000	33000000	10.192	15002.2	177	1	177	177	1198	515.283	4563	52.0272	0
P02654	Apolipoprotein C-I OS=Homo sapiens OX=9606 GN=APOC1 PE=1 SV=1	IsMasterProtein	8.47	High		2300000000	900000000	850000000	1700000000	63000000	490000000	3000000000	2400000000	960000000	610000000	960000000	1200000000	9	613.922	3	1	3	3	55	9.326	83	24.0964	0
P02655	Apolipoprotein C-II OS=Homo sapiens OX=9606 GN=APOC2 PE=1 SV=1	IsMasterProtein	4.72	High		2600000000	2000000000	7700000000	2200000000	490000000	360000000	1600000000	2500000000	1900000000	1300000000	1500000000	1100000000	157.489	1464.94	5	1	5	5	97	11.277	101	52.4752	0
P02656	Apolipoprotein C-III OS=Homo sapiens OX=9606 GN=APOC3 PE=1 SV=1	IsMasterProtein	5.41	High		20000000000	5300000000	8100000000	7200000000	1400000000	1200000000	8300000000	13000000000	6900000000	6200000000	7000000000	6100000000	24.119	1418.87	5	1	5	5	156	10.845	99	56.5657	0
P55056	Apolipoprotein C-IV OS=Homo sapiens OX=9606 GN=APOC4 PE=1 SV=1	IsMasterProtein	8.92	Medium		18000000		51000000										0.778	0	1	1	1	1	2	14.543	127	9.44882	0.0168705
P05090	Apolipoprotein D OS=Homo sapiens OX=9606 GN=APOD PE=1 SV=1	IsMasterProtein	5.15	High		560000000	370000000	110000000	420000000	200000000	120000000	360000000	260000000	300000000	260000000	240000000	620000000	1.371	364.06	3	1	3	3	33	21.262	189	17.4603	0
P02649	Apolipoprotein E OS=Homo sapiens OX=9606 GN=APOE PE=1 SV=1	IsMasterProtein	5.73	High		2200000000	740000000	1800000000	1400000000	1600000000	320000000	790000000	800000000	560000000	280000000	790000000	970000000	24.809	3191.79	15	1	15	15	200	36.132	317	53.3123	0
Q13790	Apolipoprotein F OS=Homo sapiens OX=9606 GN=APOF PE=1 SV=2	IsMasterProtein	5.64	High		54000000	13000000		61000000		14000000	2900000	32000000		11000000		8100000	0.585	55.47	2	1	2	2	10	35.377	326	8.28221	0.00144404
O14791	Apolipoprotein L1 OS=Homo sapiens OX=9606 GN=APOL1 PE=1 SV=5	IsMasterProtein	5.81	High		140000000	730000000	710000000	400000000	390000000	390000000	590000000	10000000	710000000	200000000	270000000	500000000	7.66	947.816	11	1	11	11	87	43.947	398	38.4422	0
O95445	Apolipoprotein M OS=Homo sapiens OX=9606 GN=APOM PE=1 SV=2	IsMasterProtein	6.01	High		180000000	240000000	200000000	290000000	130000000	120000000	120000000	170000000	130000000	75000000	78000000	96000000	9	544.002	4	1	4	4	73	21.239	188	36.7021	0
P08519	Apolipoprotein(a) OS=Homo sapiens OX=9606 GN=LPA PE=1 SV=1	IsMasterProtein	5.88	High		100000000		64000000		17000000	15000000		30000000		2300000		17000000	0.027	140.49	2	1	2	2	8	500.995	4548	7.34389	0
O95831	Apoptosis-inducing factor 1, mitochondrial OS=Homo sapiens OX=9606 GN=AIFM1 PE=1 SV=1	IsMasterProtein	8.95	High		3400000		610000	1300000									0.186	102.13	2	1	2	2	4	66.859	613	3.42577	0
Q96P48	Arf-GAP with Rho-GAP domain, ANK repeat and PH domain-containing protein 1 OS=Homo sapiens OX=9606 GN=ARAP1 PE=1 SV=3	IsMasterProtein	6.23	Medium		1900000												0.038	0	1	1	1	1	1	162.089	1450	0.896552	0.0168705
Q8WXF7	Atlastin-1 OS=Homo sapiens OX=9606 GN=ATL1 PE=1 SV=1	IsMasterProtein	6.18	High		2300000			560000									0.186	43.4333	2	1	2	2	3	63.503	558	3.40502	0.00144404
Q6DD88	Atlastin-3 OS=Homo sapiens OX=9606 GN=ATL3 PE=1 SV=1	IsMasterProtein	5.66	High		18000000		3800000										0.52	61.19	4	1	4	4	5	60.503	541	8.87246	0
P24539	ATP synthase F(0) complex subunit B1, mitochondrial OS=Homo sapiens OX=9606 GN=ATP5PB PE=1 SV=2	IsMasterProtein	9.36	High		41000000		9900000										0.848	54.13	4	1	4	4	7	28.89	256	17.9688	0.00144404
Q96IX5	ATP synthase membrane subunit DAPIT, mitochondrial OS=Homo sapiens OX=9606 GN=ATP5MD PE=1 SV=1	IsMasterProtein	9.76	Medium		45000000			9600000									1.154	23.24	1	1	1	1	2	6.453	58	25.8621	0.0168705
P25705	ATP synthase subunit alpha, mitochondrial OS=Homo sapiens OX=9606 GN=ATP5F1A PE=1 SV=1	IsMasterProtein	9.13	High		35000000		12000000	23000000	7000000								1.894	240.056	10	1	10	10	20	59.714	553	24.2315	0
P06576	ATP synthase subunit beta, mitochondrial OS=Homo sapiens OX=9606 GN=ATP5F1B PE=1 SV=3	IsMasterProtein	5.4	High		180000000		57000000	44000000	11000000	640000	1300000		1200000	13000000	28000000		7.432	625.943	20	1	20	20	78	56.525	529	65.0284	0
O75947	ATP synthase subunit d, mitochondrial OS=Homo sapiens OX=9606 GN=ATP5PD PE=1 SV=3	IsMasterProtein	5.3	High		69000000		16000000	28000000	8600000	3800000	5100000				11000000		6.499	280.908	6	1	6	6	18	18.479	161	50.9317	0
P30049	ATP synthase subunit delta, mitochondrial OS=Homo sapiens OX=9606 GN=ATP5F1D PE=1 SV=2	IsMasterProtein	5.49	High		84000000		33000000	28000000	2300000		8000000				16000000		2.162	87.59	3	1	3	3	8	17.479	168	34.5238	0
P56385	ATP synthase subunit e, mitochondrial OS=Homo sapiens OX=9606 GN=ATP5ME PE=1 SV=2	IsMasterProtein	9.35	Medium		37000000												3.642	23.16	2	1	2	2	2	7.928	69	30.4348	0.0168705
P56381	ATP synthase subunit epsilon, mitochondrial OS=Homo sapiens OX=9606 GN=ATP5F1E PE=1 SV=2	IsMasterProtein	9.92	High		9200000												9	45.94	1	1	1	1	1	5.776	51	15.6863	0.00144404
P36542	ATP synthase subunit gamma, mitochondrial OS=Homo sapiens OX=9606 GN=ATP5F1C PE=1 SV=1	IsMasterProtein	9.22	High		7800000												0.212	30.71	1	1	1	1	1	32.975	298	4.02685	0.00813517
Q9NP58	ATP-binding cassette sub-family B member 6, mitochondrial OS=Homo sapiens OX=9606 GN=ABCB6 PE=1 SV=1	IsMasterProtein	8.48	High		19000000		11000000										0.068	49.81	1	1	1	1	2	93.826	842	2.61283	0.00144404
P53396	ATP-citrate synthase OS=Homo sapiens OX=9606 GN=ACLY PE=1 SV=3	IsMasterProtein	7.33	High		11000000			3400000									0.233	117.13	5	1	5	5	6	120.762	1101	5.8129	0
P17858	ATP-dependent 6-phosphofructokinase, liver type OS=Homo sapiens OX=9606 GN=PFKL PE=1 SV=6	IsMasterProtein	7.5	High		2500000			11000000									0.292	46.0367	4	1	3	4	6	84.964	780	7.4359	0.00144404
Q01813	ATP-dependent 6-phosphofructokinase, platelet type OS=Homo sapiens OX=9606 GN=PFKP PE=1 SV=2	IsMasterProtein	7.55	High		10000000			1500000									0.403	71.85	5	1	4	5	7	85.542	784	6.63265	0
A0A0J9T1B9	ATP-dependent acyl-CoA synthetase OS=Plasmodium vivax Brazil I OX=1033975 GN=PVBG_04571 PE=4 SV=1	IsMasterProtein	8.72	Medium		1800000	1100000											0.15	17.5	2	1	2	2	2	83.449	732	2.73224	0.0168705
O75882	Attractin OS=Homo sapiens OX=9606 GN=ATRN PE=1 SV=2	IsMasterProtein	7.31	High					4700000									0.122	45.7967	2	1	2	2	3	158.432	1429	1.60952	0.00144404
P51572	B-cell receptor-associated protein 31 OS=Homo sapiens OX=9606 GN=BCAP31 PE=1 SV=3	IsMasterProtein	8.44	High		19000000		5600000	10000000	2800000								0.874	108.061	3	1	3	3	8	27.974	246	14.6341	0
P17213	Bactericidal permeability-increasing protein OS=Homo sapiens OX=9606 GN=BPI PE=1 SV=4	IsMasterProtein	9.38	High				18000000	33000000		19000000							3.084	154.609	9	1	9	9	20	53.865	487	36.961	0
P02730	Band 3 anion transport protein OS=Homo sapiens OX=9606 GN=SLC4A1 PE=1 SV=3	IsMasterProtein	5.19	High		37000000	11000000	140000000	75000000	26000000	30000000	6500000						2.36	1008.96	15	1	15	15	65	101.727	911	21.5148	0
P50895	Basal cell adhesion molecule OS=Homo sapiens OX=9606 GN=BCAM PE=1 SV=2	IsMasterProtein	5.81	High				4300000										0.259	31.6	3	1	3	3	3	67.363	628	6.6879	0.00777202
P98160	Basement membrane-specific heparan sulfate proteoglycan core protein OS=Homo sapiens OX=9606 GN=HSPG2 PE=1 SV=4	IsMasterProtein	6.51	High								4900000	3400000					0.037	53.69	3	1	3	3	5	468.532	4391	0.956502	0.00144404
P35613	Basigin OS=Homo sapiens OX=9606 GN=BSG PE=1 SV=2	IsMasterProtein	5.66	High		44000000		25000000	16000000									0.155	66.21	1	1	1	1	3	42.174	385	2.5974	0
Q07817	Bcl-2-like protein 1 OS=Homo sapiens OX=9606 GN=BCL2L1 PE=1 SV=1	IsMasterProtein	4.93	Medium		5400000												0.259	24.13	1	1	1	1	1	26.033	233	4.29185	0.0168705
O15155	BET1 homolog OS=Homo sapiens OX=9606 GN=BET1 PE=1 SV=1	IsMasterProtein	9.06	Medium		2400000												0.778	0	1	1	1	1	1	13.281	118	15.2542	0.0168705
P02749	Beta-2-glycoprotein 1 OS=Homo sapiens OX=9606 GN=APOH PE=1 SV=3	IsMasterProtein	7.97	High		150000000	29000000		430000000			340000000		57000000		21000000		0.719	134.19	3	1	3	3	11	38.273	345	7.53623	0
P61769	Beta-2-microglobulin OS=Homo sapiens OX=9606 GN=B2M PE=1 SV=1	IsMasterProtein	6.52	High		380000000	30000000	94000000	370000000	25000000	17000000	28000000	22000000	15000000	53000000	24000000	35000000	2.981	387.084	2	1	2	2	21	13.706	119	16.8067	0
Q562R1	Beta-actin-like protein 2 OS=Homo sapiens OX=9606 GN=ACTBL2 PE=1 SV=2	IsMasterProtein	5.59	High			1300000000	2200000000	7700000000		210000000		350000000	1100000000	750000000	1200000000	640000000	1.512	452.198	4	1	1	4	40	41.976	376	14.0957	0
Q96KN2	Beta-Ala-His dipeptidase OS=Homo sapiens OX=9606 GN=CNDP1 PE=1 SV=4	IsMasterProtein	5.3	High		8700000		7000000	30000000			7000000	11000000	15000000	6600000	9800000	17000000	1.219	293.201	9	1	9	9	30	56.67	507	25.8383	0
CON_P02666	Beta-casein OS=Bos taurus GN=CSN2 PE=1 SV=2	IsMasterProtein	5.35	High		6200000		4900000	11000000	130000000	17000000	56000000	7500000	4700000	3100000	9600000	770000	30.623	118.137	2	1	2	2	20	25.091	224	11.6071	0
P16278	Beta-galactosidase OS=Homo sapiens OX=9606 GN=GLB1 PE=1 SV=2	IsMasterProtein	6.57	Medium		4200000												0.096	0	1	1	1	1	1	76.027	677	2.06795	0.0168705
P07686	Beta-hexosaminidase subunit beta OS=Homo sapiens OX=9606 GN=HEXB PE=1 SV=3	IsMasterProtein	6.76	Medium		870000												0.096	0	1	1	1	1	1	63.071	556	1.79856	0.0168705
CON_P02754	Beta-lactoglobulin OS=Bos taurus GN=LGB PE=1 SV=3	IsMasterProtein	5.02	High								25000000						2.594	93.85	5	1	5	5	6	19.87	178	41.573	0
Q9HBI1	Beta-parvin OS=Homo sapiens OX=9606 GN=PARVB PE=1 SV=1	IsMasterProtein	6.73	High		27000000	3500000	12000000	17000000	5500000		4900000		4600000		3900000	4900000	2.162	199.637	7	1	7	7	25	41.688	364	24.4505	0
P43251	Biotinidase OS=Homo sapiens OX=9606 GN=BTD PE=1 SV=2	IsMasterProtein	6.25	High		8300000	5100000		21000000	1500000	4300000	6100000	4700000	6400000	4900000	2900000	8100000	0.492	177.417	4	1	4	4	14	61.093	543	12.1547	0
P13497	Bone morphogenetic protein 1 OS=Homo sapiens OX=9606 GN=BMP1 PE=1 SV=2	IsMasterProtein	6.9	High								830000			2600000		4700000	0.212	101.67	4	1	4	4	7	111.178	986	3.75254	0
Q8TDL5	BPI fold-containing family B member 1 OS=Homo sapiens OX=9606 GN=BPIFB1 PE=1 SV=1	IsMasterProtein	7.23	Medium		2400000		5000000									1900000	0.093	16.92	1	1	1	1	3	52.408	484	5.3719	0.0168705
P80723	Brain acid soluble protein 1 OS=Homo sapiens OX=9606 GN=BASP1 PE=1 SV=2	IsMasterProtein	4.63	High					17000000									0.52	43.45	2	1	2	2	3	22.68	227	14.5374	0.00144404
Q9Y6D5	Brefeldin A-inhibited guanine nucleotide-exchange protein 2 OS=Homo sapiens OX=9606 GN=ARFGEF2 PE=1 SV=3	IsMasterProtein	6.33	High		900000												0.027	31.9	1	1	1	1	1	201.909	1785	0.672269	0.00777202
Q9UBW5	Bridging integrator 2 OS=Homo sapiens OX=9606 GN=BIN2 PE=1 SV=3	IsMasterProtein	5.15	High		19000000	8700000		11000000									0.823	61.03	5	1	5	5	10	61.837	565	17.8761	0
Q96CX2	BTB/POZ domain-containing protein KCTD12 OS=Homo sapiens OX=9606 GN=KCTD12 PE=1 SV=1	IsMasterProtein	5.64	High					13000000									0.585	49.44	3	1	3	3	3	35.679	325	13.2308	0.00144404
P11586	C-1-tetrahydrofolate synthase, cytoplasmic OS=Homo sapiens OX=9606 GN=MTHFD1 PE=1 SV=3	IsMasterProtein	7.3	Medium					2700000									0.049	26.51	1	1	1	1	1	101.495	935	1.17647	0.0131894
P13501	C-C motif chemokine 5 OS=Homo sapiens OX=9606 GN=CCL5 PE=1 SV=3	IsMasterProtein	9.07	High								98000000			6800000	11000000	2600000	0.585	65.3	1	1	1	1	4	9.983	91	8.79121	0
P02741	C-reactive protein OS=Homo sapiens OX=9606 GN=CRP PE=1 SV=1	IsMasterProtein	5.63	High		350000000	1400000000	550000000	380000000	220000000	1000000000						7600000	9	495.468	5	1	5	5	32	25.023	224	20.9821	0
Q9Y240	C-type lectin domain family 11 member A OS=Homo sapiens OX=9606 GN=CLEC11A PE=1 SV=1	IsMasterProtein	5.16	High			12000000											0.359	76.33	2	1	2	2	2	35.673	323	7.73994	0
Q9H2X3	C-type lectin domain family 4 member M OS=Homo sapiens OX=9606 GN=CLEC4M PE=1 SV=1	IsMasterProtein	5.16	High			4200000	49000000										0.212	85.91	2	1	2	2	3	45.322	399	13.5338	0
P04003	C4b-binding protein alpha chain OS=Homo sapiens OX=9606 GN=C4BPA PE=1 SV=2	IsMasterProtein	7.3	High		710000000	360000000	650000000	2200000000	280000000	160000000	640000000	710000000	570000000	1000000000	270000000	1600000000	0.848	722.075	5	1	5	5	53	66.989	597	10.0503	0
P20851	C4b-binding protein beta chain OS=Homo sapiens OX=9606 GN=C4BPB PE=1 SV=1	IsMasterProtein	5.14	High		190000000	110000000	200000000	310000000	80000000	26000000	180000000	200000000	190000000	230000000	160000000	330000000	0.179	265.087	1	1	1	1	12	28.338	252	3.57143	0
P21730	C5a anaphylatoxin chemotactic receptor 1 OS=Homo sapiens OX=9606 GN=C5AR1 PE=1 SV=2	IsMasterProtein	9.01	High					4800000									0.52	56.44	2	1	2	2	2	39.31	350	5.42857	0.00144404
O75844	CAAX prenyl protease 1 homolog OS=Homo sapiens OX=9606 GN=ZMPSTE24 PE=1 SV=2	IsMasterProtein	7.49	High	Acetyl [N-Term]	8000000			2000000									0.551	61.8395	4	1	4	4	6	54.778	475	10.7368	0
P33151	Cadherin-5 OS=Homo sapiens OX=9606 GN=CDH5 PE=1 SV=5	IsMasterProtein	5.43	High			8000000		12000000	1800000	5500000	4400000	2400000	3000000	3300000	2000000	5800000	0.259	216.012	3	1	3	3	19	87.474	784	3.69898	0
Q96BS2	Calcineurin B homologous protein 3 OS=Homo sapiens OX=9606 GN=TESC PE=1 SV=3	IsMasterProtein	4.93	High		6600000												0.585	41.24	2	1	2	2	2	24.734	214	13.0841	0.00144404
P63098	Calcineurin subunit B type 1 OS=Homo sapiens OX=9606 GN=PPP3R1 PE=1 SV=2	IsMasterProtein	4.81	Medium		4700000												0.778	0	2	1	2	2	2	19.288	170	17.6471	0.0168705
Q8NE86	Calcium uniporter protein, mitochondrial OS=Homo sapiens OX=9606 GN=MCU PE=1 SV=1	IsMasterProtein	8.65	High		29000000		10000000										0.155	59.74	1	1	1	1	2	39.842	351	2.849	0
P98194	Calcium-transporting ATPase type 2C member 1 OS=Homo sapiens OX=9606 GN=ATP2C1 PE=1 SV=3	IsMasterProtein	6.74	High		3800000												0.066	33.6	1	1	1	1	1	100.512	919	0.979325	0.00777202
Q8IU85	Calcium/calmodulin-dependent protein kinase type 1D OS=Homo sapiens OX=9606 GN=CAMK1D PE=1 SV=1	IsMasterProtein	7.21	Medium														0.145	0	1	1	1	1	1	42.887	385	4.67532	0.0168705
Q05682	Caldesmon OS=Homo sapiens OX=9606 GN=CALD1 PE=1 SV=3	IsMasterProtein	5.66	High		15000000	4000000											0.616	73.23	5	1	5	5	6	93.175	793	7.94451	0
P0DP25	Calmodulin-3 OS=Homo sapiens OX=9606 GN=CALM3 PE=1 SV=1	IsMasterProtein	4.22	High		28000000	8600000	16000000	44000000	8900000	11000000	7700000	1600000		8600000	22000000	7300000	1.154	295.99	3	1	3	3	17	16.827	149	20.1342	0
Q9NZT1	Calmodulin-like protein 5 OS=Homo sapiens OX=9606 GN=CALML5 PE=1 SV=2	IsMasterProtein	4.44	High							25000000					1600000		0.292	38.76	1	1	1	1	2	15.883	146	5.47945	0.00285714
P27824	Calnexin OS=Homo sapiens OX=9606 GN=CANX PE=1 SV=2	IsMasterProtein	4.6	High		290000000		70000000	27000000		5000000	12000000				13000000		6.079	270.028	13	1	13	13	29	67.526	592	31.25	0
P04632	Calpain small subunit 1 OS=Homo sapiens OX=9606 GN=CAPNS1 PE=1 SV=1	IsMasterProtein	5.2	High		15000000												0.995	80.8593	3	1	3	3	3	28.298	268	19.0299	0
P07384	Calpain-1 catalytic subunit OS=Homo sapiens OX=9606 GN=CAPN1 PE=1 SV=1	IsMasterProtein	5.67	High		19000000			13000000									0.205	98.65	3	1	3	3	4	81.838	714	5.60224	0
P20810	Calpastatin OS=Homo sapiens OX=9606 GN=CAST PE=1 SV=4	IsMasterProtein	5.07	Medium			7100000											0.16	16.85	2	1	2	2	2	76.526	708	4.66102	0.0168705
Q99439	Calponin-2 OS=Homo sapiens OX=9606 GN=CNN2 PE=1 SV=4	IsMasterProtein	7.33	High		35000000			9100000						2100000			0.359	70.46	2	1	2	2	4	33.675	309	9.06149	0
P27797	Calreticulin OS=Homo sapiens OX=9606 GN=CALR PE=1 SV=1	IsMasterProtein	4.44	High		20000000		18000000	31000000			1100000				4000000		0.833	122.933	5	1	5	5	12	48.112	417	23.741	0
P10644	cAMP-dependent protein kinase type I-alpha regulatory subunit OS=Homo sapiens OX=9606 GN=PRKAR1A PE=1 SV=1	IsMasterProtein	5.35	Medium		7200000			2700000									0.334	26.96	2	1	2	2	3	42.955	381	7.34908	0.0131894
P00915	Carbonic anhydrase 1 OS=Homo sapiens OX=9606 GN=CA1 PE=1 SV=2	IsMasterProtein	7.12	High				16000000	16000000									1.683	91.76	6	1	6	6	8	28.852	261	29.5019	0
P00918	Carbonic anhydrase 2 OS=Homo sapiens OX=9606 GN=CA2 PE=1 SV=2	IsMasterProtein	7.4	High		2900000		8700000										0.585	44.4167	3	1	3	3	5	29.228	260	15	0.00144404
Q96IY4	Carboxypeptidase B2 OS=Homo sapiens OX=9606 GN=CPB2 PE=1 SV=2	IsMasterProtein	7.71	High		23000000	25000000	19000000	44000000	18000000	15000000	53000000	62000000	41000000	41000000	16000000	83000000	2.384	729.03	8	1	8	8	58	48.393	423	27.896	0
P15169	Carboxypeptidase N catalytic chain OS=Homo sapiens OX=9606 GN=CPN1 PE=1 SV=1	IsMasterProtein	7.34	High		11000000	9000000	14000000	170000000	5900000	8900000	15000000	8400000	6100000	12000000	6200000	16000000	1.683	492.268	9	1	9	9	39	52.253	458	31.6594	0
P22792	Carboxypeptidase N subunit 2 OS=Homo sapiens OX=9606 GN=CPN2 PE=1 SV=3	IsMasterProtein	5.99	High		28000000	33000000	50000000	210000000	11000000	7900000	39000000	27000000	23000000	43000000	9400000	39000000	1.848	524.592	9	1	9	9	56	60.518	545	27.156	0
P50416	Carnitine O-palmitoyltransferase 1, liver isoform OS=Homo sapiens OX=9606 GN=CPT1A PE=1 SV=2	IsMasterProtein	8.65	High		13000000		5800000		660000								0.468	70.5329	6	1	6	6	8	88.311	773	9.57309	0
Q9NQ79	Cartilage acidic protein 1 OS=Homo sapiens OX=9606 GN=CRTAC1 PE=1 SV=2	IsMasterProtein	5.12	High		5900000			4700000					1100000				0.096	34.62	1	1	1	1	3	71.376	661	1.51286	0.00777202
P49747	Cartilage oligomeric matrix protein OS=Homo sapiens OX=9606 GN=COMP PE=1 SV=2	IsMasterProtein	4.6	High		22000000	2100000	41000000	22000000		14000000							0.54	212.97	5	1	4	5	16	82.808	757	10.9643	0
P67870	Casein kinase II subunit beta OS=Homo sapiens OX=9606 GN=CSNK2B PE=1 SV=1	IsMasterProtein	5.55	Medium														0.233	24.09	1	1	1	1	1	24.926	215	6.51163	0.0168705
P42574	Caspase-3 OS=Homo sapiens OX=9606 GN=CASP3 PE=1 SV=2	IsMasterProtein	6.54	High		8100000												0.194	30.83	1	1	1	1	1	31.587	277	3.97112	0.00813517
P04040	Catalase OS=Homo sapiens OX=9606 GN=CAT PE=1 SV=3	IsMasterProtein	7.39	High	Acetyl [N-Term]	9200000	5200000	9200000	48000000	4300000	7400000							1.219	214.309	9	1	9	9	16	59.719	527	25.8065	0
P21964	Catechol O-methyltransferase OS=Homo sapiens OX=9606 GN=COMT PE=1 SV=2	IsMasterProtein	5.47	Medium		15000000												0.179	18.04	1	1	1	1	1	30.018	271	5.90406	0.0168705
P49913	Cathelicidin antimicrobial peptide OS=Homo sapiens OX=9606 GN=CAMP PE=1 SV=1	IsMasterProtein	9.41	High		8900000		24000000	77000000	13000000	27000000							0.778	170.863	2	1	2	2	8	19.289	170	10	0
P08311	Cathepsin G OS=Homo sapiens OX=9606 GN=CTSG PE=1 SV=2	IsMasterProtein	11.19	High		2500000	950000	18000000	54000000	4900000	18000000							2.831	235.385	5	1	5	5	22	28.819	255	20	0
P20645	Cation-dependent mannose-6-phosphate receptor OS=Homo sapiens OX=9606 GN=M6PR PE=1 SV=1	IsMasterProtein	5.83	Medium		24000000												0.778	24.46	2	1	2	2	3	30.973	277	11.5523	0.0168705
O95810	Caveolae-associated protein 2 OS=Homo sapiens OX=9606 GN=CAVIN2 PE=1 SV=3	IsMasterProtein	5.21	High		280000000	32000000	25000000	99000000	26000000	10000000	20000000		6600000	34000000	36000000	19000000	1.818	397.41	6	1	6	6	41	47.145	425	18.1176	0
Q6YHK3	CD109 antigen OS=Homo sapiens OX=9606 GN=CD109 PE=1 SV=2	IsMasterProtein	5.85	High					1200000									0.038	37.48	1	1	1	1	1	161.587	1445	0.761246	0.00777202
Q9Y5K6	CD2-associated protein OS=Homo sapiens OX=9606 GN=CD2AP PE=1 SV=1	IsMasterProtein	6.4	Medium		4900000												0.072	0	1	1	1	1	1	71.407	639	3.91236	0.0168705
Q15762	CD226 antigen OS=Homo sapiens OX=9606 GN=CD226 PE=1 SV=2	IsMasterProtein	7.94	Medium		19000000		2200000	7100000									0.848	21.5	4	1	4	4	7	38.589	336	22.3214	0.0168705
P16070	CD44 antigen OS=Homo sapiens OX=9606 GN=CD44 PE=1 SV=3	IsMasterProtein	5.33	High				21000000	25000000									0.179	71.02	2	1	2	2	3	81.487	742	3.36927	0
P08962	CD63 antigen OS=Homo sapiens OX=9606 GN=CD63 PE=1 SV=2	IsMasterProtein	7.81	High				21000000	24000000									0.334	54.55	1	1	1	1	2	25.619	238	4.20168	0.00144404
P27701	CD82 antigen OS=Homo sapiens OX=9606 GN=CD82 PE=1 SV=1	IsMasterProtein	5.24	High		2500000		1400000										0.468	55.1933	2	1	2	2	3	29.606	267	8.2397	0.00144404
P21926	CD9 antigen OS=Homo sapiens OX=9606 GN=CD9 PE=1 SV=4	IsMasterProtein	7.15	High		190000000	5400000	25000000		34000000					15000000	9800000		2.162	59.43	2	1	2	2	7	25.399	228	4.38596	0
O14735	CDP-diacylglycerol--inositol 3-phosphatidyltransferase OS=Homo sapiens OX=9606 GN=CDIPT PE=1 SV=1	IsMasterProtein	8.03	Medium		5700000												0.292	27.78	1	1	1	1	1	23.523	213	4.69484	0.0123229
Q9NV96	Cell cycle control protein 50A OS=Homo sapiens OX=9606 GN=TMEM30A PE=1 SV=1	IsMasterProtein	8.59	Medium		5400000												0.136	24.79	1	1	1	1	1	40.658	361	3.04709	0.0168705
P60953	Cell division control protein 42 homolog OS=Homo sapiens OX=9606 GN=CDC42 PE=1 SV=2	IsMasterProtein	6.55	High		34000000	2500000	9300000	27000000		6200000	910000			1100000		2200000	0.995	88.2167	2	1	2	2	11	21.245	191	19.8953	0
Q9BV73	Centrosome-associated protein CEP250 OS=Homo sapiens OX=9606 GN=CEP250 PE=1 SV=2	IsMasterProtein	5.02	Medium		8000000												0.02	0	1	1	1	1	1	280.967	2442	0.859951	0.0168705
Q96G23	Ceramide synthase 2 OS=Homo sapiens OX=9606 GN=CERS2 PE=1 SV=1	IsMasterProtein	8.98	Medium		4000000												0.166	0	1	1	1	1	1	44.847	380	5.26316	0.0168705
Q9NWW5	Ceroid-lipofuscinosis neuronal protein 6 OS=Homo sapiens OX=9606 GN=CLN6 PE=1 SV=1	IsMasterProtein	8.87	Medium		2500000												0.468	26.06	1	1	1	1	1	35.896	311	3.53698	0.0131894
P00450	Ceruloplasmin OS=Homo sapiens OX=9606 GN=CP PE=1 SV=1	IsMasterProtein	5.72	High		370000000	330000000	410000000	4400000000	240000000	500000000	290000000	530000000	230000000	420000000	510000000	470000000	17.421	4899.01	39	1	39	39	396	122.128	1065	44.9765	0
O76074	cGMP-specific 3',5'-cyclic phosphodiesterase OS=Homo sapiens OX=9606 GN=PDE5A PE=1 SV=2	IsMasterProtein	6.09	High		15000000												0.271	43.9	5	1	5	5	5	99.921	875	7.42857	0.00144404
O00299	Chloride intracellular channel protein 1 OS=Homo sapiens OX=9606 GN=CLIC1 PE=1 SV=4	IsMasterProtein	5.17	High		16000000		4800000										0.389	31.21	2	1	2	2	3	26.906	241	10.7884	0.00813517
P11597	Cholesteryl ester transfer protein OS=Homo sapiens OX=9606 GN=CETP PE=1 SV=2	IsMasterProtein	6.09	High				4000000	9400000		4300000	6700000	19000000				2500000	0.445	68.67	4	1	4	4	10	54.721	493	14.1988	0
Q8WWI5	Choline transporter-like protein 1 OS=Homo sapiens OX=9606 GN=SLC44A1 PE=1 SV=1	IsMasterProtein	8.6	High		8600000			9500000									0.172	33.59	2	1	2	2	3	73.253	657	3.95738	0.00777202
P06276	Cholinesterase OS=Homo sapiens OX=9606 GN=BCHE PE=1 SV=1	IsMasterProtein	7.42	High					92000000			2600000	7100000	2000000	9900000	3300000	14000000	2.02	318.23	10	1	10	10	25	68.374	602	24.5847	0
O75390	Citrate synthase, mitochondrial OS=Homo sapiens OX=9606 GN=CS PE=1 SV=2	IsMasterProtein	8.32	High		57000000		12000000	26000000	3000000		2200000				2600000		0.259	49.8133	2	1	2	2	9	51.68	466	4.29185	0.00144404
Q96DZ9	CKLF-like MARVEL transmembrane domain-containing protein 5 OS=Homo sapiens OX=9606 GN=CMTM5 PE=1 SV=2	IsMasterProtein	6.62	High		120000000		18000000	31000000	1300000		2700000						1.512	140.98	1	1	1	1	9	24.637	223	8.52018	0
Q00610	Clathrin heavy chain 1 OS=Homo sapiens OX=9606 GN=CLTC PE=1 SV=5	IsMasterProtein	5.69	High		70000000	9900000	25000000	37000000	5000000	4600000					1500000		1.197	527.816	26	1	26	26	58	191.493	1675	22.806	0
Q14677	Clathrin interactor 1 OS=Homo sapiens OX=9606 GN=CLINT1 PE=1 SV=1	IsMasterProtein	6.42	Medium		3100000												0.155	23.72	1	1	1	1	1	68.216	625	2.24	0.0168705
P09496	Clathrin light chain A OS=Homo sapiens OX=9606 GN=CLTA PE=1 SV=1	IsMasterProtein	4.51	High		67000000	10000000	24000000	12000000	10000000						6400000		1.512	126.673	2	1	2	2	7	27.06	248	6.85484	0
P10909	Clusterin OS=Homo sapiens OX=9606 GN=CLU PE=1 SV=1	IsMasterProtein	6.27	High		7500000000	6400000000	7000000000	6400000000	1300000000	1400000000	7700000000	5000000000	11000000000	2300000000	2800000000	11000000000	34.481	4444.87	17	1	17	17	329	52.461	449	34.2984	0
P00740	Coagulation factor IX OS=Homo sapiens OX=9606 GN=F9 PE=1 SV=2	IsMasterProtein	5.47	High					34000000				5200000	7000000	3800000			0.245	62.26	1	1	1	1	7	51.745	461	4.12148	0
P12259	Coagulation factor V OS=Homo sapiens OX=9606 GN=F5 PE=1 SV=4	IsMasterProtein	6.05	High		530000000	68000000	210000000	330000000	29000000	36000000	380000000	23000000	21000000	25000000	160000000	22000000	2.389	2467.06	38	1	38	38	203	251.546	2224	21.4029	0
P00451	Coagulation factor VIII OS=Homo sapiens OX=9606 GN=F8 PE=1 SV=1	IsMasterProtein	7.36	High		2400000						4800000					1800000	0.13	62.48	5	1	5	5	7	266.841	2351	2.80732	0
P00742	Coagulation factor X OS=Homo sapiens OX=9606 GN=F10 PE=1 SV=2	IsMasterProtein	5.94	High			1800000		32000000	630000								0.105	36.54	1	1	1	1	3	54.697	488	2.2541	0.00777202
P03951	Coagulation factor XI OS=Homo sapiens OX=9606 GN=F11 PE=1 SV=1	IsMasterProtein	8.1	High		11000000	27000000	9600000	22000000	11000000	11000000	41000000	30000000	28000000	60000000	22000000	41000000	0.565	408.143	6	1	6	6	47	70.064	625	10.56	0
P00748	Coagulation factor XII OS=Homo sapiens OX=9606 GN=F12 PE=1 SV=3	IsMasterProtein	7.74	High		17000000	14000000	13000000	58000000			30000000	24000000	23000000	61000000	14000000	80000000	0.425	358.891	3	1	3	3	32	67.748	615	5.69106	0
P00488	Coagulation factor XIII A chain OS=Homo sapiens OX=9606 GN=F13A1 PE=1 SV=4	IsMasterProtein	6.09	High		390000000	46000000	230000000	340000000	45000000	85000000	280000000	290000000	170000000	190000000	110000000	310000000	12.335	3239.4	24	1	24	24	242	83.215	732	40.3005	0
P05160	Coagulation factor XIII B chain OS=Homo sapiens OX=9606 GN=F13B PE=1 SV=3	IsMasterProtein	6.39	High		5100000	4400000	9700000	23000000		3000000	30000000	15000000	8000000	15000000	18000000	22000000	0.25	191.085	3	1	3	3	18	75.461	661	4.84115	0
P53621	Coatomer subunit alpha OS=Homo sapiens OX=9606 GN=COPA PE=1 SV=2	IsMasterProtein	7.66	Medium		1300000												0.039	0	1	1	1	1	1	138.258	1224	0.980392	0.0168705
P35606	Coatomer subunit beta' OS=Homo sapiens OX=9606 GN=COPB2 PE=1 SV=2	IsMasterProtein	5.27	High		4400000			2400000									0.233	44.84	4	1	4	4	5	102.422	906	7.61589	0.00144404
P23528	Cofilin-1 OS=Homo sapiens OX=9606 GN=CFL1 PE=1 SV=3	IsMasterProtein	8.09	High	Acetyl [N-Term]	32000000		6900000	45000000	12000000	22000000	15000000	8900000	12000000	25000000	15000000	18000000	1.783	161.017	3	1	3	3	23	18.491	166	29.5181	0
Q9Y6Z7	Collectin-10 OS=Homo sapiens OX=9606 GN=COLEC10 PE=1 SV=2	IsMasterProtein	7.33	High					31000000	1800000	19000000	10000000	25000000	20000000	39000000	6400000	9200000	0.425	223.803	2	1	2	2	13	30.685	277	6.85921	0
Q9BWP8	Collectin-11 OS=Homo sapiens OX=9606 GN=COLEC11 PE=1 SV=1	IsMasterProtein	5.41	High		12000000	15000000	18000000	34000000	16000000	18000000	33000000	21000000	21000000	24000000		24000000	2.981	551.411	3	1	3	3	27	28.647	271	18.0812	0
P02745	Complement C1q subcomponent subunit A OS=Homo sapiens OX=9606 GN=C1QA PE=1 SV=2	IsMasterProtein	9.11	High		160000000	71000000	110000000	1200000000	96000000	41000000	110000000	88000000	47000000	140000000	67000000	190000000	3.329	386.669	4	1	4	4	47	26	245	30.6122	0
P02746	Complement C1q subcomponent subunit B OS=Homo sapiens OX=9606 GN=C1QB PE=1 SV=3	IsMasterProtein	8.63	High		830000000	300000000	1000000000	3800000000	310000000	260000000	1000000000	640000000	410000000	450000000	200000000	790000000	45.416	979.118	6	1	6	6	95	26.704	253	28.4585	0
P02747	Complement C1q subcomponent subunit C OS=Homo sapiens OX=9606 GN=C1QC PE=1 SV=3	IsMasterProtein	8.41	High		480000000	290000000	440000000	3700000000	140000000	100000000	580000000	300000000	210000000	420000000	200000000	600000000	1.276	572.605	4	1	4	4	38	25.757	245	21.2245	0
P00736	Complement C1r subcomponent OS=Homo sapiens OX=9606 GN=C1R PE=1 SV=2	IsMasterProtein	6.21	High		360000000	170000000	280000000	990000000	100000000	210000000	390000000	410000000	240000000	350000000	140000000	610000000	2.857	1204.71	14	1	11	14	114	80.067	705	22.5532	0
Q9NZP8	Complement C1r subcomponent-like protein OS=Homo sapiens OX=9606 GN=C1RL PE=1 SV=2	IsMasterProtein	7.2	High		68000000		83000000	170000000	44000000	36000000	39000000	100000000	49000000	170000000	47000000	190000000	1.081	492.086	6	1	3	6	39	53.464	487	10.883	0
P09871	Complement C1s subcomponent OS=Homo sapiens OX=9606 GN=C1S PE=1 SV=1	IsMasterProtein	4.96	High		710000000	370000000	730000000	2100000000	190000000	330000000	920000000	1000000000	680000000	840000000	510000000	1700000000	5.21	3080.59	14	1	14	14	186	76.635	688	23.6919	0
P06681	Complement C2 OS=Homo sapiens OX=9606 GN=C2 PE=1 SV=2	IsMasterProtein	7.42	High		4800000		4400000	67000000			3000000	4500000	1500000	4600000	2400000	6100000	1.069	369.635	12	1	12	12	29	83.214	752	19.1489	0
P01024	Complement C3 OS=Homo sapiens OX=9606 GN=C3 PE=1 SV=2	IsMasterProtein	6.4	High		5000000000	2800000000	6800000000	9300000000	640000000	1100000000	4500000000	3700000000	3800000000	4100000000	2100000000	5500000000	104.777	23485.4	85	1	85	85	1780	187.03	1663	60.2526	0
P0C0L4	Complement C4-A OS=Homo sapiens OX=9606 GN=C4A PE=1 SV=2	IsMasterProtein	7.08	High		500000000	240000000	1100000000	650000000	290000000	360000000	220000000	270000000	180000000	230000000	190000000	590000000	16.398	11965.9	58	1	3	58	821	192.664	1744	47.5917	0
P0C0L5	Complement C4-B OS=Homo sapiens OX=9606 GN=C4B PE=1 SV=2	IsMasterProtein	7.27	High		1800000000	400000000	1500000000	2400000000	770000000	620000000	670000000	820000000	860000000	430000000	820000000	2200000000	17.988	14090.2	59	1	4	59	879	192.631	1744	49.1399	0
P01031	Complement C5 OS=Homo sapiens OX=9606 GN=C5 PE=1 SV=4	IsMasterProtein	6.52	High		2800000000	810000000	2400000000	1700000000	160000000	510000000	1900000000	1400000000	970000000	1900000000	630000000	2400000000	16.508	9729.33	56	1	56	56	722	188.186	1676	51.432	0
Q07021	Complement component 1 Q subcomponent-binding protein, mitochondrial OS=Homo sapiens OX=9606 GN=C1QBP PE=1 SV=1	IsMasterProtein	4.84	High		71000000		16000000	36000000						11000000	23000000		1.683	214.655	6	1	6	6	14	31.343	282	31.2057	0
P13671	Complement component C6 OS=Homo sapiens OX=9606 GN=C6 PE=1 SV=3	IsMasterProtein	6.76	High		150000000	62000000	240000000	150000000	18000000	42000000	190000000	110000000	110000000	92000000	36000000	59000000	1.462	1617.63	14	1	14	14	135	104.718	934	20.1285	0
P10643	Complement component C7 OS=Homo sapiens OX=9606 GN=C7 PE=1 SV=2	IsMasterProtein	6.48	High		72000000	51000000	98000000	44000000		30000000	50000000	59000000	31000000	63000000	14000000	18000000	0.833	497.993	9	1	9	9	60	93.457	843	15.3025	0
P07357	Complement component C8 alpha chain OS=Homo sapiens OX=9606 GN=C8A PE=1 SV=2	IsMasterProtein	6.47	High		300000000	110000000	360000000	620000000	61000000	94000000	190000000	160000000	130000000	250000000	84000000	390000000	2.481	1477.91	9	1	9	9	90	65.121	584	23.1164	0
P07358	Complement component C8 beta chain OS=Homo sapiens OX=9606 GN=C8B PE=1 SV=3	IsMasterProtein	8.13	High		62000000	28000000	190000000	340000000	22000000	42000000	94000000	84000000	56000000	73000000	42000000	130000000	4.995	2039.62	13	1	13	13	132	67.003	591	31.1337	0
P07360	Complement component C8 gamma chain OS=Homo sapiens OX=9606 GN=C8G PE=1 SV=3	IsMasterProtein	8.31	High		270000000	86000000	350000000	370000000	34000000	24000000	170000000	84000000	73000000	240000000	49000000	190000000	5.579	835.543	5	1	5	5	68	22.264	202	42.0792	0
P02748	Complement component C9 OS=Homo sapiens OX=9606 GN=C9 PE=1 SV=2	IsMasterProtein	5.59	High		670000000	180000000	360000000	290000000	94000000	190000000	220000000	170000000	110000000	180000000	42000000	310000000	2.914	2111.44	13	1	13	13	112	63.133	559	27.0125	0
P00751	Complement factor B OS=Homo sapiens OX=9606 GN=CFB PE=1 SV=2	IsMasterProtein	7.06	High		350000000	120000000	220000000	2200000000	67000000	54000000	120000000	120000000	170000000	200000000	150000000	300000000	7.111	2869.56	21	1	21	21	173	85.479	764	28.1414	0
P00746	Complement factor D OS=Homo sapiens OX=9606 GN=CFD PE=1 SV=5	IsMasterProtein	7.71	Medium					63000000						4800000			0.233	0	1	1	1	1	2	27.016	253	9.48617	0.0168705
P08603	Complement factor H OS=Homo sapiens OX=9606 GN=CFH PE=1 SV=4	IsMasterProtein	6.61	High		210000000	84000000	280000000	1200000000	7300000	26000000	170000000	110000000	130000000	220000000	140000000	260000000	1.438	1519.47	14	1	12	14	147	139.005	1231	15.4346	0
Q03591	Complement factor H-related protein 1 OS=Homo sapiens OX=9606 GN=CFHR1 PE=1 SV=2	IsMasterProtein	7.39	High		13000000						13000000						0.848	439.554	3	1	1	3	29	37.626	330	9.39394	0
Q92496	Complement factor H-related protein 4 OS=Homo sapiens OX=9606 GN=CFHR4 PE=1 SV=3	IsMasterProtein	4.94	Medium					14000000									0.166	0	1	1	1	1	1	65.308	578	1.38408	0.0168705
Q9BXR6	Complement factor H-related protein 5 OS=Homo sapiens OX=9606 GN=CFHR5 PE=1 SV=1	IsMasterProtein	7.06	High		29000000		29000000	16000000			86000000	3500000	10000000	28000000	8300000	4000000	0.233	120.587	2	1	2	2	12	64.377	569	3.16344	0
P05156	Complement factor I OS=Homo sapiens OX=9606 GN=CFI PE=1 SV=2	IsMasterProtein	7.5	High		20000000	11000000	13000000	230000000		5200000	11000000	11000000	7100000	14000000	9100000	25000000	1.031	371.86	5	1	5	5	32	65.707	583	13.036	0
Q6PJW8	Consortin OS=Homo sapiens OX=9606 GN=CNST PE=1 SV=3	IsMasterProtein	4.53	High		27000000												0.202	57.2167	2	1	2	2	3	79.547	725	2.48276	0.000957854
P31146	Coronin-1A OS=Homo sapiens OX=9606 GN=CORO1A PE=1 SV=4	IsMasterProtein	6.68	High		2800000			17000000					520000				0.468	35.06	3	1	3	3	4	50.994	461	14.0998	0.00777202
Q9ULV4	Coronin-1C OS=Homo sapiens OX=9606 GN=CORO1C PE=1 SV=1	IsMasterProtein	7.08	High		19000000	10000000		11000000	7600000					3500000	7200000		0.833	116.105	5	1	5	5	17	53.215	474	15.8228	0
P08185	Corticosteroid-binding globulin OS=Homo sapiens OX=9606 GN=SERPINA6 PE=1 SV=1	IsMasterProtein	6.04	High			3400000	4200000	110000000	4700000	4100000	4200000	5300000			14000000	11000000	2.594	320.123	9	1	9	9	27	45.112	405	26.1728	0
Q9P1F3	Costars family protein ABRACL OS=Homo sapiens OX=9606 GN=ABRACL PE=1 SV=1	IsMasterProtein	6.29	High	Acetyl [N-Term]	20000000		2400000								1600000		1.154	38.59	1	1	1	1	3	9.051	81	19.7531	0.00285714
P06732	Creatine kinase M-type OS=Homo sapiens OX=9606 GN=CKM PE=1 SV=2	IsMasterProtein	7.25	High								3800000		6400000			3800000	0.501	41.67	3	1	3	3	8	43.074	381	11.0236	0.00144404
P46109	Crk-like protein OS=Homo sapiens OX=9606 GN=CRKL PE=1 SV=1	IsMasterProtein	6.74	Medium		12000000												0.179	24.49	1	1	1	1	1	33.756	303	4.9505	0.0168705
O94886	CSC1-like protein 1 OS=Homo sapiens OX=9606 GN=TMEM63A PE=1 SV=3	IsMasterProtein	7.27	Medium		32000000			5900000									0.155	28.6667	2	1	2	2	3	92.066	807	2.85006	0.0117647
Q86VP6	Cullin-associated NEDD8-dissociated protein 1 OS=Homo sapiens OX=9606 GN=CAND1 PE=1 SV=2	IsMasterProtein	5.78	Medium		2800000												0.038	17.36	1	1	1	1	1	136.289	1230	0.97561	0.0168705
P01040	Cystatin-A OS=Homo sapiens OX=9606 GN=CSTA PE=1 SV=1	IsMasterProtein	5.5	Medium									2200000					0.778	0	1	1	1	1	1	11	98	18.3673	0.0168705
P21291	Cysteine and glycine-rich protein 1 OS=Homo sapiens OX=9606 GN=CSRP1 PE=1 SV=3	IsMasterProtein	8.57	Medium												5900000		0.292	27.1	1	1	1	1	1	20.554	193	7.77202	0.0131894
Q9BQA9	Cytochrome b-245 chaperone 1 OS=Homo sapiens OX=9606 GN=CYBC1 PE=1 SV=1	IsMasterProtein	6.8	High		5000000			2200000									0.778	62	2	1	2	2	3	20.761	187	8.55615	0
P04839	Cytochrome b-245 heavy chain OS=Homo sapiens OX=9606 GN=CYBB PE=1 SV=2	IsMasterProtein	8.63	High				5900000	14000000									0.304	56.6733	3	1	3	3	3	65.294	570	11.0526	0.00144404
P31930	Cytochrome b-c1 complex subunit 1, mitochondrial OS=Homo sapiens OX=9606 GN=UQCRC1 PE=1 SV=3	IsMasterProtein	6.37	High		23000000		4700000	14000000							870000		0.551	98.74	4	1	4	4	8	52.612	480	13.125	0
P22695	Cytochrome b-c1 complex subunit 2, mitochondrial OS=Homo sapiens OX=9606 GN=UQCRC2 PE=1 SV=3	IsMasterProtein	8.63	High		21000000												0.129	29.35	1	1	1	1	1	48.413	453	3.09051	0.00813517
P14927	Cytochrome b-c1 complex subunit 7 OS=Homo sapiens OX=9606 GN=UQCRB PE=1 SV=2	IsMasterProtein	8.78	High		21000000			6800000									0.585	36.88	1	1	1	1	2	13.522	111	11.7117	0.00777202
Q9UDW1	Cytochrome b-c1 complex subunit 9 OS=Homo sapiens OX=9606 GN=UQCR10 PE=1 SV=3	IsMasterProtein	9.47	Medium		16000000												1.154	0	1	1	1	1	1	7.304	63	26.9841	0.0168705
P47985	Cytochrome b-c1 complex subunit Rieske, mitochondrial OS=Homo sapiens OX=9606 GN=UQCRFS1 PE=1 SV=2	IsMasterProtein	8.32	High														0.425	93.8267	2	1	2	2	3	29.649	274	15.6934	0
O43169	Cytochrome b5 type B OS=Homo sapiens OX=9606 GN=CYB5B PE=1 SV=3	IsMasterProtein	4.97	High		81000000		29000000				4900000						2.162	86.86	2	1	2	2	5	16.684	150	35.3333	0
P00403	Cytochrome c oxidase subunit 2 OS=Homo sapiens OX=9606 GN=MT-CO2 PE=1 SV=1	IsMasterProtein	4.82	High		58000000		19000000								1500000		2.728	74.07	3	1	3	3	6	25.548	227	20.2643	0
P13073	Cytochrome c oxidase subunit 4 isoform 1, mitochondrial OS=Homo sapiens OX=9606 GN=COX4I1 PE=1 SV=1	IsMasterProtein	9.51	High		96000000		14000000	74000000	7200000		13000000						1.371	120.887	3	1	3	3	8	19.564	169	18.9349	0
P20674	Cytochrome c oxidase subunit 5A, mitochondrial OS=Homo sapiens OX=9606 GN=COX5A PE=1 SV=2	IsMasterProtein	6.79	High		60000000												2.728	36.14	3	1	3	3	4	16.752	150	36	0.00777202
P10606	Cytochrome c oxidase subunit 5B, mitochondrial OS=Homo sapiens OX=9606 GN=COX5B PE=1 SV=2	IsMasterProtein	8.81	High		89000000		38000000	29000000					3300000		27000000		1.683	97.2543	3	1	3	3	7	13.687	129	24.031	0
P14406	Cytochrome c oxidase subunit 7A2, mitochondrial OS=Homo sapiens OX=9606 GN=COX7A2 PE=1 SV=1	IsMasterProtein	9.76	High		51000000		15000000								6700000		1.154	46.2481	1	1	1	1	4	9.39	83	15.6627	0.00144404
O00483	Cytochrome c oxidase subunit NDUFA4 OS=Homo sapiens OX=9606 GN=NDUFA4 PE=1 SV=1	IsMasterProtein	9.38	High		16000000												0.585	36.17	1	1	1	1	1	9.364	81	9.87654	0.00777202
Q7L576	Cytoplasmic FMR1-interacting protein 1 OS=Homo sapiens OX=9606 GN=CYFIP1 PE=1 SV=1	IsMasterProtein	6.9	High		9400000			3900000		450000							0.413	195.409	9	1	9	9	12	145.089	1253	8.22027	0
P28838	Cytosol aminopeptidase OS=Homo sapiens OX=9606 GN=LAP3 PE=1 SV=3	IsMasterProtein	7.93	Medium		2100000												0.077	0	1	1	1	1	1	56.131	519	2.6975	0.0168705
Q9Y394	Dehydrogenase/reductase SDR family member 7 OS=Homo sapiens OX=9606 GN=DHRS7 PE=1 SV=1	IsMasterProtein	8.32	High		26000000				2900000								0.311	53.56	2	1	2	2	3	38.274	339	9.14454	0.00144404
Q14739	Delta(14)-sterol reductase LBR OS=Homo sapiens OX=9606 GN=LBR PE=1 SV=2	IsMasterProtein	9.36	Medium		4500000												0.122	0	1	1	1	1	1	70.658	615	3.08943	0.0168705
Q13011	Delta(3,5)-Delta(2,4)-dienoyl-CoA isomerase, mitochondrial OS=Homo sapiens OX=9606 GN=ECH1 PE=1 SV=2	IsMasterProtein	8	High		34000000			2700000									0.968	54.45	5	1	5	5	5	35.793	328	25.6098	0.00144404
Q9Y315	Deoxyribose-phosphate aldolase OS=Homo sapiens OX=9606 GN=DERA PE=1 SV=2	IsMasterProtein	8.94	Medium		2900000			6800000									0.136	24.77	1	1	1	1	2	35.208	318	3.14465	0.0168705
P81605	Dermcidin OS=Homo sapiens OX=9606 GN=DCD PE=1 SV=2	IsMasterProtein	6.54	High		43000000	54000000	41000000	41000000	38000000	34000000	40000000	150000000	43000000	40000000	19000000	36000000	3.642	372.734	2	1	2	2	22	11.277	110	20	0
Q6E0U4	Dermokine OS=Homo sapiens OX=9606 GN=DMKN PE=1 SV=3	IsMasterProtein	7.28	High			2200000				1600000	3400000	2400000		4000000		3000000	0.848	105.167	3	1	3	3	9	47.054	476	7.98319	0
Q08554	Desmocollin-1 OS=Homo sapiens OX=9606 GN=DSC1 PE=1 SV=2	IsMasterProtein	5.43	Medium				3500000			1700000			1100000				0.11	19.44	2	1	2	2	4	99.924	894	3.13199	0.0168705
Q14574	Desmocollin-3 OS=Homo sapiens OX=9606 GN=DSC3 PE=1 SV=3	IsMasterProtein	6.1	Medium								2000000						0.056	0	1	1	1	1	1	99.906	896	1.11607	0.0168705
P60981	Destrin OS=Homo sapiens OX=9606 GN=DSTN PE=1 SV=3	IsMasterProtein	7.85	High		13000000										4000000		0.585	31.39	2	1	2	2	3	18.493	165	16.3636	0.00813517
Q9NR28	Diablo homolog, mitochondrial OS=Homo sapiens OX=9606 GN=DIABLO PE=1 SV=1	IsMasterProtein	5.9	Medium		1900000												0.425	0	2	1	2	2	2	27.114	239	16.7364	0.0168705
P09622	Dihydrolipoyl dehydrogenase, mitochondrial OS=Homo sapiens OX=9606 GN=DLD PE=1 SV=2	IsMasterProtein	7.85	High		9300000		2800000	6300000	1800000		500000				980000		0.551	198.907	4	1	4	4	9	54.143	509	13.556	0
P36957	Dihydrolipoyllysine-residue succinyltransferase component of 2-oxoglutarate dehydrogenase complex, mitochondrial OS=Homo sapiens OX=9606 GN=DLST PE=1 SV=4	IsMasterProtein	8.95	High		10000000			3600000									0.54	32.63	2	1	2	2	4	48.724	453	7.72627	0.00777202
Q16555	Dihydropyrimidinase-related protein 2 OS=Homo sapiens OX=9606 GN=DPYSL2 PE=1 SV=1	IsMasterProtein	6.38	Medium										140000000				0.093	0	1	1	1	1	1	62.255	572	3.84615	0.0168705
Q9Y4D1	Disheveled-associated activator of morphogenesis 1 OS=Homo sapiens OX=9606 GN=DAAM1 PE=1 SV=2	IsMasterProtein	7.23	High		2500000												0.047	41.98	1	1	1	1	1	123.396	1078	0.927644	0.00144404
O14672	Disintegrin and metalloproteinase domain-containing protein 10 OS=Homo sapiens OX=9606 GN=ADAM10 PE=1 SV=1	IsMasterProtein	7.77	High		9300000			3000000									0.062	79.39	1	1	1	1	2	84.088	748	1.3369	0
P31689	DnaJ homolog subfamily A member 1 OS=Homo sapiens OX=9606 GN=DNAJA1 PE=1 SV=2	IsMasterProtein	7.08	Medium		9300000												0.166	17.24	1	1	1	1	1	44.839	397	6.29723	0.0168705
O60884	DnaJ homolog subfamily A member 2 OS=Homo sapiens OX=9606 GN=DNAJA2 PE=1 SV=1	IsMasterProtein	6.48	Medium		9600000												0.311	17.51	2	1	2	2	2	45.717	412	9.70874	0.0168705
Q9UDY4	DnaJ homolog subfamily B member 4 OS=Homo sapiens OX=9606 GN=DNAJB4 PE=1 SV=1	IsMasterProtein	8.5	Medium				2000000										0.166	0	1	1	1	1	1	37.783	337	3.85757	0.0168705
O75190	DnaJ homolog subfamily B member 6 OS=Homo sapiens OX=9606 GN=DNAJB6 PE=1 SV=2	IsMasterProtein	9.16	Medium		4300000												0.233	27.68	1	1	1	1	1	36.065	326	3.98773	0.0123229
Q9H3Z4	DnaJ homolog subfamily C member 5 OS=Homo sapiens OX=9606 GN=DNAJC5 PE=1 SV=1	IsMasterProtein	5.07	Medium				4100000										0.334	27.36	1	1	1	1	1	22.134	198	7.07071	0.012844
O60496	Docking protein 2 OS=Homo sapiens OX=9606 GN=DOK2 PE=1 SV=2	IsMasterProtein	6.02	High		2500000			270000									0.311	48.35	2	1	2	2	3	45.351	412	7.03883	0.00144404
Q9P2X0	Dolichol-phosphate mannosyltransferase subunit 3 OS=Homo sapiens OX=9606 GN=DPM3 PE=1 SV=2	IsMasterProtein	5.94	High		8900000		1800000										2.162	37.5	1	1	1	1	2	10.087	92	10.8696	0.00777202
P39656	Dolichyl-diphosphooligosaccharide--protein glycosyltransferase 48 kDa subunit OS=Homo sapiens OX=9606 GN=DDOST PE=1 SV=4	IsMasterProtein	6.55	High		58000000		26000000		12000000								1.154	107.109	5	1	5	5	9	50.769	456	16.886	0
P04843	Dolichyl-diphosphooligosaccharide--protein glycosyltransferase subunit 1 OS=Homo sapiens OX=9606 GN=RPN1 PE=1 SV=1	IsMasterProtein	6.38	High		52000000		14000000	15000000	3000000								1.626	374.228	11	1	11	11	25	68.527	607	26.0297	0
P04844	Dolichyl-diphosphooligosaccharide--protein glycosyltransferase subunit 2 OS=Homo sapiens OX=9606 GN=RPN2 PE=1 SV=3	IsMasterProtein	5.69	High		61000000		6300000	11000000	4900000								1.555	208.872	11	1	11	11	16	69.241	631	31.5372	0
P46977	Dolichyl-diphosphooligosaccharide--protein glycosyltransferase subunit STT3A OS=Homo sapiens OX=9606 GN=STT3A PE=1 SV=2	IsMasterProtein	8.07	High		4400000				440000								0.086	48.06	1	1	1	1	2	80.477	705	1.56028	0.00144404
P09172	Dopamine beta-hydroxylase OS=Homo sapiens OX=9606 GN=DBH PE=1 SV=3	IsMasterProtein	6.42	High					16000000			520000	9200000	1800000			9200000	0.292	120.943	3	1	3	3	7	69.021	617	6.80713	0
Q16643	Drebrin OS=Homo sapiens OX=9606 GN=DBN1 PE=1 SV=4	IsMasterProtein	4.45	High	Acetyl [N-Term]	12000000												0.202	32.88	2	1	2	2	2	71.385	649	3.85208	0.00777202
P51452	Dual specificity protein phosphatase 3 OS=Homo sapiens OX=9606 GN=DUSP3 PE=1 SV=1	IsMasterProtein	7.8	Medium		3400000												0.292	0	1	1	1	1	1	20.465	185	7.56757	0.0168705
Q14203	Dynactin subunit 1 OS=Homo sapiens OX=9606 GN=DCTN1 PE=1 SV=3	IsMasterProtein	5.81	High		6000000			2700000		960000							0.498	71.6145	10	1	10	10	13	141.607	1278	9.15493	0
Q13561	Dynactin subunit 2 OS=Homo sapiens OX=9606 GN=DCTN2 PE=1 SV=4	IsMasterProtein	5.21	High		23000000	6100000		11000000	8800000	24000000					1600000		2.162	301.58	7	1	7	7	25	44.204	401	26.9327	0
O75935	Dynactin subunit 3 OS=Homo sapiens OX=9606 GN=DCTN3 PE=1 SV=1	IsMasterProtein	5.47	High		6000000				1900000	5200000							0.585	47.7099	2	1	2	2	4	21.106	186	10.2151	0.00144404
O00429	Dynamin-1-like protein OS=Homo sapiens OX=9606 GN=DNM1L PE=1 SV=2	IsMasterProtein	6.81	High		17000000			4100000	3200000								0.438	73.4	6	1	6	6	8	81.826	736	14.8098	0
A0A0J9VRW6	Dynein light chain OS=Plasmodium vivax Mauritania I OX=1035515 GN=PVMG_01545 PE=3 SV=1	IsMasterProtein	7.99	Medium		8800000			2400000									0.778	0	1	1	1	1	2	10.757	93	11.828	0.0168705
Q5T447	E3 ubiquitin-protein ligase HECTD3 OS=Homo sapiens OX=9606 GN=HECTD3 PE=1 SV=1	IsMasterProtein	5.64	Medium		2800000												0.058	25.83	1	1	1	1	1	97.051	861	1.39373	0.0136742
P36406	E3 ubiquitin-protein ligase TRIM23 OS=Homo sapiens OX=9606 GN=TRIM23 PE=1 SV=1	IsMasterProtein	6.38	Medium		490000												0.083	0	1	1	1	1	1	64.025	574	1.74216	0.0168705
Q8NG06	E3 ubiquitin-protein ligase TRIM58 OS=Homo sapiens OX=9606 GN=TRIM58 PE=2 SV=2	IsMasterProtein	6.19	High		14000000												0.101	35.14	1	1	1	1	1	54.732	486	3.49794	0.00777202
Q13822	Ectonucleotide pyrophosphatase/phosphodiesterase family member 2 OS=Homo sapiens OX=9606 GN=ENPP2 PE=1 SV=3	IsMasterProtein	7.37	Medium														0.066	0	1	1	1	1	1	98.93	863	2.781	0.0168705
Q6UWV6	Ectonucleotide pyrophosphatase/phosphodiesterase family member 7 OS=Homo sapiens OX=9606 GN=ENPP7 PE=1 SV=3	IsMasterProtein	6.89	High				4000000										0.122	33.79	1	1	1	1	1	51.461	458	2.18341	0.00777202
Q12805	EGF-containing fibulin-like extracellular matrix protein 1 OS=Homo sapiens OX=9606 GN=EFEMP1 PE=1 SV=2	IsMasterProtein	5.07	Medium													7200000	0.11	18.83	1	1	1	1	1	54.604	493	3.65112	0.0168705
Q9H4M9	EH domain-containing protein 1 OS=Homo sapiens OX=9606 GN=EHD1 PE=1 SV=2	IsMasterProtein	6.83	High		8500000		2100000										0.532	96.4578	5	1	2	5	14	60.589	534	11.4232	0
Q9NZN3	EH domain-containing protein 3 OS=Homo sapiens OX=9606 GN=EHD3 PE=1 SV=2	IsMasterProtein	6.57	High		19000000	1700000	5100000	3000000						3100000	2700000		0.638	245.02	6	1	3	6	19	60.849	535	12.7103	0
P68104	Elongation factor 1-alpha 1 OS=Homo sapiens OX=9606 GN=EEF1A1 PE=1 SV=1	IsMasterProtein	9.01	High		12000000	3100000	9100000	14000000	1200000	2800000			1100000	1200000			0.668	175.925	4	1	4	4	18	50.109	462	9.30736	0
P24534	Elongation factor 1-beta OS=Homo sapiens OX=9606 GN=EEF1B2 PE=1 SV=3	IsMasterProtein	4.67	High		50000000		7900000		3700000								0.292	45.11	1	1	1	1	4	24.748	225	6.66667	0.00144404
P29692	Elongation factor 1-delta OS=Homo sapiens OX=9606 GN=EEF1D PE=1 SV=5	IsMasterProtein	5.01	High	Acetyl [N-Term]	18000000	12000000		10000000									0.389	32.12	2	1	2	2	6	31.103	281	7.47331	0.00777202
P26641	Elongation factor 1-gamma OS=Homo sapiens OX=9606 GN=EEF1G PE=1 SV=3	IsMasterProtein	6.67	High		8700000	2200000											0.413	68.7224	3	1	3	3	4	50.087	437	5.49199	0
P13639	Elongation factor 2 OS=Homo sapiens OX=9606 GN=EEF2 PE=1 SV=4	IsMasterProtein	6.83	Medium		830000												0.055	18.41	1	1	1	1	1	95.277	858	1.1655	0.0168705
P49411	Elongation factor Tu, mitochondrial OS=Homo sapiens OX=9606 GN=TUFM PE=1 SV=2	IsMasterProtein	7.61	High		3100000												0.093	38.86	1	1	1	1	1	49.51	452	3.09735	0.00285714
Q15369	Elongin-C OS=Homo sapiens OX=9606 GN=ELOC PE=1 SV=1	IsMasterProtein	4.78	Medium		4300000												0.389	0	1	1	1	1	1	12.465	112	10.7143	0.0168705
P50402	Emerin OS=Homo sapiens OX=9606 GN=EMD PE=1 SV=1	IsMasterProtein	5.5	Medium		7800000												0.194	26.17	1	1	1	1	1	28.976	254	3.14961	0.0131894
Q9Y6C2	EMILIN-1 OS=Homo sapiens OX=9606 GN=EMILIN1 PE=1 SV=3	IsMasterProtein	5.17	High		11000000			6600000									0.334	67.0135	5	1	5	5	6	106.629	1016	8.16929	0
Q9BXX0	EMILIN-2 OS=Homo sapiens OX=9606 GN=EMILIN2 PE=1 SV=3	IsMasterProtein	6.46	High						2600000	12000000							0.359	85.81	6	1	6	6	7	115.615	1053	7.88224	0
O94919	Endonuclease domain-containing 1 protein OS=Homo sapiens OX=9606 GN=ENDOD1 PE=1 SV=2	IsMasterProtein	5.71	High		42000000		1700000	7000000	2000000								0.585	78.7111	5	1	5	5	10	54.981	500	19.4	0
Q9NZ08	Endoplasmic reticulum aminopeptidase 1 OS=Homo sapiens OX=9606 GN=ERAP1 PE=1 SV=3	IsMasterProtein	6.46	Medium		1500000		2300000										0.051	15.98	1	1	1	1	2	107.166	941	1.38151	0.0168705
P11021	Endoplasmic reticulum chaperone BiP OS=Homo sapiens OX=9606 GN=HSPA5 PE=1 SV=2	IsMasterProtein	5.16	High		45000000	3000000	50000000	73000000	2800000	5000000	4100000		4800000	6300000	4600000	2000000	2.981	661.733	17	1	14	17	65	72.288	654	29.6636	0
Q9BS26	Endoplasmic reticulum resident protein 44 OS=Homo sapiens OX=9606 GN=ERP44 PE=1 SV=1	IsMasterProtein	5.26	High		11000000					1100000							0.501	39.78	3	1	3	3	5	46.941	406	7.14286	0.00144404
Q969X5	Endoplasmic reticulum-Golgi intermediate compartment protein 1 OS=Homo sapiens OX=9606 GN=ERGIC1 PE=1 SV=1	IsMasterProtein	7.06	Medium		14000000												0.194	18.29	1	1	1	1	1	32.571	290	4.82759	0.0168705
P14625	Endoplasmin OS=Homo sapiens OX=9606 GN=HSP90B1 PE=1 SV=1	IsMasterProtein	4.84	High		27000000		24000000	51000000	2100000	2000000	2200000	2000000		3200000	1900000		1.246	690.155	11	1	10	11	43	92.411	803	15.3176	0
Q96AP7	Endothelial cell-selective adhesion molecule OS=Homo sapiens OX=9606 GN=ESAM PE=1 SV=1	IsMasterProtein	9.32	Medium		24000000												0.311	21.24	2	1	2	2	2	41.151	390	6.92308	0.0168705
P42892	Endothelin-converting enzyme 1 OS=Homo sapiens OX=9606 GN=ECE1 PE=1 SV=2	IsMasterProtein	5.88	High		18000000		1800000	8800000									0.205	77.0122	3	1	3	3	6	87.108	770	3.76623	0
O95672	Endothelin-converting enzyme-like 1 OS=Homo sapiens OX=9606 GN=ECEL1 PE=1 SV=3	IsMasterProtein	7.03	Medium						320000								0.066	0	1	1	1	1	1	87.736	775	1.41935	0.0168705
P42566	Epidermal growth factor receptor substrate 15 OS=Homo sapiens OX=9606 GN=EPS15 PE=1 SV=2	IsMasterProtein	4.64	Medium		860000												0.051	0	1	1	1	1	1	98.595	896	2.12054	0.0168705
Q9UBC2	Epidermal growth factor receptor substrate 15-like 1 OS=Homo sapiens OX=9606 GN=EPS15L1 PE=1 SV=1	IsMasterProtein	5.11	High		4200000												0.103	43.72	2	1	2	2	2	94.197	864	4.05093	0.00144404
Q99808	Equilibrative nucleoside transporter 1 OS=Homo sapiens OX=9606 GN=SLC29A1 PE=1 SV=3	IsMasterProtein	8.29	Medium					11000000									0.145	0	1	1	1	1	1	50.186	456	4.38596	0.0168705
Q8N766	ER membrane protein complex subunit 1 OS=Homo sapiens OX=9606 GN=EMC1 PE=1 SV=1	IsMasterProtein	7.66	Medium														0.05	21.85	1	1	1	1	1	111.689	993	1.30916	0.0168705
O43402	ER membrane protein complex subunit 8 OS=Homo sapiens OX=9606 GN=EMC8 PE=1 SV=1	IsMasterProtein	6.4	High		3000000												0.233	37.55	1	1	1	1	1	23.758	210	4.28571	0.00777202
Q96RT1	Erbin OS=Homo sapiens OX=9606 GN=ERBIN PE=1 SV=2	IsMasterProtein	5.5	Medium		1600000												0.063	26.72	2	1	2	2	2	158.2	1412	2.12465	0.0131894
P27105	Erythrocyte band 7 integral membrane protein OS=Homo sapiens OX=9606 GN=STOM PE=1 SV=3	IsMasterProtein	7.88	High		270000000	6600000	99000000	110000000	27000000	10000000	6800000			6700000	3500000		16.013	452.71	9	1	9	9	48	31.711	288	46.5278	0
A0A0J9SXP2	Erythrocyte binding protein OS=Plasmodium vivax Brazil I OX=1033975 GN=PVBG_05066 PE=4 SV=1	IsMasterProtein	4.93	High							1300000							0.133	42.92	2	1	2	2	2	134.945	1191	1.93115	0.00144404
Q96PL5	Erythroid membrane-associated protein OS=Homo sapiens OX=9606 GN=ERMAP PE=1 SV=1	IsMasterProtein	8.47	Medium				14000000										0.202	0	1	1	1	1	2	52.572	475	3.78947	0.0168705
Q8NBQ5	Estradiol 17-beta-dehydrogenase 11 OS=Homo sapiens OX=9606 GN=HSD17B11 PE=1 SV=3	IsMasterProtein	9.07	High		3000000		1300000										0.468	49.47	3	1	3	3	3	32.915	300	10.6667	0.00144404
A0A0J9S422	Eukaryotic translation initiation factor 2b, subunit 2 OS=Plasmodium vivax India VII OX=1077284 GN=PVIIG_01559 PE=3 SV=1	IsMasterProtein	7.59	Medium			850000000				260000000							0.11	0	1	1	1	1	2	54.169	476	4.41176	0.0168705
O00303	Eukaryotic translation initiation factor 3 subunit F OS=Homo sapiens OX=9606 GN=EIF3F PE=1 SV=1	IsMasterProtein	5.45	High														0.179	40.78	1	1	1	1	1	37.54	357	2.52101	0.00144404
P63241	Eukaryotic translation initiation factor 5A-1 OS=Homo sapiens OX=9606 GN=EIF5A PE=1 SV=2	IsMasterProtein	5.24	High		5800000												0.389	42.82	1	1	1	1	1	16.821	154	5.19481	0.00144404
Q86TP1	Exopolyphosphatase PRUNE1 OS=Homo sapiens OX=9606 GN=PRUNE1 PE=1 SV=2	IsMasterProtein	5.5	High		2100000												0.233	40.48	2	1	2	2	2	50.168	453	8.16777	0.00144404
Q9BSJ8	Extended synaptotagmin-1 OS=Homo sapiens OX=9606 GN=ESYT1 PE=1 SV=1	IsMasterProtein	5.83	High		16000000			2300000									0.668	179.844	9	1	9	9	12	122.78	1104	12.2283	0
A0FGR8	Extended synaptotagmin-2 OS=Homo sapiens OX=9606 GN=ESYT2 PE=1 SV=1	IsMasterProtein	9.26	High		3000000												0.053	29.69	1	1	1	1	1	102.294	921	2.17155	0.00813517
Q16610	Extracellular matrix protein 1 OS=Homo sapiens OX=9606 GN=ECM1 PE=1 SV=2	IsMasterProtein	6.71	High		220000000	1900000	130000000	74000000	7800000	5800000	120000000	130000000	73000000	160000000	89000000	200000000	0.848	396.413	8	1	8	8	50	60.635	540	21.2963	0
P52907	F-actin-capping protein subunit alpha-1 OS=Homo sapiens OX=9606 GN=CAPZA1 PE=1 SV=3	IsMasterProtein	5.69	High		59000000		13000000	4100000									1.154	34.96	3	1	3	3	6	32.902	286	18.8811	0.00777202
P47755	F-actin-capping protein subunit alpha-2 OS=Homo sapiens OX=9606 GN=CAPZA2 PE=1 SV=3	IsMasterProtein	5.85	High		50000000	2800000	8400000	15000000	3800000					1500000	2300000		1.031	114.126	4	1	4	4	11	32.929	286	21.3287	0
P47756	F-actin-capping protein subunit beta OS=Homo sapiens OX=9606 GN=CAPZB PE=1 SV=4	IsMasterProtein	5.59	Medium		12000000		7300000										0.334	28.9	2	1	2	2	2	31.331	277	8.66426	0.0117647
Q9Y297	F-box/WD repeat-containing protein 1A OS=Homo sapiens OX=9606 GN=BTRC PE=1 SV=1	IsMasterProtein	7.96	Medium					8300000									0.072	0	1	1	1	1	1	68.822	605	1.81818	0.0168705
P49327	Fatty acid synthase OS=Homo sapiens OX=9606 GN=FASN PE=1 SV=3	IsMasterProtein	6.44	High		5600000												0.084	52.02	4	1	4	4	4	273.254	2511	2.42931	0.00144404
Q86UX7	Fermitin family homolog 3 OS=Homo sapiens OX=9606 GN=FERMT3 PE=1 SV=1	IsMasterProtein	6.98	High		56000000	5100000	19000000	68000000	8000000	3100000	10000000	2000000	9800000	18000000	19000000	9400000	1.683	755.197	14	1	14	14	72	75.905	667	30.5847	0
Q9UGM5	Fetuin-B OS=Homo sapiens OX=9606 GN=FETUB PE=1 SV=2	IsMasterProtein	6.83	High		4000000	9600000	13000000	22000000			16000000	4800000	5200000		43000000	36000000	0.468	104.584	3	1	3	3	15	42.028	382	7.32984	0
Q9NVK5	FGFR1 oncogene partner 2 OS=Homo sapiens OX=9606 GN=FGFR1OP2 PE=1 SV=1	IsMasterProtein	6	High		7600000												0.52	33.652	2	1	2	2	2	29.408	253	8.3004	0.00777202
Q9Y613	FH1/FH2 domain-containing protein 1 OS=Homo sapiens OX=9606 GN=FHOD1 PE=1 SV=3	IsMasterProtein	6.39	High		18000000												0.253	84.18	5	1	5	5	5	126.473	1164	5.58419	0
P02671	Fibrinogen alpha chain OS=Homo sapiens OX=9606 GN=FGA PE=1 SV=2	IsMasterProtein	6.01	High		19000000000	5100000000	33000000000	25000000000	1400000000	4500000000	18000000000	15000000000	11000000000	26000000000	6100000000	24000000000	194.129	15693	38	1	38	38	1194	94.914	866	41.1085	0
P02675	Fibrinogen beta chain OS=Homo sapiens OX=9606 GN=FGB PE=1 SV=2	IsMasterProtein	8.27	High		18000000000	5500000000	22000000000	29000000000	1900000000	7200000000	16000000000	19000000000	9800000000	6400000000	7000000000	7700000000	157.489	12024.4	24	1	24	24	935	55.892	491	47.8615	0
P02679	Fibrinogen gamma chain OS=Homo sapiens OX=9606 GN=FGG PE=1 SV=3	IsMasterProtein	5.62	High		14000000000	5400000000	39000000000	48000000000	2200000000	5900000000	28000000000	27000000000	17000000000	16000000000	8900000000	22000000000	143.544	10157.2	28	1	28	28	826	51.479	453	60.2649	0
Q08830	Fibrinogen-like protein 1 OS=Homo sapiens OX=9606 GN=FGL1 PE=1 SV=3	IsMasterProtein	5.87	High		14000000			20000000								4500000	0.334	69.48	2	1	2	2	4	36.357	312	6.73077	0
Q9BYJ0	Fibroblast growth factor-binding protein 2 OS=Homo sapiens OX=9606 GN=FGFBP2 PE=1 SV=1	IsMasterProtein	8.87	Medium			1800000											0.212	0	1	1	1	1	1	24.565	223	6.72646	0.0168705
Q86WI1	Fibrocystin-L OS=Homo sapiens OX=9606 GN=PKHD1L1 PE=2 SV=2	IsMasterProtein	6.11	Medium		4100000												0.056	24.34	4	1	4	4	4	465.439	4243	1.60264	0.0168705
P02751	Fibronectin OS=Homo sapiens OX=9606 GN=FN1 PE=1 SV=5	IsMasterProtein	5.5	High		1100000000	82000000	940000000	880000000	320000000	690000000	2800000000	3100000000	1800000000	2400000000	1200000000	2200000000	8.758	7130.96	58	1	58	58	762	272.15	2477	37.3436	0
P23142	Fibulin-1 OS=Homo sapiens OX=9606 GN=FBLN1 PE=1 SV=4	IsMasterProtein	5.22	High		36000000	14000000	50000000	21000000	1800000	2200000	17000000	20000000	18000000	13000000	13000000	59000000	0.54	274.456	6	1	6	6	31	77.162	703	11.6643	0
O00602	Ficolin-1 OS=Homo sapiens OX=9606 GN=FCN1 PE=1 SV=2	IsMasterProtein	6.86	High		13000000		15000000	88000000		2100000							0.585	168.367	3	1	3	3	9	35.056	326	9.81595	0
Q15485	Ficolin-2 OS=Homo sapiens OX=9606 GN=FCN2 PE=1 SV=2	IsMasterProtein	6.77	High		4000000000	900000000	4300000000	3500000000	1000000000	2800000000	2200000000	1900000000	3600000000	630000000	2700000000	4300000000	15.379	2395.94	10	1	10	10	180	33.98	313	34.5048	0
O75636	Ficolin-3 OS=Homo sapiens OX=9606 GN=FCN3 PE=1 SV=2	IsMasterProtein	6.67	High		270000000	220000000	220000000	1200000000	35000000	110000000	170000000	150000000	180000000	230000000	95000000	190000000	3.394	1302.52	8	1	8	8	70	32.882	299	30.7692	0
P20930	Filaggrin OS=Homo sapiens OX=9606 GN=FLG PE=1 SV=3	IsMasterProtein	9.25	Medium									1300000					0.013	28.71	1	1	1	1	1	434.922	4061	0.270869	0.0117647
Q5D862	Filaggrin-2 OS=Homo sapiens OX=9606 GN=FLG2 PE=1 SV=1	IsMasterProtein	8.31	High			4600000	7200000		4400000	5900000				2500000			0.028	87.77	1	1	1	1	5	247.928	2391	0.460059	0
P21333	Filamin-A OS=Homo sapiens OX=9606 GN=FLNA PE=1 SV=4	IsMasterProtein	6.06	High		1600000000	30000000	150000000	410000000	66000000	5200000	42000000	9300000	25000000	83000000	110000000	42000000	8.127	5498.03	87	1	87	87	491	280.564	2647	47.6388	0
P30043	Flavin reductase (NADPH) OS=Homo sapiens OX=9606 GN=BLVRB PE=1 SV=3	IsMasterProtein	7.65	High				4800000	5700000		1100000							0.668	78.34	2	1	2	2	3	22.105	206	19.4175	0
O75955	Flotillin-1 OS=Homo sapiens OX=9606 GN=FLOT1 PE=1 SV=3	IsMasterProtein	7.49	High				3600000	4500000		620000							0.105	38.97	1	1	1	1	3	47.326	427	3.0445	0.0021645
Q14254	Flotillin-2 OS=Homo sapiens OX=9606 GN=FLOT2 PE=1 SV=2	IsMasterProtein	5.25	High		3600000		3300000	4300000	3400000								1.015	61.9465	7	1	7	7	11	47.035	428	18.2243	0
Q13642	Four and a half LIM domains protein 1 OS=Homo sapiens OX=9606 GN=FHL1 PE=1 SV=4	IsMasterProtein	8.97	Medium		8500000												0.155	26.07	1	1	1	1	2	36.239	323	3.71517	0.0131894
Q9H479	Fructosamine-3-kinase OS=Homo sapiens OX=9606 GN=FN3K PE=1 SV=1	IsMasterProtein	7.55	Medium		3100000												0.194	27.19	1	1	1	1	1	35.149	309	3.8835	0.0131894
P04075	Fructose-bisphosphate aldolase A OS=Homo sapiens OX=9606 GN=ALDOA PE=1 SV=2	IsMasterProtein	8.09	High		9900000			52000000									1.448	78.7793	7	1	7	7	8	39.395	364	28.5714	0
P05062	Fructose-bisphosphate aldolase B OS=Homo sapiens OX=9606 GN=ALDOB PE=1 SV=2	IsMasterProtein	7.87	Medium						2100000								0.155	0	1	1	1	1	1	39.448	364	3.57143	0.0168705
G9FM19	Fructose-bisphosphate aldolase OS=Plasmodium vivax OX=5855 PE=3 SV=1	IsMasterProtein	7.71	High		56000000			10000000						6100000	9000000		0.292	31.48	2	1	2	2	4	39.737	369	9.21409	0.00813517
P07954	Fumarate hydratase, mitochondrial OS=Homo sapiens OX=9606 GN=FH PE=1 SV=3	IsMasterProtein	8.76	Medium		6000000												0.122	0	1	1	1	1	1	54.602	510	5.68627	0.0168705
O15117	FYN-binding protein 1 OS=Homo sapiens OX=9606 GN=FYB1 PE=1 SV=2	IsMasterProtein	6.48	High					4900000									0.086	40.32	1	1	1	1	1	85.335	783	1.14943	0.00144404
Q08380	Galectin-3-binding protein OS=Homo sapiens OX=9606 GN=LGALS3BP PE=1 SV=1	IsMasterProtein	5.27	High		270000000	53000000	46000000	420000000	42000000	74000000	32000000	34000000	150000000	21000000	35000000	80000000	2.039	1421.04	10	1	10	10	89	65.289	585	23.5897	0
Q9UEY8	Gamma-adducin OS=Homo sapiens OX=9606 GN=ADD3 PE=1 SV=1	IsMasterProtein	6.32	Medium							3100000							0.093	0	1	1	1	1	1	79.105	706	1.41643	0.0168705
Q92820	Gamma-glutamyl hydrolase OS=Homo sapiens OX=9606 GN=GGH PE=1 SV=2	IsMasterProtein	7.11	High		1700000			15000000									0.212	38.17	1	1	1	1	2	35.941	318	7.54717	0.00713267
P06396	Gelsolin OS=Homo sapiens OX=9606 GN=GSN PE=1 SV=1	IsMasterProtein	6.28	High		410000000	160000000	150000000	920000000	55000000	37000000	340000000	280000000	270000000	360000000	150000000	200000000	17.478	2450.76	24	1	24	24	246	85.644	782	49.7442	0
P11413	Glucose-6-phosphate 1-dehydrogenase OS=Homo sapiens OX=9606 GN=G6PD PE=1 SV=4	IsMasterProtein	6.84	Medium		2000000												0.086	27.92	1	1	1	1	1	59.219	515	2.13592	0.0123229
A0A0J9TFN8	Glucose-regulated protein OS=Plasmodium vivax Mauritania I OX=1035515 GN=PVMG_03151 PE=3 SV=1	IsMasterProtein	5.4	High		74000000	6600000	36000000	72000000									0.557	86.81	4	1	2	4	10	72.338	652	6.74847	0
P14314	Glucosidase 2 subunit beta OS=Homo sapiens OX=9606 GN=PRKCSH PE=1 SV=2	IsMasterProtein	4.41	High		14000000		13000000	5800000							610000		0.501	70.39	3	1	3	3	7	59.388	528	7.76515	0
P00367	Glutamate dehydrogenase 1, mitochondrial OS=Homo sapiens OX=9606 GN=GLUD1 PE=1 SV=2	IsMasterProtein	7.8	High		16000000												0.269	52.8	3	1	3	3	3	61.359	558	6.45161	0.00144404
A0A0B4J2D5	Glutamine amidotransferase-like class 1 domain-containing protein 3B, mitochondrial OS=Homo sapiens OX=9606 GN=GATD3B PE=1 SV=1	IsMasterProtein	8.27	Medium		32000000												0.194	0	1	1	1	1	1	28.125	268	9.32836	0.0168705
P07203	Glutathione peroxidase 1 OS=Homo sapiens OX=9606 GN=GPX1 PE=1 SV=4	IsMasterProtein	6.55	High		61000000		5700000	2900000									0.778	45.89	2	1	2	2	6	22.075	203	9.35961	0.00144404
P22352	Glutathione peroxidase 3 OS=Homo sapiens OX=9606 GN=GPX3 PE=1 SV=2	IsMasterProtein	8.13	High					6100000	3600000	7100000	8100000					1800000	0.778	117.2	1	1	1	1	7	25.537	226	5.30973	0
P00390	Glutathione reductase, mitochondrial OS=Homo sapiens OX=9606 GN=GSR PE=1 SV=2	IsMasterProtein	8.5	Medium		7600000												0.116	28.91	1	1	1	1	1	56.221	522	2.68199	0.0117647
P78417	Glutathione S-transferase omega-1 OS=Homo sapiens OX=9606 GN=GSTO1 PE=1 SV=2	IsMasterProtein	6.6	High		7600000			8800000									0.212	32.01	1	1	1	1	2	27.548	241	3.73444	0.00777202
P04406	Glyceraldehyde-3-phosphate dehydrogenase OS=Homo sapiens OX=9606 GN=GAPDH PE=1 SV=3	IsMasterProtein	8.46	High		110000000	15000000	34000000	62000000	14000000	18000000	6500000	2300000	7600000	32000000	85000000	21000000	9	810.142	10	1	10	10	68	36.03	335	47.4627	0
P43304	Glycerol-3-phosphate dehydrogenase, mitochondrial OS=Homo sapiens OX=9606 GN=GPD2 PE=1 SV=3	IsMasterProtein	7.69	High		67000000		12000000	10000000									0.896	243.005	9	1	9	9	19	80.802	727	22.4209	0
P04921	Glycophorin-C OS=Homo sapiens OX=9606 GN=GYPC PE=1 SV=1	IsMasterProtein	4.84	High				120000000	7800000		9100000							2.162	61.75	2	1	2	2	3	13.802	128	27.3438	0
P36959	GMP reductase 1 OS=Homo sapiens OX=9606 GN=GMPR PE=1 SV=1	IsMasterProtein	7.06	High		1200000			1200000									0.166	44.05	1	1	1	1	2	37.395	345	4.34783	0.00144404
Q9H4G4	Golgi-associated plant pathogenesis-related protein 1 OS=Homo sapiens OX=9606 GN=GLIPR2 PE=1 SV=3	IsMasterProtein	9.41	High		4600000					4600000	4000000						0.468	62.5833	1	1	1	1	4	17.208	154	8.44156	0
Q08379	Golgin subfamily A member 2 OS=Homo sapiens OX=9606 GN=GOLGA2 PE=1 SV=3	IsMasterProtein	5.02	High														0.054	40.57	1	1	1	1	1	113.017	1002	2.49501	0.00144404
P28676	Grancalcin OS=Homo sapiens OX=9606 GN=GCA PE=1 SV=2	IsMasterProtein	5.21	High				3400000										0.334	29.07	1	1	1	1	1	23.994	217	4.60829	0.00813517
Q9HAV7	GrpE protein homolog 1, mitochondrial OS=Homo sapiens OX=9606 GN=GRPEL1 PE=1 SV=2	IsMasterProtein	8.12	High		3400000			1800000									0.259	30.06	1	1	1	1	2	24.264	217	5.06912	0.00813517
Q9NR31	GTP-binding protein SAR1a OS=Homo sapiens OX=9606 GN=SAR1A PE=1 SV=1	IsMasterProtein	6.68	High		3900000								1200000		12000000		1.512	45.88	4	1	4	4	5	22.353	198	28.7879	0.00144404
A0A0J9SRK0	GTP-binding protein YPTC4 OS=Plasmodium vivax Brazil I OX=1033975 GN=PVBG_00347 PE=4 SV=1	IsMasterProtein	6.68	Medium				2200000										0.166	0	1	1	1	1	1	28.626	249	5.22088	0.0168705
Q9UIJ7	GTP:AMP phosphotransferase AK3, mitochondrial OS=Homo sapiens OX=9606 GN=AK3 PE=1 SV=4	IsMasterProtein	9.16	High		8000000												0.585	56.62	3	1	3	3	4	25.55	227	14.978	0.00144404
P01111	GTPase NRas OS=Homo sapiens OX=9606 GN=NRAS PE=1 SV=1	IsMasterProtein	5.17	High				3800000	7500000									0.292	48.06	1	1	1	1	2	21.216	189	5.82011	0.00144404
P08754	Guanine nucleotide-binding protein G(i) subunit alpha OS=Homo sapiens OX=9606 GN=GNAI3 PE=1 SV=3	IsMasterProtein	5.69	High		9300000												1.254	187.315	4	1	1	4	18	40.506	354	12.9944	0
P04899	Guanine nucleotide-binding protein G(i) subunit alpha-2 OS=Homo sapiens OX=9606 GN=GNAI2 PE=1 SV=3	IsMasterProtein	5.54	High		34000000	1200000	30000000	77000000		4600000				1800000			3.084	310.46	9	1	6	9	32	40.425	355	32.6761	0
P62873	Guanine nucleotide-binding protein G(I)/G(S)/G(T) subunit beta-1 OS=Homo sapiens OX=9606 GN=GNB1 PE=1 SV=3	IsMasterProtein	6	High	Acetyl [N-Term]	77000000	6700000		90000000	9900000	8600000	13000000	4800000	7200000	19000000	13000000	10000000	0.701	181.313	3	1	3	3	15	37.353	340	10.2941	0
P50148	Guanine nucleotide-binding protein G(q) subunit alpha OS=Homo sapiens OX=9606 GN=GNAQ PE=1 SV=4	IsMasterProtein	5.68	High		11000000			7900000									0.501	31.1	3	1	3	3	5	42.115	359	12.5348	0.00813517
P63211	Guanine nucleotide-binding protein G(T) subunit gamma-T1 OS=Homo sapiens OX=9606 GN=GNGT1 PE=1 SV=2	IsMasterProtein	4.82	High				4600000	9300000	780000						6200000		2.162	66.15	1	1	1	1	4	8.49	74	10.8108	0
P19086	Guanine nucleotide-binding protein G(z) subunit alpha OS=Homo sapiens OX=9606 GN=GNAZ PE=1 SV=3	IsMasterProtein	7.61	Medium		7200000												0.311	25.79	2	1	2	2	2	40.898	355	8.73239	0.0136742
Q14344	Guanine nucleotide-binding protein subunit alpha-13 OS=Homo sapiens OX=9606 GN=GNA13 PE=1 SV=2	IsMasterProtein	8	High		6200000			3800000									0.413	174.552	3	1	2	3	14	44.022	377	8.22281	0
Q9H0R4	Haloacid dehalogenase-like hydrolase domain-containing protein 2 OS=Homo sapiens OX=9606 GN=HDHD2 PE=1 SV=1	IsMasterProtein	6.24	Medium		1900000												0.233	0	1	1	1	1	1	28.518	259	8.10811	0.0168705
P00738	Haptoglobin OS=Homo sapiens OX=9606 GN=HP PE=1 SV=1	IsMasterProtein	6.58	High		2400000000	1200000000	4800000000	280000000	36000000		2400000000	1200000000	2100000000	2200000000	970000000	3900000000	13.384	2875.14	16	1	6	16	162	45.177	406	27.8325	0
P00739	Haptoglobin-related protein OS=Homo sapiens OX=9606 GN=HPR PE=2 SV=2	IsMasterProtein	7.09	High	Acetyl [N-Term]	900000000	1400000000	600000000	370000000	470000000	530000000	1200000000	670000000	1200000000	650000000	260000000	1000000000	25.367	3604.61	17	1	7	17	204	39.005	348	40.8046	0
P0DMV9	Heat shock 70 kDa protein 1B OS=Homo sapiens OX=9606 GN=HSPA1B PE=1 SV=1	IsMasterProtein	5.66	High		21000000	8400000	50000000	13000000	5900000	24000000							3.394	216.006	14	1	11	14	38	70.009	641	35.4134	0
P34932	Heat shock 70 kDa protein 4 OS=Homo sapiens OX=9606 GN=HSPA4 PE=1 SV=4	IsMasterProtein	5.19	Medium		630000												0.058	24.79	1	1	1	1	1	94.271	840	1.66667	0.0168705
P11142	Heat shock cognate 71 kDa protein OS=Homo sapiens OX=9606 GN=HSPA8 PE=1 SV=1	IsMasterProtein	5.52	High		44000000	11000000	270000000	58000000	5100000	11000000					4400000		7.532	469.849	19	1	15	19	57	70.854	646	37.6161	0
A0A0J9TL79	Heat shock protein 86 OS=Plasmodium vivax Mauritania I OX=1035515 GN=PVMG_03905 PE=3 SV=1	IsMasterProtein	5.14	High			1100000											0.218	109.56	3	1	1	3	6	86.288	748	4.54545	0
P04792	Heat shock protein beta-1 OS=Homo sapiens OX=9606 GN=HSPB1 PE=1 SV=2	IsMasterProtein	6.4	High		27000000	9700000	5600000	27000000			13000000		5500000	22000000	6300000		0.995	180.502	3	1	3	3	15	22.768	205	17.0732	0
P07900	Heat shock protein HSP 90-alpha OS=Homo sapiens OX=9606 GN=HSP90AA1 PE=1 SV=5	IsMasterProtein	5.02	High		15000000	13000000	9900000	21000000		3900000	2700000						1.054	423.537	10	1	5	10	38	84.607	732	16.2568	0
P08238	Heat shock protein HSP 90-beta OS=Homo sapiens OX=9606 GN=HSP90AB1 PE=1 SV=4	IsMasterProtein	5.03	High		4300000	7300000											0.655	322.73	7	1	1	7	24	83.212	724	11.0497	0
P28906	Hematopoietic progenitor cell antigen CD34 OS=Homo sapiens OX=9606 GN=CD34 PE=1 SV=2	IsMasterProtein	7.37	Medium					6800000									0.292	0	1	1	1	1	1	40.691	385	5.19481	0.0168705
CON_P01966	Hemoglobin subunit alpha OS=Bos taurus GN=HBA PE=1 SV=2	IsMasterProtein	8.44	High		1200000000		3700000000	7700000		780000	43000000	5700000	3400000				18.307	738.849	5	1	2	5	61	15.175	142	34.507	0
P69905	Hemoglobin subunit alpha OS=Homo sapiens OX=9606 GN=HBA1 PE=1 SV=2	IsMasterProtein	8.68	High		710000000	490000000	2100000000	7100000000	650000000	1600000000	13000000	46000000	3400000	55000000	15000000	11000000	999	1982.76	8	1	5	8	145	15.248	142	64.0845	0
P68871	Hemoglobin subunit beta OS=Homo sapiens OX=9606 GN=HBB PE=1 SV=2	IsMasterProtein	7.28	High		680000000	410000000	1800000000	7900000000	670000000	850000000	120000000	60000000	86000000	97000000	68000000	96000000	34.112	1635.46	10	1	4	10	113	15.988	147	70.068	0
P02042	Hemoglobin subunit delta OS=Homo sapiens OX=9606 GN=HBD PE=1 SV=2	IsMasterProtein	8.05	High			9400000	80000000	180000000	10000000	73000000	2000000		1100000				17.738	1213.6	8	1	2	8	85	16.045	147	55.7823	0
P69891	Hemoglobin subunit gamma-1 OS=Homo sapiens OX=9606 GN=HBG1 PE=1 SV=2	IsMasterProtein	7.2	High					15000000									1.31	144.59	4	1	3	4	10	16.13	147	31.2925	0
P02790	Hemopexin OS=Homo sapiens OX=9606 GN=HPX PE=1 SV=2	IsMasterProtein	7.02	High		350000000	160000000	210000000	3800000000	28000000	21000000	93000000	120000000	200000000	160000000	140000000	150000000	4.179	964.483	10	1	10	10	103	51.643	462	28.355	0
Q9Y251	Heparanase OS=Homo sapiens OX=9606 GN=HPSE PE=1 SV=2	IsMasterProtein	9.28	High		17000000	4000000	5400000	9400000	5000000		4000000				3100000		0.212	189.945	2	1	2	2	8	61.11	543	3.31492	0
P05546	Heparin cofactor 2 OS=Homo sapiens OX=9606 GN=SERPIND1 PE=1 SV=3	IsMasterProtein	6.9	High		66000000	29000000	85000000	250000000	18000000	13000000	85000000	100000000	93000000	67000000	47000000	79000000	3.806	860.788	12	1	12	12	86	57.034	499	33.8677	0
Q04756	Hepatocyte growth factor activator OS=Homo sapiens OX=9606 GN=HGFAC PE=1 SV=1	IsMasterProtein	7.24	High		2800000		3400000	3000000			16000000	9100000	7200000	3100000	5200000	9500000	0.374	140.243	4	1	4	4	15	70.636	655	9.61832	0
P19367	Hexokinase-1 OS=Homo sapiens OX=9606 GN=HK1 PE=1 SV=3	IsMasterProtein	6.8	High											3800000			0.059	40.24	1	1	1	1	1	102.42	917	1.52672	0.00144404
P30825	High affinity cationic amino acid transporter 1 OS=Homo sapiens OX=9606 GN=SLC7A1 PE=1 SV=1	IsMasterProtein	5.43	High				22000000										0.11	38.39	1	1	1	1	1	67.594	629	1.27186	0.00285714
P30273	High affinity immunoglobulin epsilon receptor subunit gamma OS=Homo sapiens OX=9606 GN=FCER1G PE=1 SV=1	IsMasterProtein	7.12	High		120000000		49000000	89000000	6100000	13000000	5900000						2.162	135.307	2	1	2	2	9	9.661	86	22.093	0
Q9BX68	Histidine triad nucleotide-binding protein 2, mitochondrial OS=Homo sapiens OX=9606 GN=HINT2 PE=1 SV=1	IsMasterProtein	9.16	High		27000000		6900000	14000000	2600000						8800000		0.668	151.711	2	1	2	2	7	17.151	163	17.7914	0
P04196	Histidine-rich glycoprotein OS=Homo sapiens OX=9606 GN=HRG PE=1 SV=1	IsMasterProtein	7.5	High		200000000	140000000	160000000	880000000	260000000	230000000	850000000	190000000	290000000	400000000	190000000	540000000	7.185	2510.19	12	1	12	12	154	59.541	525	21.7143	0
Q6FI13	Histone H2A type 2-A OS=Homo sapiens OX=9606 GN=H2AC18 PE=1 SV=3	IsMasterProtein	10.9	Medium														1.154	0	1	1	1	1	1	14.087	130	22.3077	0.0168705
O60814	Histone H2B type 1-K OS=Homo sapiens OX=9606 GN=H2BC12 PE=1 SV=3	IsMasterProtein	10.32	High		3900000	19000000	31000000		24000000		920000						1.512	43.5369	2	1	2	2	7	13.882	126	19.0476	0.00144404
P62805	Histone H4 OS=Homo sapiens OX=9606 GN=H4C1 PE=1 SV=2	IsMasterProtein	11.36	Medium							1100000							0.585	0	1	1	1	1	1	11.36	103	9.70874	0.0168705
P04439	HLA class I histocompatibility antigen, A alpha chain OS=Homo sapiens OX=9606 GN=HLA-A PE=1 SV=2	IsMasterProtein	6	High		74000000	5100000	140000000	180000000	4200000	44000000					31000000	3200000	1.955	263.738	7	1	4	7	31	40.815	365	27.3973	0
P13747	HLA class I histocompatibility antigen, alpha chain E OS=Homo sapiens OX=9606 GN=HLA-E PE=1 SV=4	IsMasterProtein	5.83	High					6800000									0.292	194.338	2	1	1	2	11	40.033	358	7.82123	0
P01889	HLA class I histocompatibility antigen, B alpha chain OS=Homo sapiens OX=9606 GN=HLA-B PE=1 SV=3	IsMasterProtein	5.85	High		380000000			200000000		16000000		7600000	19000000	24000000			1.581	674.635	6	1	2	6	41	40.435	362	22.0994	0
P10321	HLA class I histocompatibility antigen, C alpha chain OS=Homo sapiens OX=9606 GN=HLA-C PE=1 SV=3	IsMasterProtein	6.04	High				26000000	51000000							11000000		1.738	417.247	6	1	2	6	28	40.623	366	21.8579	0
P01903	HLA class II histocompatibility antigen, DR alpha chain OS=Homo sapiens OX=9606 GN=HLA-DRA PE=1 SV=1	IsMasterProtein	5	Medium				2800000										0.233	18.07	1	1	1	1	1	28.589	254	3.14961	0.0168705
Q86YZ3	Hornerin OS=Homo sapiens OX=9606 GN=HRNR PE=1 SV=2	IsMasterProtein	10.04	High		1600000			860000		1900000	1100000		1500000	2400000		4500000	0.028	98.59	1	1	1	1	7	282.228	2850	1.92982	0
P50502	Hsc70-interacting protein OS=Homo sapiens OX=9606 GN=ST13 PE=1 SV=2	IsMasterProtein	5.27	High			11000000	44000000		4600000	5200000							0.995	55.0625	3	1	3	3	6	41.305	369	9.7561	0.00144404
A0A0J9V766	Hsp70-like protein OS=Plasmodium vivax India VII OX=1077284 GN=PVIIG_02882 PE=3 SV=1	IsMasterProtein	5.67	High			19000000		6800000	2500000								0.817	164.472	7	1	4	7	13	75.24	694	14.6974	0
Q16543	Hsp90 co-chaperone Cdc37 OS=Homo sapiens OX=9606 GN=CDC37 PE=1 SV=1	IsMasterProtein	5.25	Medium					1000000									0.194	0	1	1	1	1	1	44.44	378	2.38095	0.0168705
Q14520	Hyaluronan-binding protein 2 OS=Homo sapiens OX=9606 GN=HABP2 PE=1 SV=1	IsMasterProtein	6.54	High		30000000	48000000	29000000	110000000	16000000	12000000	19000000	19000000	14000000	16000000	2100000	20000000	0.624	171.379	4	1	4	4	16	62.63	560	6.60714	0
Q16836	Hydroxyacyl-coenzyme A dehydrogenase, mitochondrial OS=Homo sapiens OX=9606 GN=HADH PE=1 SV=3	IsMasterProtein	8.85	High		16000000			14000000									0.778	32.27	3	1	3	3	4	34.272	314	15.2866	0.00777202
P35914	Hydroxymethylglutaryl-CoA lyase, mitochondrial OS=Homo sapiens OX=9606 GN=HMGCL PE=1 SV=2	IsMasterProtein	8.54	High		4100000												0.425	36.68	2	1	2	2	2	34.338	325	7.69231	0.00777202
P00492	Hypoxanthine-guanine phosphoribosyltransferase OS=Homo sapiens OX=9606 GN=HPRT1 PE=1 SV=2	IsMasterProtein	6.68	Medium		3300000												0.212	17.03	1	1	1	1	1	24.564	218	4.58716	0.0168705
Q9Y4L1	Hypoxia up-regulated protein 1 OS=Homo sapiens OX=9606 GN=HYOU1 PE=1 SV=1	IsMasterProtein	5.22	Medium		5200000												0.05	20.25	1	1	1	1	1	111.266	999	1.2012	0.0168705
Q9Y6R7	IgGFc-binding protein OS=Homo sapiens OX=9606 GN=FCGBP PE=1 SV=3	IsMasterProtein	5.34	High		11000000	47000000	26000000	170000000	6800000	170000000	6500000	18000000	3800000		5400000	6100000	0.32	618.989	19	1	19	19	72	571.639	5405	8.14061	0
Q9GZP8	Immortalization up-regulated protein OS=Homo sapiens OX=9606 GN=IMUP PE=1 SV=1	IsMasterProtein	9.73	Medium											1300000			0.778	27.94	1	1	1	1	1	10.891	106	9.43396	0.0123229
P0DOX2	Immunoglobulin alpha-2 heavy chain OS=Homo sapiens OX=9606 PE=1 SV=2	IsMasterProtein	6.67	High		130000000	47000000	200000000	190000000	76000000	140000000	110000000	270000000	120000000	14000000	18000000	79000000	1.994	545.376	8	1	6	8	60	48.903	455	21.978	0
P0DOX3	Immunoglobulin delta heavy chain OS=Homo sapiens OX=9606 PE=1 SV=1	IsMasterProtein	8.02	High			13000000	20000000	7100000		17000000	10000000	9100000	33000000	18000000	3600000	22000000	0.616	316.673	5	1	5	5	17	56.189	512	12.5	0
P0DOX5	Immunoglobulin gamma-1 heavy chain OS=Homo sapiens OX=9606 PE=1 SV=2	IsMasterProtein	8.72	High		15000000000	22000000000	9400000000	77000000000	3600000000	2300000000	9700000000	7300000000	6900000000	11000000000	5900000000	10000000000	13.125	5367.8	15	1	8	15	377	49.298	449	34.0757	0
P01876	Immunoglobulin heavy constant alpha 1 OS=Homo sapiens OX=9606 GN=IGHA1 PE=1 SV=2	IsMasterProtein	6.51	High		2300000000	2100000000	6500000000	12000000000	470000000	2400000000	1300000000	2400000000	1800000000	980000000	1800000000	2300000000	1.683	1294.52	5	1	3	5	87	37.631	353	15.0142	0
P01859	Immunoglobulin heavy constant gamma 2 OS=Homo sapiens OX=9606 GN=IGHG2 PE=1 SV=2	IsMasterProtein	7.59	High		2400000000	640000000	2100000000	12000000000	530000000	420000000	1400000000	380000000	690000000	790000000	2600000000	810000000	19.309	3055.04	7	1	4	7	241	35.878	326	26.6871	0
P01860	Immunoglobulin heavy constant gamma 3 OS=Homo sapiens OX=9606 GN=IGHG3 PE=1 SV=2	IsMasterProtein	7.9	High		530000000	370000000	43000000	30000000000	76000000	57000000	84000000	26000000	53000000	44000000	49000000	71000000	14.013	2949.58	12	1	4	12	250	41.26	377	36.0743	0
P01861	Immunoglobulin heavy constant gamma 4 OS=Homo sapiens OX=9606 GN=IGHG4 PE=1 SV=1	IsMasterProtein	7.36	High		850000000	750000000	1500000000	1400000000	78000000	380000000	43000000	300000000	390000000	580000000	230000000	120000000	4.179	1098.59	6	1	3	6	111	35.918	327	23.8532	0
P01871	Immunoglobulin heavy constant mu OS=Homo sapiens OX=9606 GN=IGHM PE=1 SV=4	IsMasterProtein	6.77	High		30000000000	30000000000	32000000000	21000000000	11000000000	49000000000	22000000000	9800000000	14000000000	8700000000	5100000000	11000000000	7.318	5989.05	16	1	16	16	423	49.409	453	31.1258	0
A0A0C4DH31	Immunoglobulin heavy variable 1-18 OS=Homo sapiens OX=9606 GN=IGHV1-18 PE=3 SV=1	IsMasterProtein	8.84	High			610000000	190000000	370000000	5000000		4300000	11000000	190000000			20000000	5.31	226.66	2	1	2	2	16	12.812	117	27.3504	0
P23083	Immunoglobulin heavy variable 1-2 OS=Homo sapiens OX=9606 GN=IGHV1-2 PE=1 SV=2	IsMasterProtein	9.13	High		110000000			170000000	25000000		12000000	380000000	3600000				1.154	203.07	1	1	1	1	12	13.076	117	11.1111	0
A0A0C4DH33	Immunoglobulin heavy variable 1-24 OS=Homo sapiens OX=9606 GN=IGHV1-24 PE=3 SV=1	IsMasterProtein	5.16	Medium														0.585	0	1	1	1	1	1	12.816	117	17.094	0.0168705
A0A0C4DH29	Immunoglobulin heavy variable 1-3 OS=Homo sapiens OX=9606 GN=IGHV1-3 PE=3 SV=1	IsMasterProtein	9.55	High		14000000		10000000	49000000	6800000	89000000		2000000				1500000	1.512	45.5	1	1	1	1	9	12.999	117	12.8205	0.00144404
P01743	Immunoglobulin heavy variable 1-46 OS=Homo sapiens OX=9606 GN=IGHV1-46 PE=1 SV=2	IsMasterProtein	8.92	High			1900000	3800000	74000000	25000000	21000000		2800000					2.981	104.803	1	1	1	1	9	12.924	117	12.8205	0
P01742	Immunoglobulin heavy variable 1-69 OS=Homo sapiens OX=9606 GN=IGHV1-69 PE=1 SV=2	IsMasterProtein	9.17	High					80000000			3600000			2000000			5.31	52.4371	2	1	1	2	9	12.651	117	32.4786	0.00144404
A0A0G2JMI3	Immunoglobulin heavy variable 1-69-2 OS=Homo sapiens OX=9606 GN=IGHV1-69-2 PE=3 SV=2	IsMasterProtein	4.84	Medium					22000000		2000000							1.512	19.53	2	1	2	2	2	12.862	117	34.188	0.0168705
A0A0B4J2H0	Immunoglobulin heavy variable 1-69D OS=Homo sapiens OX=9606 GN=IGHV1-69D PE=1 SV=1	IsMasterProtein	8.47	Medium				3700000										2.981	20.3833	2	1	1	2	6	12.652	117	38.4615	0.0168705
P0DP01	Immunoglobulin heavy variable 1-8 OS=Homo sapiens OX=9606 GN=IGHV1-8 PE=3 SV=1	IsMasterProtein	9.17	Medium			9600000				85000000							0.585	26.72	1	1	1	1	3	12.983	117	12.8205	0.0131894
A0A0B4J1V2	Immunoglobulin heavy variable 2-26 OS=Homo sapiens OX=9606 GN=IGHV2-26 PE=3 SV=1	IsMasterProtein	8.29	High		1400000	2500000		60000000	6500000	12000000			1500000	1500000			2.162	133.806	1	1	1	1	9	13.174	119	11.7647	0
P01817	Immunoglobulin heavy variable 2-5 OS=Homo sapiens OX=9606 GN=IGHV2-5 PE=1 SV=2	IsMasterProtein	8.29	High				30000000		2500000								4.623	97.29	2	1	2	2	4	13.223	119	12.605	0
P01814	Immunoglobulin heavy variable 2-70 OS=Homo sapiens OX=9606 GN=IGHV2-70 PE=1 SV=2	IsMasterProtein	6.52	High		9000000		2700000		2100000	5500000							2.162	85.38	1	1	1	1	5	13.252	119	11.7647	0
P01762	Immunoglobulin heavy variable 3-11 OS=Homo sapiens OX=9606 GN=IGHV3-11 PE=1 SV=2	IsMasterProtein	8.6	High					18000000	10000000								2.162	95.9325	2	1	1	2	15	12.9	117	28.2051	0
A0A0B4J1V0	Immunoglobulin heavy variable 3-15 OS=Homo sapiens OX=9606 GN=IGHV3-15 PE=3 SV=1	IsMasterProtein	8.62	High		600000000	6800000	600000000	760000000		420000000			61000000			49000000	3.642	124.484	3	1	2	3	15	12.917	119	27.7311	0
A0A0B4J1V1	Immunoglobulin heavy variable 3-21 OS=Homo sapiens OX=9606 GN=IGHV3-21 PE=1 SV=1	IsMasterProtein	8.28	High			6500000		3500000	2900000	50000000							5.31	77.986	2	1	1	2	19	12.831	117	28.2051	0
P01764	Immunoglobulin heavy variable 3-23 OS=Homo sapiens OX=9606 GN=IGHV3-23 PE=1 SV=2	IsMasterProtein	8.28	High		59000000			63000000		89000000						35000000	3.642	141.898	2	1	1	2	25	12.574	117	28.2051	0
P01768	Immunoglobulin heavy variable 3-30 OS=Homo sapiens OX=9606 GN=IGHV3-30 PE=1 SV=2	IsMasterProtein	8.92	High		11000000		4800000	42000000	36000000	260000000							3.642	288.792	2	1	1	2	28	12.938	117	22.2222	0
P01772	Immunoglobulin heavy variable 3-33 OS=Homo sapiens OX=9606 GN=IGHV3-33 PE=1 SV=2	IsMasterProtein	8.94	High			3100000				16000000							3.642	135.607	2	1	1	2	23	13.065	117	22.2222	0
P01763	Immunoglobulin heavy variable 3-48 OS=Homo sapiens OX=9606 GN=IGHV3-48 PE=1 SV=2	IsMasterProtein	5.36	High			1300000											2.981	60.1316	2	1	1	2	14	12.804	117	28.2051	0
A0A0A0MS15	Immunoglobulin heavy variable 3-49 OS=Homo sapiens OX=9606 GN=IGHV3-49 PE=3 SV=1	IsMasterProtein	8.62	High		280000000	26000000	120000000	190000000	230000000	34000000	1100000	26000000	7600000		8100000		4.179	500.507	4	1	3	4	23	13.048	119	35.2941	0
P01767	Immunoglobulin heavy variable 3-53 OS=Homo sapiens OX=9606 GN=IGHV3-53 PE=1 SV=2	IsMasterProtein	8.28	High			150000000			15000000	27000000							3.642	132.471	2	1	1	2	25	12.761	116	27.5862	0
A0A0J9YX35	Immunoglobulin heavy variable 3-64D OS=Homo sapiens OX=9606 GN=IGHV3-64D PE=3 SV=1	IsMasterProtein	7.85	High		45000000		75000000	41000000	36000000	76000000			31000000	11000000		17000000	1.154	178.507	2	1	2	2	10	12.814	117	28.2051	0
P01780	Immunoglobulin heavy variable 3-7 OS=Homo sapiens OX=9606 GN=IGHV3-7 PE=1 SV=2	IsMasterProtein	6.57	High		5400000	610000	570000000	1200000000						300000000			2.981	85.3518	2	1	1	2	23	12.934	117	17.094	0
A0A0B4J1Y9	Immunoglobulin heavy variable 3-72 OS=Homo sapiens OX=9606 GN=IGHV3-72 PE=3 SV=1	IsMasterProtein	7.85	High		39000000	37000000	40000000	59000000	22000000	31000000		14000000		13000000	17000000	15000000	2.981	276.09	3	1	2	3	23	13.194	119	27.7311	0
A0A0B4J1V6	Immunoglobulin heavy variable 3-73 OS=Homo sapiens OX=9606 GN=IGHV3-73 PE=3 SV=1	IsMasterProtein	9.17	High		120000000	120000000	470000000	430000000	190000000	320000000			100000000		11000000	8600000	2.162	312.623	2	1	1	2	18	12.849	119	16.8067	0
A0A0B4J1X5	Immunoglobulin heavy variable 3-74 OS=Homo sapiens OX=9606 GN=IGHV3-74 PE=3 SV=1	IsMasterProtein	8.66	High		40000000	110000000		140000000	54000000		6900000	23000000					2.162	155.847	2	1	1	2	27	12.831	117	22.2222	0
A0A0C4DH34	Immunoglobulin heavy variable 4-28 OS=Homo sapiens OX=9606 GN=IGHV4-28 PE=3 SV=1	IsMasterProtein	9.29	High		36000000	8800000	42000000	110000000	37000000	86000000	17000000	17000000	53000000	20000000		30000000	1.512	400.642	1	1	1	1	19	13.116	117	7.69231	0
A0A087WSY4	Immunoglobulin heavy variable 4-30-2 OS=Homo sapiens OX=9606 GN=IGHV4-30-2 PE=3 SV=1	IsMasterProtein	9.67	Medium						5100000								0.778	0	1	1	1	1	1	13.017	118	17.7966	0.0168705
P06331	Immunoglobulin heavy variable 4-34 OS=Homo sapiens OX=9606 GN=IGHV4-34 PE=1 SV=2	IsMasterProtein	9.33	High		430000000	59000000		120000000	250000000	70000000			26000000				5.31	400.259	3	1	1	3	33	13.806	123	26.0163	0
P0DP08	Immunoglobulin heavy variable 4-38-2 OS=Homo sapiens OX=9606 GN=IGHV4-38-2 PE=3 SV=1	IsMasterProtein	9.29	High					98000000									2.981	371.751	3	1	1	3	26	13.008	117	27.3504	0
P01824	Immunoglobulin heavy variable 4-39 OS=Homo sapiens OX=9606 GN=IGHV4-39 PE=1 SV=2	IsMasterProtein	9.26	High					19000000									2.981	368.373	3	1	1	3	26	13.908	125	25.6	0
A0A075B6R2	Immunoglobulin heavy variable 4-4 OS=Homo sapiens OX=9606 GN=IGHV4-4 PE=3 SV=2	IsMasterProtein	9.6	Medium					27000000	22000000	130000000		9700000				6900000	0.778	28.34	1	1	1	1	5	12.84	117	17.9487	0.0117647
A0A0C4DH38	Immunoglobulin heavy variable 5-51 OS=Homo sapiens OX=9606 GN=IGHV5-51 PE=3 SV=1	IsMasterProtein	8.27	High		61000000	470000000	310000000	170000000	94000000	110000000	35000000	81000000	54000000	16000000	90000000	43000000	9	905.457	3	1	3	3	70	12.666	117	37.6068	0
A0A0B4J1U7	Immunoglobulin heavy variable 6-1 OS=Homo sapiens OX=9606 GN=IGHV6-1 PE=3 SV=1	IsMasterProtein	9.2	High			26000000	55000000	220000000	250000000	690000000	63000000	89000000	36000000	42000000	18000000	27000000	3.642	223.599	2	1	2	2	21	13.473	121	15.7025	0
A0A0J9YVY3	Immunoglobulin heavy variable 7-4-1 OS=Homo sapiens OX=9606 GN=IGHV7-4-1 PE=3 SV=1	IsMasterProtein	8.63	Medium			34000000											1.512	0	1	1	1	1	2	12.84	117	24.7863	0.0168705
P01591	Immunoglobulin J chain OS=Homo sapiens OX=9606 GN=JCHAIN PE=1 SV=4	IsMasterProtein	5.24	High		1400000000	2600000000	3500000000	1300000000	180000000	3300000000			1200000000	990000000	550000000		1.371	79.93	3	1	3	3	14	18.087	159	19.4969	0
P01834	Immunoglobulin kappa constant OS=Homo sapiens OX=9606 GN=IGKC PE=1 SV=2	IsMasterProtein	6.52	High		5800000000	6800000000	9500000000	7100000000	7500000000	1800000000	790000000	280000000	1400000000	310000000	890000000	2200000000	99	7746.98	7	1	2	7	383	11.758	107	57.9439	0
P0DOX7	Immunoglobulin kappa light chain OS=Homo sapiens OX=9606 PE=1 SV=1	IsMasterProtein	7.17	High		490000000	290000000	210000000	530000000	240000000	1400000000	160000000	230000000	99000000	120000000	56000000	200000000	26.826	8348.38	8	1	3	8	374	23.364	214	42.5234	0
P04430	Immunoglobulin kappa variable 1-16 OS=Homo sapiens OX=9606 GN=IGKV1-16 PE=1 SV=2	IsMasterProtein	8.16	Medium		4600000					12000000			5300000				0.585	0	1	1	1	1	3	12.61	117	13.6752	0.0168705
P01599	Immunoglobulin kappa variable 1-17 OS=Homo sapiens OX=9606 GN=IGKV1-17 PE=1 SV=2	IsMasterProtein	8.68	High		5000000		2100000		4000000	5100000		5800000					0.585	70.67	1	1	1	1	7	12.77	117	12.8205	0
A0A0C4DH72	Immunoglobulin kappa variable 1-6 OS=Homo sapiens OX=9606 GN=IGKV1-6 PE=3 SV=1	IsMasterProtein	8.29	High		32000000	16000000			850000	26000000	3300000						1.512	29.6667	1	1	1	1	6	12.689	117	13.6752	0.00813517
A0A0C4DH67	Immunoglobulin kappa variable 1-8 OS=Homo sapiens OX=9606 GN=IGKV1-8 PE=3 SV=1	IsMasterProtein	9.01	High		13000000	33000000		4900000								4300000	2.981	65.31	2	1	2	2	6	12.529	115	26.9565	0
A0A0B4J2D9	Immunoglobulin kappa variable 1D-13 OS=Homo sapiens OX=9606 GN=IGKV1D-13 PE=3 SV=1	IsMasterProtein	7.84	High										66000000		9200000		0.585	59.77	1	1	1	1	2	12.561	117	13.6752	0
P01593	Immunoglobulin kappa variable 1D-33 OS=Homo sapiens OX=9606 GN=IGKV1D-33 PE=1 SV=2	IsMasterProtein	4.78	Medium		170000000			190000000	50000000		18000000	29000000					0.585	24.5	1	1	1	1	5	12.84	117	13.6752	0.0168705
A0A087WSZ0	Immunoglobulin kappa variable 1D-8 OS=Homo sapiens OX=9606 GN=IGKV1D-8 PE=3 SV=6	IsMasterProtein	7.74	High		22000000	2800000	1900000			1400000							1.512	33.97	1	1	1	1	5	12.828	117	16.2393	0.00777202
P06310	Immunoglobulin kappa variable 2-30 OS=Homo sapiens OX=9606 GN=IGKV2-30 PE=3 SV=2	IsMasterProtein	8.51	High			70000000			150000000		79000000						2.162	421.737	2	1	1	2	18	13.177	120	16.6667	0
A0A087WW87	Immunoglobulin kappa variable 2-40 OS=Homo sapiens OX=9606 GN=IGKV2-40 PE=3 SV=2	IsMasterProtein	4.61	High							150000000		220000000	44000000				2.162	468.826	2	1	1	2	19	13.302	121	16.5289	0
A0A075B6S2	Immunoglobulin kappa variable 2D-29 OS=Homo sapiens OX=9606 GN=IGKV2D-29 PE=3 SV=1	IsMasterProtein	7.12	High		17000000	26000000			9400000	61000000							1.512	507.726	2	1	1	2	19	13.135	120	20	0
A0A075B6S6	Immunoglobulin kappa variable 2D-30 OS=Homo sapiens OX=9606 GN=IGKV2D-30 PE=3 SV=1	IsMasterProtein	7.99	High		40000000												1.512	452.067	2	1	1	2	16	13.207	120	20	0
P01619	Immunoglobulin kappa variable 3-20 OS=Homo sapiens OX=9606 GN=IGKV3-20 PE=1 SV=2	IsMasterProtein	4.96	High		300000000	260000000	200000000	830000000	230000000	220000	71000000		250000000	87000000		66000000	2.981	577.802	3	1	1	3	43	12.549	116	27.5862	0
A0A0A0MRZ8	Immunoglobulin kappa variable 3D-11 OS=Homo sapiens OX=9606 GN=IGKV3D-11 PE=3 SV=6	IsMasterProtein	5.29	High		6500000	7200000000	960000000	1800000000		1900000000	380000000	470000000	650000000	250000000	190000000	330000000	0.778	427.561	1	1	1	1	23	12.617	115	7.82609	0
A0A0C4DH25	Immunoglobulin kappa variable 3D-20 OS=Homo sapiens OX=9606 GN=IGKV3D-20 PE=3 SV=1	IsMasterProtein	4.59	High				130000000			410000000							2.981	589.228	3	1	1	3	36	12.507	116	27.5862	0
A0A0C4DH55	Immunoglobulin kappa variable 3D-7 OS=Homo sapiens OX=9606 GN=IGKV3D-7 PE=3 SV=5	IsMasterProtein	5.94	High		4700000	950000000	330000000					110000000		100000000		100000000	0.778	146.27	1	1	1	1	7	13.139	119	7.56303	0
P06312	Immunoglobulin kappa variable 4-1 OS=Homo sapiens OX=9606 GN=IGKV4-1 PE=1 SV=1	IsMasterProtein	5.25	High		210000000	230000000	310000000	400000000	110000000	350000000	120000000	59000000	44000000	50000000		46000000	1.512	385.233	2	1	2	2	17	13.372	121	17.3554	0
A0A0C4DH24	Immunoglobulin kappa variable 6-21 OS=Homo sapiens OX=9606 GN=IGKV6-21 PE=3 SV=1	IsMasterProtein	7.28	High										8200000				0.585	43.53	1	1	1	1	1	12.422	114	10.5263	0.00144404
P0DOY2	Immunoglobulin lambda constant 2 OS=Homo sapiens OX=9606 GN=IGLC2 PE=1 SV=1	IsMasterProtein	7.24	High				1400000	28000000000		3800000	3900000000		3600000000		4100000000		9	821.031	4	1	2	4	104	11.287	106	48.1132	0
A0M8Q6	Immunoglobulin lambda constant 7 OS=Homo sapiens OX=9606 GN=IGLC7 PE=1 SV=3	IsMasterProtein	8.29	High										5700000				9	679.787	3	1	1	3	99	11.247	106	41.5094	0
P01700	Immunoglobulin lambda variable 1-47 OS=Homo sapiens OX=9606 GN=IGLV1-47 PE=1 SV=2	IsMasterProtein	5.91	High			290000000		580000000	210000000	260000000	240000000	92000000	98000000	140000000		200000000	0.585	143.115	1	1	1	1	11	12.276	117	11.1111	0
P01701	Immunoglobulin lambda variable 1-51 OS=Homo sapiens OX=9606 GN=IGLV1-51 PE=1 SV=2	IsMasterProtein	7.03	High			170000000	82000000	820000000	80000000	61000000	360000000	120000000	71000000	200000000		65000000	0.585	102.488	1	1	1	1	10	12.241	117	6.83761	0
P01706	Immunoglobulin lambda variable 2-11 OS=Homo sapiens OX=9606 GN=IGLV2-11 PE=1 SV=2	IsMasterProtein	7.24	High		340000000	150000000	90000000	310000000	130000000	110000000	55000000	42000000	30000000	27000000	13000000	50000000	0.585	127.697	1	1	1	1	12	12.636	119	6.72269	0
A0A075B6J9	Immunoglobulin lambda variable 2-18 OS=Homo sapiens OX=9606 GN=IGLV2-18 PE=3 SV=2	IsMasterProtein	4.82	Medium			5300000		72000000									1.154	22.58	1	1	1	1	2	12.404	118	11.0169	0.0168705
P01705	Immunoglobulin lambda variable 2-23 OS=Homo sapiens OX=9606 GN=IGLV2-23 PE=1 SV=2	IsMasterProtein	5.91	High			16000000		40000000			5600000	7000000				3900000	1.154	75.68	1	1	1	1	6	11.886	113	7.07965	0
P01709	Immunoglobulin lambda variable 2-8 OS=Homo sapiens OX=9606 GN=IGLV2-8 PE=1 SV=2	IsMasterProtein	5.91	High		240000000	230000000	140000000		84000000	310000000	130000000	59000000	180000000	67000000	39000000		1.154	53.2708	1	1	1	1	10	12.374	118	6.77966	0.00144404
A0A075B6K4	Immunoglobulin lambda variable 3-10 OS=Homo sapiens OX=9606 GN=IGLV3-10 PE=3 SV=2	IsMasterProtein	4.83	High		440000000	160000000	430000000	160000000	160000000	140000000		78000000	12000000	21000000	4700000	32000000	1.154	196.302	2	1	2	2	15	12.433	115	19.1304	0
A0A075B6K0	Immunoglobulin lambda variable 3-16 OS=Homo sapiens OX=9606 GN=IGLV3-16 PE=3 SV=2	IsMasterProtein	4.65	High		330000000	470000000	240000000		90000000	380000000	25000000	26000000	18000000				0.585	35.78	1	1	1	1	8	12.458	115	9.56522	0.00777202
A0A075B6K5	Immunoglobulin lambda variable 3-9 OS=Homo sapiens OX=9606 GN=IGLV3-9 PE=3 SV=1	IsMasterProtein	7.39	High		47000000		24000000	460000000	39000000	45000000		17000000					1.154	81.5	2	1	2	2	7	12.324	115	23.4783	0
A0A075B6K6	Immunoglobulin lambda variable 4-3 OS=Homo sapiens OX=9606 GN=IGLV4-3 PE=3 SV=1	IsMasterProtein	5.71	High			8400000		18000000									0.778	94.2981	1	1	1	1	2	13.321	122	8.19672	0
A0A075B6I1	Immunoglobulin lambda variable 4-60 OS=Homo sapiens OX=9606 GN=IGLV4-60 PE=3 SV=1	IsMasterProtein	6.25	High		19000000	19000000	11000000	100000000		67000000	5900000	9100000	9200000	3100000	1200000	5000000	0.585	272.764	1	1	1	1	11	12.979	120	8.33333	0
A0A075B6H9	Immunoglobulin lambda variable 4-69 OS=Homo sapiens OX=9606 GN=IGLV4-69 PE=1 SV=1	IsMasterProtein	6.51	High			100000000	41000000	140000000	93000000	170000000	70000000	130000000	39000000	27000000		26000000	1.512	325.474	2	1	2	2	12	12.765	119	14.2857	0
A0A0G2JS06	Immunoglobulin lambda variable 5-39 OS=Homo sapiens OX=9606 GN=IGLV5-39 PE=3 SV=1	IsMasterProtein	8.63	High		12000000	13000000	27000000	28000000	12000000	29000000	7500000	7100000		5200000	4800000	7400000	1.512	225.147	2	1	2	2	16	13.386	123	14.6341	0
A0A0A0MRZ9	Immunoglobulin lambda variable 5-52 OS=Homo sapiens OX=9606 GN=IGLV5-52 PE=3 SV=1	IsMasterProtein	7.91	High							49000000							0.389	41.52	1	1	1	1	1	13.437	124	7.25806	0.00144404
P01721	Immunoglobulin lambda variable 6-57 OS=Homo sapiens OX=9606 GN=IGLV6-57 PE=1 SV=2	IsMasterProtein	4.78	High		36000000	32000000	15000000			5500000	2600000	28000000		6100000	5400000	29000000	0.778	92.83	1	1	1	1	10	12.558	117	17.094	0
P04211	Immunoglobulin lambda variable 7-43 OS=Homo sapiens OX=9606 GN=IGLV7-43 PE=3 SV=2	IsMasterProtein	7.03	High		5200000	30000000	16000000	110000000	40000000	56000000		9500000	7900000	3400000	1800000	13000000	3.642	222.611	2	1	1	2	17	12.443	117	15.3846	0
A0A075B6I9	Immunoglobulin lambda variable 7-46 OS=Homo sapiens OX=9606 GN=IGLV7-46 PE=3 SV=4	IsMasterProtein	7.2	High			51000000		68000000	44000000	23000000		41000000		9700000			3.642	270.973	2	1	1	2	12	12.46	117	15.3846	0
A0A075B6I0	Immunoglobulin lambda variable 8-61 OS=Homo sapiens OX=9606 GN=IGLV8-61 PE=3 SV=7	IsMasterProtein	4.55	High		37000000	120000000				49000000	60000000	87000000	260000000	35000000	40000000	57000000	3.642	234.435	2	1	2	2	13	12.806	122	14.7541	0
A0A0B4J1Y8	Immunoglobulin lambda variable 9-49 OS=Homo sapiens OX=9606 GN=IGLV9-49 PE=1 SV=1	IsMasterProtein	7.28	High			59000000	15000000		32000000	45000000	14000000	4500000					0.778	127.037	1	1	1	1	6	13.016	123	8.13008	0
P0DOX8	Immunoglobulin lambda-1 light chain OS=Homo sapiens OX=9606 PE=1 SV=1	IsMasterProtein	6.76	High		16000000	350000000	110000000	330000000	18000000	620000000	8500000	90000000	180000000	260000000	1100000000	460000000	2.511	967.271	4	1	3	4	106	22.816	216	24.0741	0
Q14974	Importin subunit beta-1 OS=Homo sapiens OX=9606 GN=KPNB1 PE=1 SV=2	IsMasterProtein	4.78	High		720000				5500000								0.122	41.29	2	1	2	2	2	97.108	876	3.08219	0.00144404
O00410	Importin-5 OS=Homo sapiens OX=9606 GN=IPO5 PE=1 SV=4	IsMasterProtein	4.94	Medium														0.044	0	1	1	1	1	1	123.55	1097	1.82315	0.0168705
P55103	Inhibin beta C chain OS=Homo sapiens OX=9606 GN=INHBC PE=2 SV=1	IsMasterProtein	7.11	Medium		4500000												0.194	25.87	1	1	1	1	1	38.213	352	2.27273	0.0131894
Q9H2U2	Inorganic pyrophosphatase 2, mitochondrial OS=Homo sapiens OX=9606 GN=PPA2 PE=1 SV=2	IsMasterProtein	7.39	Medium		13000000												0.122	21.52	1	1	1	1	1	37.896	334	4.19162	0.0168705
P17936	Insulin-like growth factor-binding protein 3 OS=Homo sapiens OX=9606 GN=IGFBP3 PE=1 SV=2	IsMasterProtein	8.69	High					36000000	2500000		40000000					7900000	0.778	53.9786	3	1	3	3	8	31.654	291	9.96564	0.00144404
P35858	Insulin-like growth factor-binding protein complex acid labile subunit OS=Homo sapiens OX=9606 GN=IGFALS PE=1 SV=1	IsMasterProtein	6.79	High		9700000	4000000	9400000	100000000			1800000			2500000	6200000	9800000	2.03	284.157	11	1	11	11	32	65.994	605	24.9587	0
P17301	Integrin alpha-2 OS=Homo sapiens OX=9606 GN=ITGA2 PE=1 SV=1	IsMasterProtein	5.31	High		59000000		5200000	14000000	2700000								0.695	203.06	10	1	10	10	14	129.214	1181	13.9712	0
P13612	Integrin alpha-4 OS=Homo sapiens OX=9606 GN=ITGA4 PE=1 SV=3	IsMasterProtein	6.48	Medium				2100000										0.053	17.95	1	1	1	1	1	114.827	1032	1.35659	0.0168705
P08648	Integrin alpha-5 OS=Homo sapiens OX=9606 GN=ITGA5 PE=1 SV=2	IsMasterProtein	5.77	High		9200000												0.116	33.37	2	1	2	2	2	114.465	1049	3.52717	0.00777202
P23229	Integrin alpha-6 OS=Homo sapiens OX=9606 GN=ITGA6 PE=1 SV=5	IsMasterProtein	6.61	High		39000000		3400000	2300000	5300000						2800000		0.416	216.287	7	1	7	7	15	126.526	1130	7.43363	0
P08514	Integrin alpha-IIb OS=Homo sapiens OX=9606 GN=ITGA2B PE=1 SV=3	IsMasterProtein	5.38	High		1800000000	20000000	300000000	500000000	120000000	14000000	46000000	6400000	8800000	43000000	34000000	17000000	6.796	2138.32	25	1	25	25	143	113.306	1039	27.0452	0
P11215	Integrin alpha-M OS=Homo sapiens OX=9606 GN=ITGAM PE=1 SV=2	IsMasterProtein	7.23	High		5300000		6700000	16000000		5400000							0.22	168.094	5	1	5	5	11	127.099	1152	5.98958	0
P05556	Integrin beta-1 OS=Homo sapiens OX=9606 GN=ITGB1 PE=1 SV=2	IsMasterProtein	5.39	High		230000000	9700000	39000000	63000000	12000000	4700000	11000000	2500000	3000000	3800000	3900000		1.154	487.842	11	1	11	11	43	88.357	798	18.4211	0
P05107	Integrin beta-2 OS=Homo sapiens OX=9606 GN=ITGB2 PE=1 SV=2	IsMasterProtein	6.95	High				21000000	15000000		7000000							0.315	114.119	5	1	4	5	12	84.726	769	8.45254	0
P05106	Integrin beta-3 OS=Homo sapiens OX=9606 GN=ITGB3 PE=1 SV=2	IsMasterProtein	5.24	High		1600000000	27000000	210000000	500000000	82000000	27000000	78000000	31000000	29000000	49000000	66000000	35000000	2.594	1394.27	15	1	15	15	92	87	788	20.5584	0
P18084	Integrin beta-5 OS=Homo sapiens OX=9606 GN=ITGB5 PE=1 SV=1	IsMasterProtein	6.06	High		12000000		21000000	44000000		8000000							0.189	95.5	2	1	1	2	5	87.996	799	3.75469	0
Q13418	Integrin-linked protein kinase OS=Homo sapiens OX=9606 GN=ILK PE=1 SV=2	IsMasterProtein	8.07	High		48000000	9000000	450000	21000000	820000						8400000		1.637	159.518	5	1	5	5	16	51.386	452	13.4956	0
Q8WWA0	Intelectin-1 OS=Homo sapiens OX=9606 GN=ITLN1 PE=1 SV=1	IsMasterProtein	6.01	High		75000000	44000000	130000000	120000000	32000000	32000000	69000000	42000000	60000000	17000000	48000000	370000000	3.87	1288.32	8	1	4	8	96	34.939	313	34.5048	0
Q8WWU7	Intelectin-2 OS=Homo sapiens OX=9606 GN=ITLN2 PE=2 SV=1	IsMasterProtein	8.28	High				130000000								28000000		1.581	860.739	5	1	1	5	62	36.188	325	21.8462	0
P19827	Inter-alpha-trypsin inhibitor heavy chain H1 OS=Homo sapiens OX=9606 GN=ITIH1 PE=1 SV=3	IsMasterProtein	6.79	High		270000000	250000000	370000000	2200000000	130000000	150000000	510000000	530000000	600000000	540000000	380000000	590000000	12.65	4130.59	24	1	24	24	293	101.326	911	40.3952	0
P19823	Inter-alpha-trypsin inhibitor heavy chain H2 OS=Homo sapiens OX=9606 GN=ITIH2 PE=1 SV=2	IsMasterProtein	6.86	High		540000000	260000000	450000000	3600000000	190000000	200000000	810000000	760000000	910000000	710000000	580000000	960000000	10.053	5179.16	31	1	31	31	390	106.397	946	46.3002	0
Q06033	Inter-alpha-trypsin inhibitor heavy chain H3 OS=Homo sapiens OX=9606 GN=ITIH3 PE=1 SV=2	IsMasterProtein	5.74	High		53000000	18000000	20000000	390000000	6100000	28000000	27000000	27000000	15000000	22000000	26000000	20000000	2.924	662.68	17	1	17	17	80	99.787	890	29.6629	0
Q14624	Inter-alpha-trypsin inhibitor heavy chain H4 OS=Homo sapiens OX=9606 GN=ITIH4 PE=1 SV=4	IsMasterProtein	6.98	High		570000000	310000000	580000000	2000000000	67000000	160000000	430000000	510000000	250000000	380000000	310000000	780000000	12.689	4811.79	31	1	31	31	389	103.293	930	48.3871	0
P13598	Intercellular adhesion molecule 2 OS=Homo sapiens OX=9606 GN=ICAM2 PE=1 SV=2	IsMasterProtein	7.43	High		49000000		14000000	11000000	1600000						1700000		1.154	65.1067	3	1	3	3	8	30.635	275	14.9091	0
Q01628	Interferon-induced transmembrane protein 3 OS=Homo sapiens OX=9606 GN=IFITM3 PE=1 SV=2	IsMasterProtein	7.01	High		8200000		8100000	15000000	430000	1400000							0.585	31.52	1	1	1	1	5	14.622	133	12.0301	0.00813517
Q27J81	Inverted formin-2 OS=Homo sapiens OX=9606 GN=INF2 PE=1 SV=2	IsMasterProtein	5.38	High		5100000												0.091	73.06	2	1	2	2	2	135.54	1249	2.0016	0
P07476	Involucrin OS=Homo sapiens OX=9606 GN=IVL PE=1 SV=2	IsMasterProtein	4.61	Medium				1800000										0.083	0	1	1	1	1	1	68.437	585	2.5641	0.0168705
P48735	Isocitrate dehydrogenase [NADP], mitochondrial OS=Homo sapiens OX=9606 GN=IDH2 PE=1 SV=2	IsMasterProtein	8.69	High		80000000		9800000	22000000	11000000		1300000			2600000			2.162	347.602	9	1	9	9	27	50.877	452	22.7876	0
Q9Y624	Junctional adhesion molecule A OS=Homo sapiens OX=9606 GN=F11R PE=1 SV=1	IsMasterProtein	7.9	High		65000000		9200000	11000000							450000		1.276	167.67	5	1	5	5	13	32.562	299	16.0535	0
Q9BX67	Junctional adhesion molecule C OS=Homo sapiens OX=9606 GN=JAM3 PE=1 SV=1	IsMasterProtein	7.59	High		48000000												0.425	38.93	2	1	2	2	2	34.998	310	7.09677	0.00285714
P29622	Kallistatin OS=Homo sapiens OX=9606 GN=SERPINA4 PE=1 SV=3	IsMasterProtein	7.75	High		17000000	12000000	6900000	110000000	7400000	8600000	24000000	25000000	12000000	19000000	14000000	26000000	3.329	789.568	11	1	11	11	74	48.511	427	34.8946	0
CON_P02668	Kappa-casein OS=Bos taurus GN=CSN3 PE=1 SV=1	IsMasterProtein	6.77	High						7500000		7800000						1.154	56.5733	1	1	1	1	3	21.256	190	9.47368	0.00144404
P13645	Keratin, type I cytoskeletal 10 OS=Homo sapiens OX=9606 GN=KRT10 PE=1 SV=6	IsMasterProtein	5.21	High		160000000	150000000	400000000	25000000	82000000	110000000	40000000	57000000	140000000	110000000	17000000	80000000	11.328	2412.82	18	1	18	18	153	58.792	584	34.7603	0
CON_P02533	Keratin, type I cytoskeletal 14 OS=Homo sapiens GN=KRT14 PE=1 SV=4	IsMasterProtein	5.16	High			2900000	6600000		4100000	2700000			7100000	6500000			1.015	188.175	6	1	2	6	22	51.529	472	17.3729	0
CON_P08779	Keratin, type I cytoskeletal 16 OS=Homo sapiens GN=KRT16 PE=1 SV=4	IsMasterProtein	5.05	High		4800000	7800000	2500000			1100000			2800000				0.957	167.677	7	1	4	7	19	51.236	473	18.1818	0
CON_Q9QWL7	Keratin, type I cytoskeletal 17 OS=Mus musculus GN=Krt17 PE=1 SV=3	IsMasterProtein	5.06	High														0.334	87.61	3	1	1	3	9	48.132	433	7.15935	0
CON_P35527	Keratin, type I cytoskeletal 9 OS=Homo sapiens GN=KRT9 PE=1 SV=3	IsMasterProtein	5.24	High		220000000	89000000	130000000	14000000	180000000	160000000	25000000	56000000	120000000	120000000	40000000	220000000	9.926	2681.58	21	1	21	21	166	62.027	623	41.0915	0
CON_P04264	Keratin, type II cytoskeletal 1 OS=Homo sapiens GN=KRT1 PE=1 SV=6	IsMasterProtein	8.12	High		350000000	180000000	440000000	78000000	250000000	360000000	52000000	79000000	240000000	160000000	90000000	270000000	5.813	3752.26	22	1	19	22	198	65.999	644	30.5901	0
CON_Q7Z794	Keratin, type II cytoskeletal 1b OS=Homo sapiens GN=KRT77 PE=1 SV=3	IsMasterProtein	5.99	High														0.166	95.8929	2	1	1	2	8	61.864	578	3.80623	0
CON_P35908	Keratin, type II cytoskeletal 2 epidermal OS=Homo sapiens GN=KRT2 PE=1 SV=2	IsMasterProtein	8	High		86000000	44000000	49000000	12000000	66000000	72000000	13000000	38000000	62000000	50000000	13000000	45000000	2.793	2124.1	19	1	14	19	140	65.393	639	31.7684	0
P13647	Keratin, type II cytoskeletal 5 OS=Homo sapiens OX=9606 GN=KRT5 PE=1 SV=3	IsMasterProtein	7.74	High		6400000	13000000	17000000		8900000	9400000			9300000	5400000			1.219	692.01	9	1	5	9	39	62.34	590	15.5932	0
CON_P04259	Keratin, type II cytoskeletal 6B OS=Homo sapiens GN=KRT6B PE=1 SV=5	IsMasterProtein	8	High		5200000	6400000	6200000		6800000	9000000			8500000				1.219	1172	9	1	3	9	56	60.03	564	16.3121	0
Q8N1N4	Keratin, type II cytoskeletal 78 OS=Homo sapiens OX=9606 GN=KRT78 PE=1 SV=2	IsMasterProtein	6.02	High				1900000										0.096	37.24	1	1	1	1	1	56.83	520	2.30769	0.00777202
P60985	Keratinocyte differentiation-associated protein OS=Homo sapiens OX=9606 GN=KRTDAP PE=1 SV=1	IsMasterProtein	7.42	High		10000000		9300000				4700000				3600000	5200000	9	130.49	2	1	2	2	10	11.043	99	26.2626	0
Q86UP2	Kinectin OS=Homo sapiens OX=9606 GN=KTN1 PE=1 SV=1	IsMasterProtein	5.64	Medium		1400000												0.033	0	1	1	1	1	1	156.179	1357	1.25276	0.0168705
Q9NSK0	Kinesin light chain 4 OS=Homo sapiens OX=9606 GN=KLC4 PE=1 SV=3	IsMasterProtein	6.18	Medium														0.068	14.01	1	1	1	1	1	68.598	619	3.39257	0.0168705
P33176	Kinesin-1 heavy chain OS=Homo sapiens OX=9606 GN=KIF5B PE=1 SV=1	IsMasterProtein	6.51	High		5300000												0.265	53.19	5	1	5	5	5	109.617	963	5.50363	0.00144404
O00139	Kinesin-like protein KIF2A OS=Homo sapiens OX=9606 GN=KIF2A PE=1 SV=3	IsMasterProtein	6.68	High		3700000												0.155	44.0994	2	1	2	2	2	79.905	706	2.40793	0.00144404
P01042	Kininogen-1 OS=Homo sapiens OX=9606 GN=KNG1 PE=1 SV=2	IsMasterProtein	6.81	High		520000000	450000000	630000000	1700000000	690000000	170000000	990000000	610000000	430000000	270000000	390000000	700000000	2.981	1049.73	11	1	11	11	141	71.912	644	18.7888	0
P00338	L-lactate dehydrogenase A chain OS=Homo sapiens OX=9606 GN=LDHA PE=1 SV=2	IsMasterProtein	8.27	High		19000000	3000000	9700000	26000000	3200000	2900000	7800000	3300000	5300000	8000000	11000000	9600000	2.594	413.992	9	1	9	9	44	36.665	332	31.3253	0
P07195	L-lactate dehydrogenase B chain OS=Homo sapiens OX=9606 GN=LDHB PE=1 SV=2	IsMasterProtein	6.05	High		40000000	8900000	25000000	65000000	6700000	6800000	18000000	10000000	14000000	15000000	21000000	23000000	3.87	650.31	9	1	9	9	61	36.615	334	32.9341	0
P14151	L-selectin OS=Homo sapiens OX=9606 GN=SELL PE=1 SV=2	IsMasterProtein	6.6	High		9100000												0.259	31.56	1	1	1	1	1	42.159	372	2.15054	0.00813517
Q08431	Lactadherin OS=Homo sapiens OX=9606 GN=MFGE8 PE=1 SV=3	IsMasterProtein	8.15	High				5700000				1700000						0.35	31.95	3	1	3	3	4	43.077	387	11.3695	0.00777202
A0A2S0D631	Lactate dehydrogenase OS=Plasmodium vivax OX=5855 PE=3 SV=1	IsMasterProtein	7.4	Medium			8600000											0.359	17.45	2	1	2	2	2	34.229	316	7.27848	0.0168705
P02788	Lactotransferrin OS=Homo sapiens OX=9606 GN=LTF PE=1 SV=6	IsMasterProtein	8.12	High			5400000	12000000	5600000	5000000	11000000	21000000						0.688	263.325	9	1	9	9	28	78.132	710	16.6197	0
P11047	Laminin subunit gamma-1 OS=Homo sapiens OX=9606 GN=LAMC1 PE=1 SV=3	IsMasterProtein	5.12	High														0.034	44.69	1	1	1	1	1	177.489	1609	0.870106	0.00144404
Q14766	Latent-transforming growth factor beta-binding protein 1 OS=Homo sapiens OX=9606 GN=LTBP1 PE=1 SV=4	IsMasterProtein	5.96	High		23000000			2700000			8600000			1800000	6500000		0.134	83.66	4	1	4	4	11	186.673	1721	2.73097	0
P02750	Leucine-rich alpha-2-glycoprotein OS=Homo sapiens OX=9606 GN=LRG1 PE=1 SV=2	IsMasterProtein	6.95	High		52000000	48000000	23000000	460000000	7400000	36000000	6400000	12000000	5100000	7400000	5700000	19000000	4.817	573.591	9	1	9	9	51	38.154	347	37.7522	0
Q32MZ4	Leucine-rich repeat flightless-interacting protein 1 OS=Homo sapiens OX=9606 GN=LRRFIP1 PE=1 SV=2	IsMasterProtein	4.65	High		2500000					870000							0.225	100	3	1	2	3	5	89.199	808	4.70297	0
Q9Y608	Leucine-rich repeat flightless-interacting protein 2 OS=Homo sapiens OX=9606 GN=LRRFIP2 PE=1 SV=1	IsMasterProtein	6.95	High		5800000												0.25	73.92	3	1	2	3	4	82.121	721	4.71567	0
Q9UIQ6	Leucyl-cystinyl aminopeptidase OS=Homo sapiens OX=9606 GN=LNPEP PE=1 SV=3	IsMasterProtein	5.73	Medium		2700000												0.046	21.5	1	1	1	1	1	117.274	1025	1.17073	0.0168705
P30740	Leukocyte elastase inhibitor OS=Homo sapiens OX=9606 GN=SERPINB1 PE=1 SV=1	IsMasterProtein	6.28	High		14000000			10000000									1.336	79.8724	7	1	7	7	9	42.715	379	26.6491	0
Q8N6C8	Leukocyte immunoglobulin-like receptor subfamily A member 3 OS=Homo sapiens OX=9606 GN=LILRA3 PE=1 SV=3	IsMasterProtein	8.09	High				1300000	28000000	1200000								0.54	73.9	2	1	2	2	5	47.442	439	6.83371	0
Q08722	Leukocyte surface antigen CD47 OS=Homo sapiens OX=9606 GN=CD47 PE=1 SV=1	IsMasterProtein	7.21	High		110000000		27000000	66000000	2800000		5200000				12000000		0.995	98.2433	3	1	3	3	9	35.191	323	8.66873	0
P16150	Leukosialin OS=Homo sapiens OX=9606 GN=SPN PE=1 SV=1	IsMasterProtein	5.1	Medium				2200000										0.155	25.18	1	1	1	1	1	40.297	400	2.5	0.0168705
P09960	Leukotriene A-4 hydrolase OS=Homo sapiens OX=9606 GN=LTA4H PE=1 SV=2	IsMasterProtein	6.18	Medium		2000000		2300000	3300000		2300000							0.083	18.12	1	1	1	1	5	69.241	611	2.78232	0.0168705
Q15722	Leukotriene B4 receptor 1 OS=Homo sapiens OX=9606 GN=LTB4R PE=1 SV=2	IsMasterProtein	11.11	Medium					2300000									0.179	26.86	1	1	1	1	1	37.533	352	3.69318	0.0131894
P48059	LIM and senescent cell antigen-like-containing domain protein 1 OS=Homo sapiens OX=9606 GN=LIMS1 PE=1 SV=4	IsMasterProtein	8.05	High		68000000			36000000			9200000						0.145	154.16	1	1	1	1	4	37.226	325	3.69231	0
P18428	Lipopolysaccharide-binding protein OS=Homo sapiens OX=9606 GN=LBP PE=1 SV=3	IsMasterProtein	6.7	High		230000000	110000000	830000000	1400000000	270000000	250000000	360000000	47000000	17000000	23000000	83000000	61000000	18.684	2489.27	13	1	13	13	148	53.35	481	35.5509	0
P50851	Lipopolysaccharide-responsive and beige-like anchor protein OS=Homo sapiens OX=9606 GN=LRBA PE=1 SV=4	IsMasterProtein	5.6	High		21000000			10000000									0.131	73.03	7	1	7	7	8	318.906	2863	3.24834	0
A0A1G4H7Y7	Liver stage antigen 3, putative OS=Plasmodium vivax OX=5855 GN=PVC01_040008200 PE=4 SV=1	IsMasterProtein	3.75	High					8600000									0.075	40.89	2	1	2	2	2	320.125	2924	0.957592	0.00144404
P31995	Low affinity immunoglobulin gamma Fc region receptor II-c OS=Homo sapiens OX=9606 GN=FCGR2C PE=1 SV=1	IsMasterProtein	6.9	High				6400000	8700000									0.292	41.18	1	1	1	1	2	35.556	323	3.09598	0.00144404
P08637	Low affinity immunoglobulin gamma Fc region receptor III-A OS=Homo sapiens OX=9606 GN=FCGR3A PE=1 SV=2	IsMasterProtein	8.07	High			12000000		210000000									2.162	55.75	4	1	4	4	5	29.071	254	13.7795	0.00144404
P51884	Lumican OS=Homo sapiens OX=9606 GN=LUM PE=1 SV=2	IsMasterProtein	6.61	High			20000000		29000000			6700000	12000000	9000000	12000000	2900000	11000000	1.054	176.683	4	1	4	4	21	38.405	338	14.497	0
Q5SQ64	Lymphocyte antigen 6 complex locus protein G6f OS=Homo sapiens OX=9606 GN=LY6G6F PE=1 SV=2	IsMasterProtein	8.56	High		70000000		3900000		1100000								0.334	67.82	1	1	1	1	4	32.444	297	3.367	0
P10619	Lysosomal protective protein OS=Homo sapiens OX=9606 GN=CTSA PE=1 SV=2	IsMasterProtein	6.61	High		10000000												0.334	64.14	2	1	2	2	2	54.431	480	5.625	0
P11279	Lysosome-associated membrane glycoprotein 1 OS=Homo sapiens OX=9606 GN=LAMP1 PE=1 SV=3	IsMasterProtein	8.75	High		26000000		11000000										0.274	84.28	2	1	2	2	3	44.854	417	6.47482	0
P13473	Lysosome-associated membrane glycoprotein 2 OS=Homo sapiens OX=9606 GN=LAMP2 PE=1 SV=2	IsMasterProtein	5.63	High		11000000		8300000	12000000		3800000							0.438	117.868	3	1	3	3	8	44.932	410	7.07317	0
P61626	Lysozyme C OS=Homo sapiens OX=9606 GN=LYZ PE=1 SV=1	IsMasterProtein	9.16	High		6000000	3900000	20000000	33000000	160000000	8600000	320000000	3800000	1900000		1400000	6100000	1.683	242.988	3	1	3	3	19	16.526	148	19.5946	0
A0A0J9TMU1	M1 family aminopeptidase OS=Plasmodium vivax North Korean OX=1035514 GN=PVNG_00123 PE=4 SV=1	IsMasterProtein	7.25	High			14000000											0.215	85.07	5	1	5	5	5	125.993	1097	6.92799	0
A0A1G4HHP8	M17 leucyl aminopeptidase, putative OS=Plasmodium vivax OX=5855 GN=PVC01_120064700 PE=3 SV=1	IsMasterProtein	7.47	High					800000	3300000								0.346	47.5967	4	1	4	4	5	67.841	621	7.08535	0.00144404
P22897	Macrophage mannose receptor 1 OS=Homo sapiens OX=9606 GN=MRC1 PE=1 SV=1	IsMasterProtein	6.54	High					12000000									0.139	85.96	4	1	4	4	4	165.905	1456	3.84615	0
Q14728	Major facilitator superfamily domain-containing protein 10 OS=Homo sapiens OX=9606 GN=MFSD10 PE=1 SV=1	IsMasterProtein	9.6	Medium				1000000										0.129	0	1	1	1	1	1	48.308	455	2.85714	0.0168705
Q14764	Major vault protein OS=Homo sapiens OX=9606 GN=MVP PE=1 SV=4	IsMasterProtein	5.48	High		7600000		3600000	7400000		5200000							0.482	117.2	7	1	7	7	11	99.266	893	13.8858	0
P40925	Malate dehydrogenase, cytoplasmic OS=Homo sapiens OX=9606 GN=MDH1 PE=1 SV=4	IsMasterProtein	7.36	High				1400000	3700000									0.179	36.68	1	1	1	1	2	36.403	334	2.99401	0.00777202
P40926	Malate dehydrogenase, mitochondrial OS=Homo sapiens OX=9606 GN=MDH2 PE=1 SV=3	IsMasterProtein	8.68	High		100000000		25000000	57000000						8300000	19000000		1.336	311.095	6	1	6	6	18	35.481	338	21.8935	0
Q14165	Malectin OS=Homo sapiens OX=9606 GN=MLEC PE=1 SV=1	IsMasterProtein	5.41	High		14000000		7100000		1900000								1.276	81.5067	5	1	5	5	7	32.214	292	16.4384	0
P48740	Mannan-binding lectin serine protease 1 OS=Homo sapiens OX=9606 GN=MASP1 PE=1 SV=3	IsMasterProtein	5.49	High		510000000	260000000	460000000	360000000	70000000	300000000	220000000	330000000	400000000	180000000	200000000	400000000	1.212	592.743	6	1	6	6	65	79.195	699	15.0215	0
O00187	Mannan-binding lectin serine protease 2 OS=Homo sapiens OX=9606 GN=MASP2 PE=1 SV=4	IsMasterProtein	5.63	High		260000000	150000000	150000000	41000000	15000000	64000000	55000000	95000000	130000000	32000000	90000000	100000000	2.282	536.932	12	1	12	12	91	75.654	686	22.1574	0
P11226	Mannose-binding protein C OS=Homo sapiens OX=9606 GN=MBL2 PE=1 SV=2	IsMasterProtein	5.49	High		9100000	47000000		76000000		7000000	16000000			17000000	6800000	10000000	0.848	178.524	4	1	4	4	15	26.127	248	18.1452	0
O75352	Mannose-P-dolichol utilization defect 1 protein OS=Homo sapiens OX=9606 GN=MPDU1 PE=1 SV=2	IsMasterProtein	8.94	High		2200000												0.389	31.74	1	1	1	1	1	26.62	247	4.04858	0.00777202
P33908	Mannosyl-oligosaccharide 1,2-alpha-mannosidase IA OS=Homo sapiens OX=9606 GN=MAN1A1 PE=1 SV=3	IsMasterProtein	6.47	High		7000000	4000000	3900000	9900000	3000000	5500000		4200000	2200000		1400000	4400000	0.304	169.283	3	1	3	3	17	72.922	653	6.58499	0
Q8IX19	Mast cell-expressed membrane protein 1 OS=Homo sapiens OX=9606 GN=MCEMP1 PE=1 SV=1	IsMasterProtein	8.87	Medium							940000							0.389	0	1	1	1	1	1	21.215	187	9.09091	0.0168705
P08493	Matrix Gla protein OS=Homo sapiens OX=9606 GN=MGP PE=1 SV=2	IsMasterProtein	9.67	High													3500000	0.778	31.05	1	1	1	1	1	12.345	103	10.6796	0.00813517
P14780	Matrix metalloproteinase-9 OS=Homo sapiens OX=9606 GN=MMP9 PE=1 SV=3	IsMasterProtein	6.06	High					25000000									0.259	106.603	3	1	3	3	3	78.408	707	5.37482	0
O00264	Membrane-associated progesterone receptor component 1 OS=Homo sapiens OX=9606 GN=PGRMC1 PE=1 SV=3	IsMasterProtein	4.7	High		48000000		11000000	4700000	3200000								1.154	96.49	3	1	3	3	6	21.658	195	27.1795	0
O15173	Membrane-associated progesterone receptor component 2 OS=Homo sapiens OX=9606 GN=PGRMC2 PE=1 SV=1	IsMasterProtein	4.88	Medium		16000000												0.334	0	1	1	1	1	1	23.804	223	8.52018	0.0168705
X2CNW6	Merozoite surface protein 3 (Fragment) OS=Plasmodium vivax OX=5855 GN=MSP3E2 PE=4 SV=1	IsMasterProtein	4.98	High			3500000											0.61	65.3633	5	1	2	5	7	93.055	868	6.45161	0
X2CLW5	Merozoite surface protein 3 (Fragment) OS=Plasmodium vivax OX=5855 GN=MSP3F2 PE=4 SV=1	IsMasterProtein	4.94	High					2200000									0.083	50.24	2	1	2	2	2	135.678	1271	1.65224	0.00144404
D3YHW3	Merozoite surface protein 3 alpha (Fragment) OS=Plasmodium vivax OX=5855 PE=4 SV=1	IsMasterProtein	4.93	High			12000000		2700000		1800000							0.968	214.897	8	1	3	8	15	90.994	853	11.6061	0
A0A1G4HEJ1	Merozoite surface protein 3 OS=Plasmodium vivax OX=5855 GN=PVC01_100039900 PE=4 SV=1	IsMasterProtein	5	High			8000000			2900000								0.585	114.28	5	1	1	5	9	96.972	907	6.1742	0
Q64JW4	Merozoite surface protein 3b (Fragment) OS=Plasmodium vivax OX=5855 PE=4 SV=1	IsMasterProtein	4.97	High			44000000											0.914	231.731	11	1	11	11	11	97.174	900	13.5556	0
D2DU45	Merozoite surface protein 7 OS=Plasmodium vivax OX=5855 PE=4 SV=1	IsMasterProtein	6.47	Medium						9000000								0.212	0	1	1	1	1	1	42.504	398	3.51759	0.0168705
A0A1G4HL18	Merozoite surface protein 9 OS=Plasmodium vivax OX=5855 GN=PVC01_140052500 PE=4 SV=1	IsMasterProtein	4.22	Medium							1200000							0.129	0	1	1	1	1	1	111.443	1031	1.93986	0.0168705
D5I762	Merozoite surface protein-1 (Fragment) OS=Plasmodium vivax OX=5855 GN=msp-1 PE=4 SV=1	IsMasterProtein	7.02	High			800000		9200000	10000000								0.421	193.875	9	1	5	9	11	194.025	1725	6.37681	0
D7P387	Merozoite surface protein-1 (Fragment) OS=Plasmodium vivax OX=5855 GN=msp-1 PE=4 SV=1	IsMasterProtein	6.89	High						14000000								0.215	145.91	5	1	1	5	6	196.264	1756	3.35991	0
Q658P3	Metalloreductase STEAP3 OS=Homo sapiens OX=9606 GN=STEAP3 PE=1 SV=2	IsMasterProtein	8.6	High		3700000		98000000	17000000									0.551	137.85	3	1	3	3	9	54.566	488	8.19672	0
Q9NX63	MICOS complex subunit MIC19 OS=Homo sapiens OX=9606 GN=CHCHD3 PE=1 SV=1	IsMasterProtein	8.28	High		20000000		11000000	6600000									0.468	69.04	2	1	2	2	5	26.136	227	8.37004	0
Q16891	MICOS complex subunit MIC60 OS=Homo sapiens OX=9606 GN=IMMT PE=1 SV=1	IsMasterProtein	6.48	Medium		3000000												0.062	0	1	1	1	1	1	83.626	758	3.69393	0.0168705
P55083	Microfibril-associated glycoprotein 4 OS=Homo sapiens OX=9606 GN=MFAP4 PE=1 SV=2	IsMasterProtein	5.63	High		11000000	7500000	11000000	18000000	12000000	9200000			7700000		4800000	7400000	0.389	62.1167	1	1	1	1	10	28.63	255	7.05882	0
O14880	Microsomal glutathione S-transferase 3 OS=Homo sapiens OX=9606 GN=MGST3 PE=1 SV=1	IsMasterProtein	9.38	High		1200000												0.389	57.47	1	1	1	1	3	16.506	152	5.26316	0.000957854
P78559	Microtubule-associated protein 1A OS=Homo sapiens OX=9606 GN=MAP1A PE=1 SV=6	IsMasterProtein	4.92	Medium		1000000												0.025	0	1	1	1	1	1	305.298	2803	0.642169	0.0168705
Q15555	Microtubule-associated protein RP/EB family member 2 OS=Homo sapiens OX=9606 GN=MAPRE2 PE=1 SV=1	IsMasterProtein	5.57	Medium		18000000			16000000									0.155	19.15	1	1	1	1	2	37.008	327	5.19878	0.0168705
Q8TCT9	Minor histocompatibility antigen H13 OS=Homo sapiens OX=9606 GN=HM13 PE=1 SV=1	IsMasterProtein	6.43	Medium		5200000												0.179	0	1	1	1	1	1	41.462	377	3.18302	0.0168705
Q02978	Mitochondrial 2-oxoglutarate/malate carrier protein OS=Homo sapiens OX=9606 GN=SLC25A11 PE=1 SV=3	IsMasterProtein	9.91	Medium	Acetyl [N-Term]	7900000												0.129	26.31	1	1	1	1	1	34.04	314	5.09554	0.0131894
P28482	Mitogen-activated protein kinase 1 OS=Homo sapiens OX=9606 GN=MAPK1 PE=1 SV=3	IsMasterProtein	6.98	Medium		6400000												0.116	19.37	1	1	1	1	1	41.363	360	2.5	0.0168705
Q16539	Mitogen-activated protein kinase 14 OS=Homo sapiens OX=9606 GN=MAPK14 PE=1 SV=3	IsMasterProtein	5.78	Medium														0.122	0	1	1	1	1	1	41.267	360	4.16667	0.0168705
P26038	Moesin OS=Homo sapiens OX=9606 GN=MSN PE=1 SV=3	IsMasterProtein	6.4	High		9100000	3700000	7200000	41000000	4700000	4400000	3300000		2000000	9000000	3500000	4000000	1.291	282.133	9	1	9	9	29	67.778	577	19.7574	0
P53985	Monocarboxylate transporter 1 OS=Homo sapiens OX=9606 GN=SLC16A1 PE=1 SV=3	IsMasterProtein	8.66	Medium				6000000										0.179	14.72	1	1	1	1	1	53.909	500	3.4	0.0168705
O15427	Monocarboxylate transporter 4 OS=Homo sapiens OX=9606 GN=SLC16A3 PE=1 SV=1	IsMasterProtein	7.96	High		13000000			5000000									0.334	47.0067	2	1	2	2	3	49.437	465	5.5914	0.00144404
P08571	Monocyte differentiation antigen CD14 OS=Homo sapiens OX=9606 GN=CD14 PE=1 SV=2	IsMasterProtein	6.23	High		12000000	5500000		40000000		9600000	9300000	9100000	6000000			9000000	0.468	182.477	2	1	2	2	15	40.051	375	10.6667	0
Q99685	Monoglyceride lipase OS=Homo sapiens OX=9606 GN=MGLL PE=1 SV=2	IsMasterProtein	6.99	Medium		2200000												0.166	0	1	1	1	1	1	33.24	303	3.30033	0.0168705
O15439	Multidrug resistance-associated protein 4 OS=Homo sapiens OX=9606 GN=ABCC4 PE=1 SV=3	IsMasterProtein	8.19	Medium		3200000												0.039	27.89	1	1	1	1	1	149.432	1325	0.603774	0.0123229
P22234	Multifunctional protein ADE2 OS=Homo sapiens OX=9606 GN=PAICS PE=1 SV=3	IsMasterProtein	7.23	High		10000000	1700000	3100000	18000000		11000000							0.438	70.46	3	1	3	3	8	47.049	425	10.1176	0
Q13201	Multimerin-1 OS=Homo sapiens OX=9606 GN=MMRN1 PE=1 SV=3	IsMasterProtein	7.93	High		98000000	2900000	28000000	93000000	9600000	4300000	18000000	1400000	3200000	16000000	21000000	7400000	1.332	699.621	20	1	20	20	79	138.023	1228	22.3127	0
Q9H8L6	Multimerin-2 OS=Homo sapiens OX=9606 GN=MMRN2 PE=1 SV=2	IsMasterProtein	5.86	Medium		3800000									2100000			0.056	16.53	1	1	1	1	2	104.344	949	0.948367	0.0168705
P24158	Myeloblastin OS=Homo sapiens OX=9606 GN=PRTN3 PE=1 SV=3	IsMasterProtein	8.35	High				3600000	19000000		2100000							0.585	76.76	2	1	2	2	4	27.789	256	6.64062	0
P05164	Myeloperoxidase OS=Homo sapiens OX=9606 GN=MPO PE=1 SV=1	IsMasterProtein	8.97	High			1300000	17000000	39000000	21000000	14000000							0.753	402.99	9	1	9	9	29	83.815	745	18.5235	0
A0A0J9TCF5	Myo-inositol 1-phosphate synthase OS=Plasmodium vivax Mauritania I OX=1035515 GN=PVMG_01289 PE=4 SV=1	IsMasterProtein	6.42	Medium					1900000									0.072	23.59	1	1	1	1	1	69.977	635	1.41732	0.0168705
P60660	Myosin light polypeptide 6 OS=Homo sapiens OX=9606 GN=MYL6 PE=1 SV=2	IsMasterProtein	4.65	High		2400000000	87000000	570000000	1300000000	130000000	38000000	320000000	76000000	200000000	800000000	980000000	180000000	20.544	1872.23	7	1	7	7	110	16.919	151	49.6689	0
P19105	Myosin regulatory light chain 12A OS=Homo sapiens OX=9606 GN=MYL12A PE=1 SV=2	IsMasterProtein	4.81	High		330000000	17000000	85000000	56000000		7400000	28000000			180000000	180000000	31000000	463.159	2093.13	12	1	1	12	160	19.781	171	71.9298	0
O14950	Myosin regulatory light chain 12B OS=Homo sapiens OX=9606 GN=MYL12B PE=1 SV=2	IsMasterProtein	4.84	High		85000000		22000000	36000000						42000000	7100000		277.256	2037.79	12	1	1	12	142	19.767	172	71.5116	0
P24844	Myosin regulatory light polypeptide 9 OS=Homo sapiens OX=9606 GN=MYL9 PE=1 SV=4	IsMasterProtein	4.92	High		320000000	10000000	52000000	78000000	5800000		8000000	10000000	26000000	110000000	140000000	25000000	277.256	1852.63	11	1	4	11	134	19.814	172	68.0233	0
P35579	Myosin-9 OS=Homo sapiens OX=9606 GN=MYH9 PE=1 SV=4	IsMasterProtein	5.6	High		880000000	19000000	200000000	490000000	95000000	10000000	44000000	13000000	25000000	140000000	99000000	29000000	27.22	6914.26	84	1	84	84	544	226.392	1960	45.8163	0
P29966	Myristoylated alanine-rich C-kinase substrate OS=Homo sapiens OX=9606 GN=MARCKS PE=1 SV=4	IsMasterProtein	4.45	Medium					2200000									0.292	26.95	1	1	1	1	1	31.536	332	4.21687	0.0131894
Q9UJ70	N-acetyl-D-glucosamine kinase OS=Homo sapiens OX=9606 GN=NAGK PE=1 SV=4	IsMasterProtein	6.24	Medium		4700000												0.145	0	1	1	1	1	1	37.352	344	5.81395	0.0168705
Q96PD5	N-acetylmuramoyl-L-alanine amidase OS=Homo sapiens OX=9606 GN=PGLYRP2 PE=1 SV=1	IsMasterProtein	7.55	High		14000000	17000000	13000000	60000000	21000000	15000000	20000000	19000000	13000000	9400000	8300000	30000000	1.089	511.567	7	1	7	7	46	62.178	576	23.6111	0
O94760	N(G),N(G)-dimethylarginine dimethylaminohydrolase 1 OS=Homo sapiens OX=9606 GN=DDAH1 PE=1 SV=3	IsMasterProtein	5.81	High		1800000			7100000			1700000			1700000		3600000	0.155	75.39	1	1	1	1	5	31.102	285	3.15789	0
P23368	NAD-dependent malic enzyme, mitochondrial OS=Homo sapiens OX=9606 GN=ME2 PE=1 SV=1	IsMasterProtein	7.61	High		19000000		3500000	4200000							2800000		0.374	73.1171	4	1	4	4	8	65.402	584	6.16438	0
Q13423	NAD(P) transhydrogenase, mitochondrial OS=Homo sapiens OX=9606 GN=NNT PE=1 SV=3	IsMasterProtein	8.09	High		12000000												0.125	63.07	2	1	2	2	3	113.823	1086	1.9337	0
O95299	NADH dehydrogenase [ubiquinone] 1 alpha subcomplex subunit 10, mitochondrial OS=Homo sapiens OX=9606 GN=NDUFA10 PE=1 SV=1	IsMasterProtein	8.48	Medium		5100000												0.136	0	1	1	1	1	1	40.725	355	6.19718	0.0168705
Q9UI09	NADH dehydrogenase [ubiquinone] 1 alpha subcomplex subunit 12 OS=Homo sapiens OX=9606 GN=NDUFA12 PE=1 SV=1	IsMasterProtein	9.63	Medium		930000												0.334	26.16	1	1	1	1	1	17.104	145	6.2069	0.0131894
Q16718	NADH dehydrogenase [ubiquinone] 1 alpha subcomplex subunit 5 OS=Homo sapiens OX=9606 GN=NDUFA5 PE=1 SV=3	IsMasterProtein	5.99	High		6800000												1.512	40.8	2	1	2	2	2	13.45	116	16.3793	0.00144404
O96000	NADH dehydrogenase [ubiquinone] 1 beta subcomplex subunit 10 OS=Homo sapiens OX=9606 GN=NDUFB10 PE=1 SV=3	IsMasterProtein	8.48	High		5100000												0.668	38.85	2	1	2	2	2	20.763	172	12.7907	0.00285714
O95168	NADH dehydrogenase [ubiquinone] 1 beta subcomplex subunit 4 OS=Homo sapiens OX=9606 GN=NDUFB4 PE=1 SV=3	IsMasterProtein	9.85	Medium		6400000												0.585	17.09	1	1	1	1	1	15.199	129	7.75194	0.0168705
P19404	NADH dehydrogenase [ubiquinone] flavoprotein 2, mitochondrial OS=Homo sapiens OX=9606 GN=NDUFV2 PE=1 SV=2	IsMasterProtein	8.06	High		6400000												0.166	41.6	1	1	1	1	1	27.374	249	4.01606	0.00144404
O75489	NADH dehydrogenase [ubiquinone] iron-sulfur protein 3, mitochondrial OS=Homo sapiens OX=9606 GN=NDUFS3 PE=1 SV=1	IsMasterProtein	7.5	High		3300000												0.585	32.81	3	1	3	3	3	30.223	264	13.2576	0.00777202
P00387	NADH-cytochrome b5 reductase 3 OS=Homo sapiens OX=9606 GN=CYB5R3 PE=1 SV=3	IsMasterProtein	7.59	High		33000000		6100000	11000000	4800000		2800000			1300000	2600000		0.701	154.401	3	1	3	3	12	34.213	301	15.6146	0
P28331	NADH-ubiquinone oxidoreductase 75 kDa subunit, mitochondrial OS=Homo sapiens OX=9606 GN=NDUFS1 PE=1 SV=3	IsMasterProtein	6.23	High		8700000												0.225	45.31	3	1	3	3	3	79.417	727	7.42779	0.00144404
P49281	Natural resistance-associated macrophage protein 2 OS=Homo sapiens OX=9606 GN=SLC11A2 PE=1 SV=2	IsMasterProtein	6.09	Medium				5000000										0.155	0	1	1	1	1	1	62.225	568	4.92958	0.0168705
Q9Y2A7	Nck-associated protein 1 OS=Homo sapiens OX=9606 GN=NCKAP1 PE=1 SV=1	IsMasterProtein	6.62	Medium		6900000												0.086	26.9	2	1	2	2	2	128.707	1128	2.48227	0.0131894
O14786	Neuropilin-1 OS=Homo sapiens OX=9606 GN=NRP1 PE=1 SV=3	IsMasterProtein	5.88	Medium		1400000												0.062	27	1	1	1	1	1	103.069	923	1.19177	0.0131894
Q14697	Neutral alpha-glucosidase AB OS=Homo sapiens OX=9606 GN=GANAB PE=1 SV=3	IsMasterProtein	6.14	High		12000000	880000	2900000	6200000									0.379	142.719	6	1	6	6	12	106.807	944	8.47458	0
Q15758	Neutral amino acid transporter B(0) OS=Homo sapiens OX=9606 GN=SLC1A5 PE=1 SV=2	IsMasterProtein	5.48	High			2500000	32000000	9200000		6200000							0.413	202.607	3	1	3	3	6	56.562	541	6.28466	0
Q0ZGT2	Nexilin OS=Homo sapiens OX=9606 GN=NEXN PE=1 SV=1	IsMasterProtein	5.33	High			1100000			5800000								0.116	33.13	1	1	1	1	2	80.609	675	1.48148	0.00777202
Q8NBF2	NHL repeat-containing protein 2 OS=Homo sapiens OX=9606 GN=NHLRC2 PE=1 SV=1	IsMasterProtein	5.55	Medium		1800000												0.093	0	1	1	1	1	1	79.393	726	3.44353	0.0168705
Q92542	Nicastrin OS=Homo sapiens OX=9606 GN=NCSTN PE=1 SV=2	IsMasterProtein	5.99	Medium		4300000												0.086	16.8	1	1	1	1	1	78.362	709	1.55148	0.0168705
P14543	Nidogen-1 OS=Homo sapiens OX=9606 GN=NID1 PE=1 SV=3	IsMasterProtein	5.29	High		18000000		7900000	25000000		700000	7900000	3400000	3400000	6400000	4000000	5600000	0.139	231.913	3	1	3	3	19	136.291	1247	3.2077	0
Q6P499	NIPA-like protein 3 OS=Homo sapiens OX=9606 GN=NIPAL3 PE=1 SV=1	IsMasterProtein	7.99	Medium														0.233	25.43	1	1	1	1	1	44.712	406	1.97044	0.0136742
Q86UT6	NLR family member X1 OS=Homo sapiens OX=9606 GN=NLRX1 PE=1 SV=1	IsMasterProtein	7.37	Medium		2900000												0.051	0	1	1	1	1	1	107.548	975	1.84615	0.0168705
Q5JPE7	Nodal modulator 2 OS=Homo sapiens OX=9606 GN=NOMO2 PE=1 SV=1	IsMasterProtein	5.76	Medium		2600000		2800000										0.078	15.46	2	1	2	2	3	139.351	1267	2.6835	0.0168705
Q99784	Noelin OS=Homo sapiens OX=9606 GN=OLFM1 PE=1 SV=4	IsMasterProtein	6.95	Medium					11000000									0.136	21.1	1	1	1	1	1	55.307	485	3.09278	0.0168705
Q02818	Nucleobindin-1 OS=Homo sapiens OX=9606 GN=NUCB1 PE=1 SV=4	IsMasterProtein	5.25	Medium							1800000							0.101	0	1	1	1	1	1	53.846	461	2.38612	0.0168705
P80303	Nucleobindin-2 OS=Homo sapiens OX=9606 GN=NUCB2 PE=1 SV=3	IsMasterProtein	5.12	High		8500000		3000000	2600000									0.438	42.6633	3	1	3	3	4	50.191	420	9.52381	0.00144404
P15531	Nucleoside diphosphate kinase A OS=Homo sapiens OX=9606 GN=NME1 PE=1 SV=1	IsMasterProtein	6.19	Medium					5400000									0.292	25.9	1	1	1	1	1	17.138	152	9.21053	0.0131894
P55209	Nucleosome assembly protein 1-like 1 OS=Homo sapiens OX=9606 GN=NAP1L1 PE=1 SV=1	IsMasterProtein	4.46	High		12000000		3300000	6200000						1300000			1.031	92.4971	3	1	3	3	10	45.346	391	11.7647	0
Q6UX06	Olfactomedin-4 OS=Homo sapiens OX=9606 GN=OLFM4 PE=1 SV=1	IsMasterProtein	5.69	High				13000000	92000000	5700000	14000000							2.162	141.37	7	1	7	7	23	57.244	510	18.6275	0
Q8WWZ8	Oncoprotein-induced transcript 3 protein OS=Homo sapiens OX=9606 GN=OIT3 PE=1 SV=2	IsMasterProtein	5.58	High		12000000	7400000	5300000			29000000	70000000	27000000	20000000	42000000	27000000	71000000	1.154	738.866	8	1	8	8	44	59.983	545	15.7798	0
Q86UD1	Out at first protein homolog OS=Homo sapiens OX=9606 GN=OAF PE=2 SV=1	IsMasterProtein	6.84	High		4500000			2300000			3200000		660000			1500000	0.468	71.62	2	1	2	2	6	30.669	273	9.52381	0
Q14242	P-selectin glycoprotein ligand 1 OS=Homo sapiens OX=9606 GN=SELPLG PE=1 SV=1	IsMasterProtein	4.4	High		4400000		4400000	7400000		1400000							0.259	61.2804	1	1	1	1	4	43.174	412	2.18447	0
P16109	P-selectin OS=Homo sapiens OX=9606 GN=SELP PE=1 SV=3	IsMasterProtein	6.6	High		54000000		13000000	6200000	7900000		6900000				7000000		0.233	95.8867	3	1	3	3	8	90.773	830	3.37349	0
P51575	P2X purinoceptor 1 OS=Homo sapiens OX=9606 GN=P2RX1 PE=1 SV=1	IsMasterProtein	8.47	High		4400000												0.438	64.74	3	1	3	3	3	44.951	399	8.02005	0
Q96RD7	Pannexin-1 OS=Homo sapiens OX=9606 GN=PANX1 PE=1 SV=4	IsMasterProtein	6.01	Medium		17000000												0.136	0	1	1	1	1	1	48.019	426	3.28638	0.0168705
O95497	Pantetheinase OS=Homo sapiens OX=9606 GN=VNN1 PE=1 SV=2	IsMasterProtein	5.55	Medium					6800000									0.096	17.21	1	1	1	1	1	56.975	513	6.62768	0.0168705
Q99497	Parkinson disease protein 7 OS=Homo sapiens OX=9606 GN=PARK7 PE=1 SV=2	IsMasterProtein	6.79	Medium											4100000			0.292	0	1	1	1	1	1	19.878	189	7.93651	0.0168705
O00151	PDZ and LIM domain protein 1 OS=Homo sapiens OX=9606 GN=PDLIM1 PE=1 SV=4	IsMasterProtein	7.02	Medium	Acetyl [N-Term]	7400000												0.145	21.15	1	1	1	1	1	36.049	329	4.86322	0.0168705
Q13113	PDZK1-interacting protein 1 OS=Homo sapiens OX=9606 GN=PDZK1IP1 PE=1 SV=1	IsMasterProtein	4.83	High		11000000												1.154	34.59	1	1	1	1	1	12.219	114	9.64912	0.00777202
Q9UBV8	Peflin OS=Homo sapiens OX=9606 GN=PEF1 PE=1 SV=1	IsMasterProtein	6.54	High		5500000												0.334	32.86	1	1	1	1	1	30.361	284	4.57746	0.00777202
P26022	Pentraxin-related protein PTX3 OS=Homo sapiens OX=9606 GN=PTX3 PE=1 SV=3	IsMasterProtein	5.01	High			5900000	5500000	180000000	8600000	41000000							1.254	300.841	6	1	6	6	12	41.949	381	22.0472	0
P62937	Peptidyl-prolyl cis-trans isomerase A OS=Homo sapiens OX=9606 GN=PPIA PE=1 SV=2	IsMasterProtein	7.81	High	Acetyl [N-Term]	70000000	1700000	32000000	51000000	4400000	5100000	3100000			11000000	15000000	4100000	6.197	248.511	4	1	4	4	34	18.001	165	28.4848	0
P23284	Peptidyl-prolyl cis-trans isomerase B OS=Homo sapiens OX=9606 GN=PPIB PE=1 SV=2	IsMasterProtein	9.41	High		2900000		6400000	18000000									0.585	60.6967	2	1	2	2	3	23.728	216	12.037	0
P30405	Peptidyl-prolyl cis-trans isomerase F, mitochondrial OS=Homo sapiens OX=9606 GN=PPIF PE=1 SV=1	IsMasterProtein	9.38	Medium		12000000												0.931	17.92	2	1	2	2	2	22.026	207	18.3575	0.0168705
Q9Y3E5	Peptidyl-tRNA hydrolase 2, mitochondrial OS=Homo sapiens OX=9606 GN=PTRH2 PE=1 SV=1	IsMasterProtein	8.73	Medium		4000000												0.334	14.17	1	1	1	1	1	19.181	179	8.37989	0.0168705
Q15063	Periostin OS=Homo sapiens OX=9606 GN=POSTN PE=1 SV=2	IsMasterProtein	7.53	High			1100000						5600000		890000		6100000	0.125	43.7953	2	1	2	2	6	93.255	836	4.30622	0.00144404
Q92626	Peroxidasin homolog OS=Homo sapiens OX=9606 GN=PXDN PE=1 SV=2	IsMasterProtein	7.17	High						3000000								0.034	39.72	1	1	1	1	1	165.17	1479	0.676133	0.00144404
Q06830	Peroxiredoxin-1 OS=Homo sapiens OX=9606 GN=PRDX1 PE=1 SV=1	IsMasterProtein	8.13	High														0.778	86.3946	3	1	1	3	11	22.096	199	14.5729	0
P32119	Peroxiredoxin-2 OS=Homo sapiens OX=9606 GN=PRDX2 PE=1 SV=5	IsMasterProtein	5.97	High			7000000	13000000	24000000									1.512	92.1489	4	1	3	4	13	21.878	198	23.2323	0
Q13162	Peroxiredoxin-4 OS=Homo sapiens OX=9606 GN=PRDX4 PE=1 SV=1	IsMasterProtein	6.29	High		23000000		7100000										0.389	51.7411	2	1	1	2	4	30.521	271	8.11808	0.00144404
P30044	Peroxiredoxin-5, mitochondrial OS=Homo sapiens OX=9606 GN=PRDX5 PE=1 SV=4	IsMasterProtein	8.7	High		8300000			12000000							3900000		0.425	59.77	2	1	2	2	5	22.073	214	11.6822	0
P30041	Peroxiredoxin-6 OS=Homo sapiens OX=9606 GN=PRDX6 PE=1 SV=3	IsMasterProtein	6.38	High		54000000		5300000	15000000					2600000	1800000	25000000	5500000	3.642	288.528	6	1	6	6	19	25.019	224	35.7143	0
Q15067	Peroxisomal acyl-coenzyme A oxidase 1 OS=Homo sapiens OX=9606 GN=ACOX1 PE=1 SV=3	IsMasterProtein	8.16	High		1800000												0.086	36.59	1	1	1	1	1	74.376	660	1.21212	0.00777202
P51659	Peroxisomal multifunctional enzyme type 2 OS=Homo sapiens OX=9606 GN=HSD17B4 PE=1 SV=3	IsMasterProtein	8.84	High		22000000		5500000	7900000	1700000								0.812	183.658	8	1	8	8	13	79.636	736	13.1793	0
A0A0J9W611	Phist protein (Pf-fam-b) OS=Plasmodium vivax Mauritania I OX=1035515 GN=PVMG_04007 PE=4 SV=1	IsMasterProtein	6.57	High		8600000												1.202	205.546	12	1	1	12	20	80.724	710	22.3944	0
A0A0J9U5J5	Phist protein (Pf-fam-b) OS=Plasmodium vivax North Korean OX=1035514 GN=PVNG_05029 PE=4 SV=1	IsMasterProtein	6.57	High			7900000		1800000		25000000							1.202	248.916	12	1	1	12	22	80.701	710	21.831	0
Q00325	Phosphate carrier protein, mitochondrial OS=Homo sapiens OX=9606 GN=SLC25A3 PE=1 SV=2	IsMasterProtein	9.38	High		28000000		24000000	19000000	5100000								0.311	80.9367	2	1	2	2	5	40.069	362	6.35359	0
O95674	Phosphatidate cytidylyltransferase 2 OS=Homo sapiens OX=9606 GN=CDS2 PE=1 SV=1	IsMasterProtein	7.09	Medium		45000000												0.334	22.66	1	1	1	1	2	51.384	445	2.69663	0.0168705
P04180	Phosphatidylcholine-sterol acyltransferase OS=Homo sapiens OX=9606 GN=LCAT PE=1 SV=1	IsMasterProtein	6.11	High					53000000	1400000			5200000	1100000			3200000	0.468	85.0557	3	1	3	3	7	49.546	440	12.0455	0
Q9NTJ5	Phosphatidylinositide phosphatase SAC1 OS=Homo sapiens OX=9606 GN=SACM1L PE=1 SV=2	IsMasterProtein	7.12	High		29000000		8600000	5600000									0.778	129.532	8	1	8	8	11	66.924	587	16.5247	0
P48426	Phosphatidylinositol 5-phosphate 4-kinase type-2 alpha OS=Homo sapiens OX=9606 GN=PIP4K2A PE=1 SV=2	IsMasterProtein	6.99	High		13000000				840000					2100000	4600000		0.501	61.46	3	1	3	3	6	46.195	406	10.0985	0
P80108	Phosphatidylinositol-glycan-specific phospholipase D OS=Homo sapiens OX=9606 GN=GPLD1 PE=1 SV=3	IsMasterProtein	6.37	High		12000000		9200000	65000000	5000000	4900000	76000000	16000000	30000000	43000000	16000000	40000000	1.198	766.057	12	1	12	12	75	92.278	840	22.7381	0
Q15124	Phosphoglucomutase-like protein 5 OS=Homo sapiens OX=9606 GN=PGM5 PE=1 SV=2	IsMasterProtein	7.21	Medium														0.077	0	1	1	1	1	1	62.186	567	1.41093	0.0168705
P00558	Phosphoglycerate kinase 1 OS=Homo sapiens OX=9606 GN=PGK1 PE=1 SV=3	IsMasterProtein	8.1	High			2300000		1500000	1400000					2700000	5100000		0.245	32.49	2	1	2	2	5	44.586	417	5.7554	0.00777202
P36969	Phospholipid hydroperoxide glutathione peroxidase OS=Homo sapiens OX=9606 GN=GPX4 PE=1 SV=3	IsMasterProtein	8.37	High		11000000												0.233	40.02	1	1	1	1	1	22.161	197	7.1066	0.00144404
O14523	Phospholipid transfer protein C2CD2L OS=Homo sapiens OX=9606 GN=C2CD2L PE=1 SV=3	IsMasterProtein	7.69	Medium		4100000												0.093	0	1	1	1	1	1	76.134	706	2.40793	0.0168705
P55058	Phospholipid transfer protein OS=Homo sapiens OX=9606 GN=PLTP PE=1 SV=1	IsMasterProtein	7.01	High		76000000	33000000	100000000	150000000	33000000	23000000	54000000	26000000	12000000	9400000	3700000	24000000	5.579	979.035	11	1	11	11	93	54.705	493	35.6998	0
Q9Y2Q0	Phospholipid-transporting ATPase IA OS=Homo sapiens OX=9606 GN=ATP8A1 PE=1 SV=1	IsMasterProtein	6.84	High		2500000												0.091	55.36	2	1	2	2	2	131.285	1164	1.54639	0.00144404
P36955	Pigment epithelium-derived factor OS=Homo sapiens OX=9606 GN=SERPINF1 PE=1 SV=4	IsMasterProtein	6.38	High		8000000	5800000	15000000	110000000	3500000		1100000	9100000			2400000	7700000	1.955	209.947	8	1	8	8	24	46.283	418	24.1627	0
Q9BTY2	Plasma alpha-L-fucosidase OS=Homo sapiens OX=9606 GN=FUCA2 PE=1 SV=2	IsMasterProtein	6.25	High			13000000	8100000		3700000								0.468	69.0571	4	1	4	4	9	54.032	467	10.7066	0
P03952	Plasma kallikrein OS=Homo sapiens OX=9606 GN=KLKB1 PE=1 SV=1	IsMasterProtein	8.22	High		24000000	46000000	58000000	300000000	30000000	19000000	110000000	94000000	43000000	86000000	51000000	61000000	1.512	767.051	10	1	10	10	73	71.323	638	16.7712	0
P23634	Plasma membrane calcium-transporting ATPase 4 OS=Homo sapiens OX=9606 GN=ATP2B4 PE=1 SV=2	IsMasterProtein	6.6	Medium				5400000										0.105	17.97	2	1	2	2	2	137.833	1241	2.49799	0.0168705
P05155	Plasma protease C1 inhibitor OS=Homo sapiens OX=9606 GN=SERPING1 PE=1 SV=2	IsMasterProtein	6.55	High		12000000	9700000		11000000	1300000	9900000			3800000			3700000	0.585	60.305	4	1	4	4	10	55.119	500	12.2	0
P00747	Plasminogen OS=Homo sapiens OX=9606 GN=PLG PE=1 SV=2	IsMasterProtein	7.24	High		480000000	280000000	180000000	1500000000	210000000	73000000	1200000000	370000000	550000000	2000000000	1200000000	2100000000	0.725	812.618	6	1	6	6	80	90.51	810	8.88889	0
P13796	Plastin-2 OS=Homo sapiens OX=9606 GN=LCP1 PE=1 SV=6	IsMasterProtein	5.43	High		2900000		2200000	12000000									0.365	93.87	5	1	5	5	6	70.244	627	9.88836	0
P02775	Platelet basic protein OS=Homo sapiens OX=9606 GN=PPBP PE=1 SV=3	IsMasterProtein	8.79	High		320000000		42000000	60000000			62000000		21000000	57000000	92000000	26000000	2.728	164.946	3	1	3	3	17	13.885	128	25.7812	0
P16284	Platelet endothelial cell adhesion molecule OS=Homo sapiens OX=9606 GN=PECAM1 PE=1 SV=2	IsMasterProtein	6.99	High		180000000		13000000	45000000	4600000		5100000			1800000	3000000		1.031	333.528	8	1	8	8	30	82.47	738	12.8726	0
P10720	Platelet factor 4 variant OS=Homo sapiens OX=9606 GN=PF4V1 PE=1 SV=1	IsMasterProtein	9.1	High		770000000	2000000000	970000000	1900000000	380000000		2200000000	99000000	470000000	1100000000	810000000	150000000	0.468	125.811	1	1	1	1	11	11.545	104	8.65385	0
P16671	Platelet glycoprotein 4 OS=Homo sapiens OX=9606 GN=CD36 PE=1 SV=2	IsMasterProtein	7.96	High		91000000	1500000	41000000	59000000	8700000						3400000		1.512	289.513	4	1	4	4	20	53.019	472	16.1017	0
P07359	Platelet glycoprotein Ib alpha chain OS=Homo sapiens OX=9606 GN=GP1BA PE=1 SV=2	IsMasterProtein	6.29	High		110000000			59000000	12000000					4000000	13000000		1.154	305.205	7	1	7	7	17	71.495	652	12.8834	0
P13224	Platelet glycoprotein Ib beta chain OS=Homo sapiens OX=9606 GN=GP1BB PE=1 SV=1	IsMasterProtein	9.31	High		390000000		95000000	99000000		6600000	31000000				9000000	4500000	2.162	106.274	3	1	3	3	12	21.704	206	15.534	0
P14770	Platelet glycoprotein IX OS=Homo sapiens OX=9606 GN=GP9 PE=1 SV=3	IsMasterProtein	6.34	High		180000000	6400000	35000000			1600000	14000000	4400000			10000000		2.728	128.682	3	1	3	3	13	19.034	177	15.8192	0
P40197	Platelet glycoprotein V OS=Homo sapiens OX=9606 GN=GP5 PE=1 SV=1	IsMasterProtein	9.63	High		8700000		4800000	14000000						2400000			0.318	56.79	3	1	3	3	8	60.921	560	11.7857	0.00144404
P08567	Pleckstrin OS=Homo sapiens OX=9606 GN=PLEK PE=1 SV=3	IsMasterProtein	8.28	High		160000000		4900000	69000000	14000000		13000000	4400000	12000000	6000000	12000000	13000000	6.943	315.486	6	1	6	6	31	40.099	350	23.4286	0
Q15149	Plectin OS=Homo sapiens OX=9606 GN=PLEC PE=1 SV=3	IsMasterProtein	5.96	High		8100000												0.072	137.855	8	1	8	8	8	531.466	4684	2.13493	0
Q6UX71	Plexin domain-containing protein 2 OS=Homo sapiens OX=9606 GN=PLXDC2 PE=1 SV=1	IsMasterProtein	6.46	High		9700000		920000	7000000									0.11	45.54	1	1	1	1	3	59.546	529	2.26843	0.00144404
Q15365	Poly(rC)-binding protein 1 OS=Homo sapiens OX=9606 GN=PCBP1 PE=1 SV=2	IsMasterProtein	7.09	High		2800000												0.136	42.13	1	1	1	1	1	37.474	356	3.08989	0.00144404
P01833	Polymeric immunoglobulin receptor OS=Homo sapiens OX=9606 GN=PIGR PE=1 SV=4	IsMasterProtein	5.74	High		16000000	11000000	11000000	18000000	15000000	27000000	12000000	20000000		11000000	12000000	9800000	0.274	253.163	4	1	4	4	20	83.232	764	7.46073	0
P18054	Polyunsaturated fatty acid lipoxygenase ALOX12 OS=Homo sapiens OX=9606 GN=ALOX12 PE=1 SV=4	IsMasterProtein	6.21	High		12000000			4400000									0.311	87.67	4	1	4	4	6	75.645	663	7.08899	0
Q9NS40	Potassium voltage-gated channel subfamily H member 7 OS=Homo sapiens OX=9606 GN=KCNH7 PE=2 SV=2	IsMasterProtein	7.65	Medium								760000						0.045	0	1	1	1	1	1	134.915	1196	1.83946	0.0168705
O75915	PRA1 family protein 3 OS=Homo sapiens OX=9606 GN=ARL6IP5 PE=1 SV=1	IsMasterProtein	9.77	High		79000000		6000000										45.416	94.1508	2	1	2	2	6	21.6	188	15.9574	0
P20742	Pregnancy zone protein OS=Homo sapiens OX=9606 GN=PZP PE=1 SV=4	IsMasterProtein	6.38	High		45000000	12000000	23000000	70000000	6300000	1700000		56000000			73000000	2500000	3.299	2056.19	28	1	22	28	206	163.76	1482	28.0027	0
Q9UHG3	Prenylcysteine oxidase 1 OS=Homo sapiens OX=9606 GN=PCYOX1 PE=1 SV=3	IsMasterProtein	6.18	High		11000000	2600000	8300000	15000000	4200000	2300000	2800000	5600000					0.334	83.3357	3	1	3	3	11	56.604	505	10.6931	0
A0A0C4DH35	Probable non-functional immunoglobulin heavy variable 3-35 OS=Homo sapiens OX=9606 GN=IGHV3-35 PE=5 SV=1	IsMasterProtein	7.88	High		23000000												0.389	37.96	1	1	1	1	1	12.802	117	9.40171	0.00713267
A0A0C4DH36	Probable non-functional immunoglobulin heavy variable 3-38 OS=Homo sapiens OX=9606 GN=IGHV3-38 PE=5 SV=1	IsMasterProtein	9.25	High				54000000	31000000	31000000	18000000	30000000			18000000	9600000	17000000	0.468	36.98	1	1	1	1	8	12.75	116	9.48276	0.00777202
A0A075B6R9	Probable non-functional immunoglobulin kappa variable 2D-24 OS=Homo sapiens OX=9606 GN=IGKV2D-24 PE=5 SV=1	IsMasterProtein	8.87	High		370000000		5200000	450000000	320000000		260000000	100000000					2.162	150	2	1	2	2	7	13.071	120	16.6667	0
A0A0C4DH26	Probable non-functional immunoglobulin kappa variable 6D-41 OS=Homo sapiens OX=9606 GN=IGKV6D-41 PE=5 SV=1	IsMasterProtein	7.12	High							100000000							0.468	43.31	1	1	1	1	1	12.562	115	10.4348	0.00144404
P07737	Profilin-1 OS=Homo sapiens OX=9606 GN=PFN1 PE=1 SV=2	IsMasterProtein	8.27	High		40000000		16000000	75000000			4200000		5400000	11000000	12000000		1.783	145.15	4	1	4	4	15	15.045	140	41.4286	0
O75340	Programmed cell death protein 6 OS=Homo sapiens OX=9606 GN=PDCD6 PE=1 SV=1	IsMasterProtein	5.4	Medium		4600000			3500000									0.995	26.59	3	1	3	3	4	21.855	191	26.7016	0.0131894
P35232	Prohibitin OS=Homo sapiens OX=9606 GN=PHB PE=1 SV=1	IsMasterProtein	5.76	High		27000000		7500000	7200000	1500000								2.162	438.55	7	1	7	7	19	29.786	272	34.1912	0
P12273	Prolactin-inducible protein OS=Homo sapiens OX=9606 GN=PIP PE=1 SV=1	IsMasterProtein	8.05	Medium									1400000					0.334	14.37	1	1	1	1	1	16.562	146	13.0137	0.0168705
Q07954	Prolow-density lipoprotein receptor-related protein 1 OS=Homo sapiens OX=9606 GN=LRP1 PE=1 SV=2	IsMasterProtein	5.39	High				6700000	8000000									0.044	61.75	4	1	4	4	5	504.276	4544	1.10035	0
P27918	Properdin OS=Homo sapiens OX=9606 GN=CFP PE=1 SV=2	IsMasterProtein	7.9	High					11000000			30000000	18000000	32000000		40000000	5600000	0.233	257.511	1	1	1	1	20	51.242	469	2.98507	0
P29122	Proprotein convertase subtilisin/kexin type 6 OS=Homo sapiens OX=9606 GN=PCSK6 PE=1 SV=1	IsMasterProtein	7.68	Medium		4200000												0.056	0	1	1	1	1	1	106.351	969	1.75439	0.0168705
P23219	Prostaglandin G/H synthase 1 OS=Homo sapiens OX=9606 GN=PTGS1 PE=1 SV=2	IsMasterProtein	7.23	High		110000000		15000000	26000000	840000					1000000	2100000		1.371	148.596	7	1	7	7	17	68.642	599	15.5259	0
CON_P15636	Protease 1 OS=Achromobacter lyticus PE=1 SV=1	IsMasterProtein	7.24	High		23000000000	67000000000	21000000000	83000000000	16000000000	15000000000	70000000000	39000000000	22000000000	15000000000	19000000000	50000000000	6.586	7451.28	11	1	11	11	785	68.083	653	21.7458	0
Q06323	Proteasome activator complex subunit 1 OS=Homo sapiens OX=9606 GN=PSME1 PE=1 SV=1	IsMasterProtein	6.02	High		2800000		1800000								1300000		0.194	42.22	1	1	1	1	3	28.705	249	4.81928	0.00144404
P25786	Proteasome subunit alpha type-1 OS=Homo sapiens OX=9606 GN=PSMA1 PE=1 SV=1	IsMasterProtein	6.61	High			2200000			570000	1800000							0.389	47.49	2	1	2	2	4	29.537	263	10.2662	0.00144404
P25787	Proteasome subunit alpha type-2 OS=Homo sapiens OX=9606 GN=PSMA2 PE=1 SV=2	IsMasterProtein	7.43	High		4900000	9300000	1500000	5700000	2000000	11000000			2000000	1300000		1600000	2.728	148.979	3	1	3	3	18	25.882	234	21.7949	0
P25788	Proteasome subunit alpha type-3 OS=Homo sapiens OX=9606 GN=PSMA3 PE=1 SV=2	IsMasterProtein	5.33	High		14000000	20000000	7400000	18000000	5000000	15000000	4500000	2600000	6600000	1500000		3000000	1.512	387.928	4	1	4	4	22	28.415	255	16.0784	0
P25789	Proteasome subunit alpha type-4 OS=Homo sapiens OX=9606 GN=PSMA4 PE=1 SV=1	IsMasterProtein	7.72	High		9600000	22000000		8500000	3100000	9900000	6500000			5700000			0.52	72.0556	2	1	2	2	10	29.465	261	6.89655	0
P28066	Proteasome subunit alpha type-5 OS=Homo sapiens OX=9606 GN=PSMA5 PE=1 SV=3	IsMasterProtein	4.79	High		22000000	44000000	22000000	22000000	6800000	40000000	21000000	2900000	8900000	3500000			1.783	156.005	4	1	4	4	17	26.394	241	22.4066	0
P60900	Proteasome subunit alpha type-6 OS=Homo sapiens OX=9606 GN=PSMA6 PE=1 SV=1	IsMasterProtein	6.76	High		5900000	6300000		5600000	3100000	11000000							1.031	112.7	4	1	4	4	7	27.382	246	19.9187	0
O14818	Proteasome subunit alpha type-7 OS=Homo sapiens OX=9606 GN=PSMA7 PE=1 SV=1	IsMasterProtein	8.46	High			22000000		9800000	3600000	19000000			7000000	5500000			0.874	33.4643	3	1	3	3	9	27.87	248	17.7419	0.00777202
P20618	Proteasome subunit beta type-1 OS=Homo sapiens OX=9606 GN=PSMB1 PE=1 SV=2	IsMasterProtein	8.13	High		9400000	8400000				1800000	3900000		8900000	3500000		6300000	0.701	80.4891	3	1	3	3	12	26.472	241	15.7676	0
P49721	Proteasome subunit beta type-2 OS=Homo sapiens OX=9606 GN=PSMB2 PE=1 SV=1	IsMasterProtein	7.02	Medium		17000000		10000000	14000000									0.292	28.66	1	1	1	1	3	22.822	201	6.46766	0.0117647
P28070	Proteasome subunit beta type-4 OS=Homo sapiens OX=9606 GN=PSMB4 PE=1 SV=4	IsMasterProtein	5.97	High			4700000											0.52	62.26	2	1	2	2	2	29.185	264	11.3636	0
P28072	Proteasome subunit beta type-6 OS=Homo sapiens OX=9606 GN=PSMB6 PE=1 SV=4	IsMasterProtein	4.92	High			5300000				6500000							0.212	72.28	1	1	1	1	3	25.341	239	4.60251	0
P28062	Proteasome subunit beta type-8 OS=Homo sapiens OX=9606 GN=PSMB8 PE=1 SV=3	IsMasterProtein	7.43	High			6100000							2900000				0.145	32.15	1	1	1	1	2	30.335	276	5.07246	0.00777202
P11171	Protein 4.1 OS=Homo sapiens OX=9606 GN=EPB41 PE=1 SV=4	IsMasterProtein	5.58	High								4500000						0.062	30.9	1	1	1	1	1	96.957	864	1.04167	0.00813517
Q8NFV4	Protein ABHD11 OS=Homo sapiens OX=9606 GN=ABHD11 PE=1 SV=1	IsMasterProtein	9.48	Medium		4600000												0.54	22.16	3	1	3	3	3	34.668	315	18.4127	0.0168705
P02760	Protein AMBP OS=Homo sapiens OX=9606 GN=AMBP PE=1 SV=1	IsMasterProtein	6.25	High		17000000		6400000	25000000	9100000	18000000	17000000		28000000				0.334	151.974	2	1	2	2	8	38.974	352	9.94318	0
Q8WUW1	Protein BRICK1 OS=Homo sapiens OX=9606 GN=BRK1 PE=1 SV=1	IsMasterProtein	5.45	High		9900000				850000								0.778	33.72	1	1	1	1	2	8.739	75	14.6667	0.00777202
O60610	Protein diaphanous homolog 1 OS=Homo sapiens OX=9606 GN=DIAPH1 PE=1 SV=2	IsMasterProtein	5.41	High		6600000			6500000									0.172	94.9385	4	1	4	4	5	141.258	1272	3.3805	0
P30101	Protein disulfide-isomerase A3 OS=Homo sapiens OX=9606 GN=PDIA3 PE=1 SV=4	IsMasterProtein	6.35	High		60000000		32000000	82000000	4500000	4200000				5800000	3800000	2600000	2.455	377.287	13	1	13	13	38	56.747	505	34.6535	0
P13667	Protein disulfide-isomerase A4 OS=Homo sapiens OX=9606 GN=PDIA4 PE=1 SV=2	IsMasterProtein	5.07	High				4500000										0.15	42.45	2	1	2	2	2	72.887	645	3.72093	0.00144404
Q15084	Protein disulfide-isomerase A6 OS=Homo sapiens OX=9606 GN=PDIA6 PE=1 SV=1	IsMasterProtein	5.08	High		15000000		11000000	18000000	2900000		2400000			2200000			1.069	156.466	6	1	6	6	14	48.091	440	20	0
P07237	Protein disulfide-isomerase OS=Homo sapiens OX=9606 GN=P4HB PE=1 SV=3	IsMasterProtein	4.87	High		23000000		49000000	45000000	2000000	15000000					3600000	780000	3.299	692.544	17	1	17	17	55	57.081	508	42.9134	0
Q96JJ7	Protein disulfide-isomerase TMX3 OS=Homo sapiens OX=9606 GN=TMX3 PE=1 SV=2	IsMasterProtein	4.91	Medium					1600000									0.11	0	1	1	1	1	1	51.839	454	2.86344	0.0168705
P49257	Protein ERGIC-53 OS=Homo sapiens OX=9606 GN=LMAN1 PE=1 SV=2	IsMasterProtein	6.77	High		36000000		14000000										0.389	41.7	3	1	3	3	4	57.513	510	9.80392	0.00144404
Q96A26	Protein FAM162A OS=Homo sapiens OX=9606 GN=FAM162A PE=1 SV=2	IsMasterProtein	9.77	High		54000000												0.389	59.24	1	1	1	1	1	17.331	154	7.14286	0.000957854
Q8N2R8	Protein FAM43A OS=Homo sapiens OX=9606 GN=FAM43A PE=1 SV=2	IsMasterProtein	6.54	Medium						20000000								0.129	0	1	1	1	1	1	45.747	423	2.12766	0.0168705
Q92636	Protein FAN OS=Homo sapiens OX=9606 GN=NSMAF PE=1 SV=2	IsMasterProtein	6.23	Medium														0.059	0	1	1	1	1	1	104.306	917	1.96292	0.0168705
Q13045	Protein flightless-1 homolog OS=Homo sapiens OX=9606 GN=FLII PE=1 SV=2	IsMasterProtein	6.05	High		11000000		950000			570000				660000	1500000		0.037	90.37	1	1	1	1	5	144.659	1269	0.788022	0
P05771	Protein kinase C beta type OS=Homo sapiens OX=9606 GN=PRKCB PE=1 SV=4	IsMasterProtein	7.01	High		28000000												0.16	46.36	2	1	2	2	2	76.819	671	3.42772	0.00144404
Q969X1	Protein lifeguard 3 OS=Homo sapiens OX=9606 GN=TMBIM1 PE=1 SV=2	IsMasterProtein	7.72	High		63000000		11000000	7400000									0.389	66.0867	1	1	1	1	3	34.585	311	4.82315	0
Q9Y6F6	Protein MRVI1 OS=Homo sapiens OX=9606 GN=MRVI1 PE=1 SV=4	IsMasterProtein	5.63	High		7600000												0.113	35.19	2	1	2	2	2	97.896	904	2.10177	0.00777202
Q9UFN0	Protein NipSnap homolog 3A OS=Homo sapiens OX=9606 GN=NIPSNAP3A PE=1 SV=2	IsMasterProtein	9.16	Medium		11000000												0.194	0	1	1	1	1	1	28.449	247	9.31174	0.0168705
A0A0J9TVQ9	Protein phosphatase 2C domain-containing protein OS=Plasmodium vivax North Korean OX=1035514 GN=PVNG_05292 PE=4 SV=1	IsMasterProtein	5.26	Medium		2200000												0.086	0	1	1	1	1	1	93.119	855	1.87135	0.0168705
P31949	Protein S100-A11 OS=Homo sapiens OX=9606 GN=S100A11 PE=1 SV=2	IsMasterProtein	7.12	High		1300000		3900000	11000000		1300000							0.585	43.22	1	1	1	1	4	11.733	105	8.57143	0.00144404
P80511	Protein S100-A12 OS=Homo sapiens OX=9606 GN=S100A12 PE=1 SV=2	IsMasterProtein	6.25	High					8600000									0.778	35.48	1	1	1	1	1	10.569	92	19.5652	0.00777202
P26447	Protein S100-A4 OS=Homo sapiens OX=9606 GN=S100A4 PE=1 SV=1	IsMasterProtein	6.11	High		57000000		14000000	34000000	5300000					6800000	22000000		0.585	34.9467	1	1	1	1	6	11.721	101	10.8911	0.00777202
P06703	Protein S100-A6 OS=Homo sapiens OX=9606 GN=S100A6 PE=1 SV=1	IsMasterProtein	5.48	High				14000000		8600000		3800000						1.154	39.79	1	1	1	1	3	10.173	90	8.88889	0.00144404
P05109	Protein S100-A8 OS=Homo sapiens OX=9606 GN=S100A8 PE=1 SV=1	IsMasterProtein	7.03	High		45000000			120000000									2.162	48.29	1	1	1	1	4	10.828	93	11.828	0.00144404
P06702	Protein S100-A9 OS=Homo sapiens OX=9606 GN=S100A9 PE=1 SV=1	IsMasterProtein	6.13	High		72000000	12000000	83000000	93000000	27000000	62000000						4200000	9	173.147	4	1	4	4	21	13.234	114	49.1228	0
Q92734	Protein TFG OS=Homo sapiens OX=9606 GN=TFG PE=1 SV=2	IsMasterProtein	5.1	High		4500000			19000000									0.874	54.6	3	1	3	3	3	43.421	400	8.75	0.00144404
Q9C0H2	Protein tweety homolog 3 OS=Homo sapiens OX=9606 GN=TTYH3 PE=1 SV=3	IsMasterProtein	5.39	Medium		12000000												0.122	22.82	1	1	1	1	1	57.508	523	2.67686	0.0168705
Q70J99	Protein unc-13 homolog D OS=Homo sapiens OX=9606 GN=UNC13D PE=1 SV=1	IsMasterProtein	6.65	High		33000000			9800000							10000000		0.468	163.828	8	1	8	8	11	123.205	1090	11.7431	0
O75695	Protein XRP2 OS=Homo sapiens OX=9606 GN=RP2 PE=1 SV=4	IsMasterProtein	5.12	Medium				2000000										0.212	16.49	1	1	1	1	1	39.615	350	2.85714	0.0168705
Q9UK55	Protein Z-dependent protease inhibitor OS=Homo sapiens OX=9606 GN=SERPINA10 PE=1 SV=1	IsMasterProtein	8.27	High		35000000	6000000	16000000	33000000	4700000		5900000	3300000	5900000	3500000	4200000	5600000	2.34	296.941	11	1	11	11	44	50.674	444	38.2883	0
P22061	Protein-L-isoaspartate(D-aspartate) O-methyltransferase OS=Homo sapiens OX=9606 GN=PCMT1 PE=1 SV=4	IsMasterProtein	7.21	High		5000000		1600000										0.874	34.9	3	1	3	3	3	24.621	227	23.7885	0.00777202
Q92954	Proteoglycan 4 OS=Homo sapiens OX=9606 GN=PRG4 PE=1 SV=3	IsMasterProtein	9.51	Medium					3100000			8400000						0.027	27.05	1	1	1	1	2	150.968	1404	0.783476	0.0131894
Q04941	Proteolipid protein 2 OS=Homo sapiens OX=9606 GN=PLP2 PE=1 SV=1	IsMasterProtein	7.24	High		160000000			81000000									0.585	50.36	1	1	1	1	2	16.68	152	8.55263	0.00144404
P00734	Prothrombin OS=Homo sapiens OX=9606 GN=F2 PE=1 SV=2	IsMasterProtein	5.9	High		140000000	57000000	66000000	530000000	21000000	26000000	120000000	140000000	130000000	85000000	48000000	200000000	2.162	1088.52	9	1	9	9	81	69.992	622	14.1479	0
P12931	Proto-oncogene tyrosine-protein kinase Src OS=Homo sapiens OX=9606 GN=SRC PE=1 SV=3	IsMasterProtein	7.42	Medium		4400000			1300000									0.445	28.4448	4	1	2	4	5	59.797	536	9.14179	0.0117647
Q14517	Protocadherin Fat 1 OS=Homo sapiens OX=9606 GN=FAT1 PE=1 SV=2	IsMasterProtein	5	High				1400000										0.013	48.28	1	1	1	1	1	505.958	4588	0.21796	0.00144404
Q9NPG4	Protocadherin-12 OS=Homo sapiens OX=9606 GN=PCDH12 PE=1 SV=1	IsMasterProtein	5.29	High		4000000							2400000					0.105	34.26	2	1	2	2	2	128.915	1184	1.77365	0.00777202
P00491	Purine nucleoside phosphorylase OS=Homo sapiens OX=9606 GN=PNP PE=1 SV=2	IsMasterProtein	6.95	High		4000000									2900000		2600000	0.292	42.58	2	1	2	2	4	32.097	289	9.68858	0.00144404
A0A1G4GYS7	Purine nucleoside phosphorylase, putative OS=Plasmodium vivax OX=5855 GN=PVC01_100029400 PE=4 SV=1	IsMasterProtein	6.54	Medium					7400000									0.233	0	1	1	1	1	1	27.205	245	12.2449	0.0168705
Q2TV78	Putative macrophage stimulating 1-like protein OS=Homo sapiens OX=9606 GN=MST1L PE=2 SV=2	IsMasterProtein	7.81	Medium					3300000									0.066	21.88	1	1	1	1	1	79.642	715	1.3986	0.0168705
A0A0E4B3F0	Putative papain-like cysteine prorease OS=Plasmodium vivax OX=5855 GN=Pvi_SERA3 PE=3 SV=1	IsMasterProtein	5.53	High					5300000									0.227	126.83	4	1	2	4	4	112.535	1048	4.48473	0
P08559	Pyruvate dehydrogenase E1 component subunit alpha, somatic form, mitochondrial OS=Homo sapiens OX=9606 GN=PDHA1 PE=1 SV=3	IsMasterProtein	8.06	Medium														0.129	16.02	1	1	1	1	1	43.268	390	2.30769	0.0168705
P14618	Pyruvate kinase PKM OS=Homo sapiens OX=9606 GN=PKM PE=1 SV=4	IsMasterProtein	7.84	High		67000000	9500000	12000000	49000000	13000000	7700000	14000000	6800000	17000000	19000000	21000000	17000000	3.262	848.722	16	1	16	16	79	57.9	531	43.6911	0
A0A0J9SD09	RAD protein (Pv-fam-e) OS=Plasmodium vivax India VII OX=1077284 GN=PVIIG_02033 PE=4 SV=1	IsMasterProtein	9.5	Medium		21000000												0.233	25.71	1	1	1	1	1	32.896	285	3.85965	0.0136742
Q6IAA8	Ragulator complex protein LAMTOR1 OS=Homo sapiens OX=9606 GN=LAMTOR1 PE=1 SV=2	IsMasterProtein	5.15	High		33000000												0.292	30.89	1	1	1	1	1	17.734	161	6.8323	0.00813517
Q9UHA4	Ragulator complex protein LAMTOR3 OS=Homo sapiens OX=9606 GN=LAMTOR3 PE=1 SV=1	IsMasterProtein	7.34	High		12000000												0.585	45.74	1	1	1	1	1	13.614	124	8.06452	0.00144404
Q684P5	Rap1 GTPase-activating protein 2 OS=Homo sapiens OX=9606 GN=RAP1GAP2 PE=1 SV=2	IsMasterProtein	6.67	Medium		990000												0.077	0	1	1	1	1	1	80.006	730	2.19178	0.0168705
Q14644	Ras GTPase-activating protein 3 OS=Homo sapiens OX=9606 GN=RASA3 PE=1 SV=3	IsMasterProtein	7.15	High		7900000			3300000									0.179	65.83	3	1	3	3	4	95.638	834	4.55635	0
Q13576	Ras GTPase-activating-like protein IQGAP2 OS=Homo sapiens OX=9606 GN=IQGAP2 PE=1 SV=4	IsMasterProtein	5.64	High		11000000			6500000	8400000								0.266	108.485	7	1	7	7	10	180.465	1575	8	0
Q7LDG7	RAS guanyl-releasing protein 2 OS=Homo sapiens OX=9606 GN=RASGRP2 PE=1 SV=1	IsMasterProtein	7.8	High		7400000			4100000									0.241	101.337	3	1	3	3	4	69.204	609	8.21018	0
Q15404	Ras suppressor protein 1 OS=Homo sapiens OX=9606 GN=RSU1 PE=1 SV=3	IsMasterProtein	8.65	High		17000000	3000000	6200000	24000000	5800000								0.701	84.3133	3	1	3	3	11	31.521	277	21.2996	0
P15153	Ras-related C3 botulinum toxin substrate 2 OS=Homo sapiens OX=9606 GN=RAC2 PE=1 SV=1	IsMasterProtein	7.61	High		57000000		29000000	28000000	6400000								0.389	47.52	1	1	1	1	4	21.415	192	4.16667	0.00144404
P61026	Ras-related protein Rab-10 OS=Homo sapiens OX=9606 GN=RAB10 PE=1 SV=1	IsMasterProtein	8.38	High		38000000	1600000	12000000	37000000	9700000	3300000	3200000			4500000	4800000		3.217	318.751	4	1	2	4	32	22.527	200	22.5	0
Q15907	Ras-related protein Rab-11B OS=Homo sapiens OX=9606 GN=RAB11B PE=1 SV=4	IsMasterProtein	5.94	High		23000000	4800000	43000000	22000000	6900000	4400000	4800000				9900000	570000	1.031	114.19	4	1	4	4	16	24.473	218	19.2661	0
P61106	Ras-related protein Rab-14 OS=Homo sapiens OX=9606 GN=RAB14 PE=1 SV=4	IsMasterProtein	6.21	High		4300000		6900000								710000		0.638	120.34	3	1	2	3	14	23.882	215	19.5349	0
P62820	Ras-related protein Rab-1A OS=Homo sapiens OX=9606 GN=RAB1A PE=1 SV=3	IsMasterProtein	6.21	High		7200000		5900000	11000000	4300000	890000	3100000		1100000	3900000	2400000		2.831	543.758	7	1	1	7	49	22.663	205	41.4634	0
Q9H0U4	Ras-related protein Rab-1B OS=Homo sapiens OX=9606 GN=RAB1B PE=1 SV=1	IsMasterProtein	5.73	High		4500000		10000000	11000000									3.125	308.01	8	1	2	8	44	22.157	201	55.2239	0
Q9UL25	Ras-related protein Rab-21 OS=Homo sapiens OX=9606 GN=RAB21 PE=1 SV=3	IsMasterProtein	7.94	Medium				550000	2700000									0.212	0	1	1	1	1	2	24.332	225	7.55556	0.0168705
P51159	Ras-related protein Rab-27A OS=Homo sapiens OX=9606 GN=RAB27A PE=1 SV=3	IsMasterProtein	5.22	High		1000000		3800000	5700000									1.031	166.697	4	1	2	4	9	24.852	221	19.0045	0
O00194	Ras-related protein Rab-27B OS=Homo sapiens OX=9606 GN=RAB27B PE=1 SV=4	IsMasterProtein	5.52	High		130000000	10000000	24000000	28000000	21000000	990000	12000000	5200000	6700000	13000000	23000000	4400000	3.329	523.878	6	1	4	6	31	24.592	218	33.0275	0
Q13637	Ras-related protein Rab-32 OS=Homo sapiens OX=9606 GN=RAB32 PE=1 SV=3	IsMasterProtein	6.54	High		11000000		4500000	15000000	5300000		2200000				1400000		0.468	97.0967	2	1	2	2	7	24.982	225	10.2222	0
Q96AX2	Ras-related protein Rab-37 OS=Homo sapiens OX=9606 GN=RAB37 PE=1 SV=3	IsMasterProtein	6.35	High		8800000		1200000		950000								0.359	139.207	2	1	1	2	14	24.799	223	11.2108	0
P61020	Ras-related protein Rab-5B OS=Homo sapiens OX=9606 GN=RAB5B PE=1 SV=1	IsMasterProtein	8.13	High					4100000									0.874	62.67	3	1	1	3	8	23.692	215	16.7442	0
P51148	Ras-related protein Rab-5C OS=Homo sapiens OX=9606 GN=RAB5C PE=1 SV=2	IsMasterProtein	8.41	High		5500000												1.31	69.2967	3	1	1	3	9	23.468	216	18.9815	0
P20340	Ras-related protein Rab-6A OS=Homo sapiens OX=9606 GN=RAB6A PE=1 SV=3	IsMasterProtein	5.54	High		7400000		9100000	9900000			4900000			7200000			1.31	144.313	4	1	3	4	18	23.578	208	22.1154	0
P51149	Ras-related protein Rab-7a OS=Homo sapiens OX=9606 GN=RAB7A PE=1 SV=1	IsMasterProtein	6.7	High		13000000		22000000	12000000	6000000					1800000	6400000		1.424	206.536	4	1	4	4	13	23.475	207	23.6715	0
P61006	Ras-related protein Rab-8A OS=Homo sapiens OX=9606 GN=RAB8A PE=1 SV=1	IsMasterProtein	9.07	High						30000000		2000000			700000	7100000		1.783	155.564	4	1	2	4	23	23.653	207	23.1884	0
P11234	Ras-related protein Ral-B OS=Homo sapiens OX=9606 GN=RALB PE=1 SV=1	IsMasterProtein	6.62	High		3100000			5300000	820000						1400000	820000	0.334	88.6657	1	1	1	1	7	23.394	206	4.36893	0
P61224	Ras-related protein Rap-1b OS=Homo sapiens OX=9606 GN=RAP1B PE=1 SV=1	IsMasterProtein	5.78	High		61000000		30000000	62000000	35000000	7500000	31000000		25000000	31000000	12000000	15000000	3.642	298.251	4	1	4	4	24	20.812	184	26.6304	0
P61225	Ras-related protein Rap-2b OS=Homo sapiens OX=9606 GN=RAP2B PE=1 SV=1	IsMasterProtein	4.81	High		18000000	730000	6800000	13000000	2100000	2100000							0.995	118.415	3	1	3	3	9	20.491	183	26.776	0
Q00765	Receptor expression-enhancing protein 5 OS=Homo sapiens OX=9606 GN=REEP5 PE=1 SV=3	IsMasterProtein	8.1	High		9800000			3100000									0.334	44.75	1	1	1	1	2	21.479	189	5.29101	0.00144404
P08575	Receptor-type tyrosine-protein phosphatase C OS=Homo sapiens OX=9606 GN=PTPRC PE=1 SV=3	IsMasterProtein	6.15	High		13000000		12000000	21000000	540000	5600000							0.359	188.874	8	1	8	8	16	147.394	1306	8.19296	0
Q12913	Receptor-type tyrosine-protein phosphatase eta OS=Homo sapiens OX=9606 GN=PTPRJ PE=1 SV=3	IsMasterProtein	5.58	High		60000000		6700000	20000000	1700000								0.597	211.413	11	1	11	11	19	145.851	1337	12.9394	0
P78509	Reelin OS=Homo sapiens OX=9606 GN=RELN PE=1 SV=3	IsMasterProtein	5.88	High		1800000	1300000		8700000		10000000							0.185	122.5	9	1	9	9	11	388.137	3460	3.95954	0
Q9H4X1	Regulator of cell cycle RGCC OS=Homo sapiens OX=9606 GN=RGCC PE=1 SV=1	IsMasterProtein	4.75	Medium		4000000												0.468	23.45	1	1	1	1	1	14.55	137	6.56934	0.0168705
O75298	Reticulon-2 OS=Homo sapiens OX=9606 GN=RTN2 PE=1 SV=1	IsMasterProtein	5.31	High		18000000												0.093	30.85	1	1	1	1	1	59.228	545	1.46789	0.00813517
O95197	Reticulon-3 OS=Homo sapiens OX=9606 GN=RTN3 PE=1 SV=2	IsMasterProtein	4.96	High		61000000		21000000	15000000									0.17	92.4578	3	1	3	3	6	112.541	1032	2.61628	0
Q9NQC3	Reticulon-4 OS=Homo sapiens OX=9606 GN=RTN4 PE=1 SV=2	IsMasterProtein	4.5	High	Acetyl [N-Term]	150000000		23000000	72000000	15000000		21000000			18000000	13000000		0.409	308.448	5	1	5	5	19	129.851	1192	7.9698	0
P00352	Retinal dehydrogenase 1 OS=Homo sapiens OX=9606 GN=ALDH1A1 PE=1 SV=2	IsMasterProtein	6.73	Medium					11000000									0.105	0	1	1	1	1	1	54.827	501	2.19561	0.0168705
Q8TC12	Retinol dehydrogenase 11 OS=Homo sapiens OX=9606 GN=RDH11 PE=1 SV=2	IsMasterProtein	8.82	High		56000000			20000000									1.276	111.75	4	1	4	4	7	35.363	318	17.9245	0
P02753	Retinol-binding protein 4 OS=Homo sapiens OX=9606 GN=RBP4 PE=1 SV=3	IsMasterProtein	6.07	High					8900000				7700000		9700000		3100000	0.995	44.81	3	1	3	3	4	22.995	201	24.8756	0.00144404
P52565	Rho GDP-dissociation inhibitor 1 OS=Homo sapiens OX=9606 GN=ARHGDIA PE=1 SV=3	IsMasterProtein	5.11	High					2400000									0.468	35.55	1	1	1	1	1	23.193	204	5.39216	0.00777202
P52566	Rho GDP-dissociation inhibitor 2 OS=Homo sapiens OX=9606 GN=ARHGDIB PE=1 SV=3	IsMasterProtein	5.21	Medium				2700000	11000000									0.334	21.1	1	1	1	1	2	22.974	201	6.46766	0.0168705
Q07960	Rho GTPase-activating protein 1 OS=Homo sapiens OX=9606 GN=ARHGAP1 PE=1 SV=1	IsMasterProtein	6.29	High		2800000			1100000									0.222	50.16	2	1	2	2	2	50.404	439	6.60592	0.00144404
Q92619	Rho GTPase-activating protein 45 OS=Homo sapiens OX=9606 GN=ARHGAP45 PE=1 SV=2	IsMasterProtein	6.1	High		5900000												0.218	58.35	3	1	3	3	3	124.536	1136	3.08099	0.000957854
O43182	Rho GTPase-activating protein 6 OS=Homo sapiens OX=9606 GN=ARHGAP6 PE=1 SV=3	IsMasterProtein	7.36	Medium		3100000												0.103	28.07	2	1	2	2	2	105.882	974	4.20945	0.0117647
O75116	Rho-associated protein kinase 2 OS=Homo sapiens OX=9606 GN=ROCK2 PE=1 SV=4	IsMasterProtein	6.02	High		14000000												0.259	88.29	7	1	7	7	7	160.799	1388	5.54755	0
P84095	Rho-related GTP-binding protein RhoG OS=Homo sapiens OX=9606 GN=RHOG PE=1 SV=1	IsMasterProtein	8.12	Medium					9500000									0.259	0	1	1	1	1	1	21.295	191	4.18848	0.0168705
P13489	Ribonuclease inhibitor OS=Homo sapiens OX=9606 GN=RNH1 PE=1 SV=2	IsMasterProtein	4.82	Medium		4200000												0.105	24.96	1	1	1	1	1	49.941	461	3.2538	0.0168705
Q9Y6N7	Roundabout homolog 1 OS=Homo sapiens OX=9606 GN=ROBO1 PE=1 SV=1	IsMasterProtein	6.04	Medium														0.038	0	1	1	1	1	1	180.818	1651	1.33253	0.0168705
P16615	Sarcoplasmic/endoplasmic reticulum calcium ATPase 2 OS=Homo sapiens OX=9606 GN=ATP2A2 PE=1 SV=1	IsMasterProtein	5.34	High		85000000		9500000	18000000			1800000						2.079	452.43	18	1	16	18	37	114.683	1042	24.0883	0
Q93084	Sarcoplasmic/endoplasmic reticulum calcium ATPase 3 OS=Homo sapiens OX=9606 GN=ATP2A3 PE=1 SV=2	IsMasterProtein	5.57	High	Acetyl [N-Term]	230000000	2600000	29000000	29000000	7600000		4900000			1900000	2500000		3.27	774.211	20	1	18	20	63	113.904	1043	24.4487	0
Q86VB7	Scavenger receptor cysteine-rich type 1 protein M130 OS=Homo sapiens OX=9606 GN=CD163 PE=1 SV=2	IsMasterProtein	5.95	High					18000000									0.103	42.05	2	1	2	2	2	125.369	1156	2.16263	0.00144404
Q13103	Secreted phosphoprotein 24 OS=Homo sapiens OX=9606 GN=SPP2 PE=1 SV=1	IsMasterProtein	8.32	High		3800000		12000000				2600000	7500000		2500000		14000000	1.783	98.5767	3	1	3	3	10	24.322	211	20.3791	0
O15127	Secretory carrier-associated membrane protein 2 OS=Homo sapiens OX=9606 GN=SCAMP2 PE=1 SV=2	IsMasterProtein	6.1	High		25000000			18000000									2.162	62.9667	2	1	2	2	4	36.625	329	9.72644	0
O60613	Selenoprotein F OS=Homo sapiens OX=9606 GN=SELENOF PE=1 SV=4	IsMasterProtein	5.03	Medium		3900000												0.334	24.64	1	1	1	1	1	18.081	165	9.69697	0.0168705
P49908	Selenoprotein P OS=Homo sapiens OX=9606 GN=SELENOP PE=1 SV=3	IsMasterProtein	7.87	High		65000000	14000000	45000000	57000000	8900000	3500000	26000000	17000000	10000000	23000000	17000000	31000000	0.778	501.688	4	1	4	4	26	43.156	381	10.2362	0
Q9H4L4	Sentrin-specific protease 3 OS=Homo sapiens OX=9606 GN=SENP3 PE=1 SV=2	IsMasterProtein	8.56	Medium				490000000										0.101	0	1	1	1	1	1	64.969	574	2.96167	0.0168705
Q15019	Septin-2 OS=Homo sapiens OX=9606 GN=SEPTIN2 PE=1 SV=1	IsMasterProtein	6.6	High		33000000	10000000	7100000	10000000	4800000				3600000	6000000	6100000	1300000	0.719	79.1656	4	1	4	4	14	41.461	361	15.5125	0
Q99719	Septin-5 OS=Homo sapiens OX=9606 GN=SEPTIN5 PE=1 SV=1	IsMasterProtein	6.67	High		12000000	3700000	1400000										0.359	79.88	2	1	2	2	5	42.75	369	4.87805	0
Q14141	Septin-6 OS=Homo sapiens OX=9606 GN=SEPTIN6 PE=1 SV=4	IsMasterProtein	6.67	Medium		9400000	2900000			5900000								0.468	22.1	3	1	3	3	6	49.685	434	13.5945	0.0168705
Q16181	Septin-7 OS=Homo sapiens OX=9606 GN=SEPTIN7 PE=1 SV=2	IsMasterProtein	8.63	High		9800000	6700000		7800000	8700000								0.995	68.7084	6	1	6	6	9	50.648	437	16.9336	0
P10124	Serglycin OS=Homo sapiens OX=9606 GN=SRGN PE=1 SV=3	IsMasterProtein	4.96	Medium					8600000									0.778	23.4	1	1	1	1	1	17.641	158	8.22785	0.0168705
R9QMB2	Serine repeat antigen 5 (Fragment) OS=Plasmodium vivax OX=5855 GN=sera5 PE=4 SV=1	IsMasterProtein	7.33	High							1100000							0.259	33.98	1	1	1	1	1	20.905	217	5.52995	0.00777202
A0A0J9TZP6	Serine-repeat antigen 1 (SERA) OS=Plasmodium vivax North Korean OX=1035514 GN=PVNG_01898 PE=3 SV=1	IsMasterProtein	5	High			3700000											0.103	46.1	2	1	2	2	2	119.583	1111	1.80018	0.00144404
A0A0J9U0B7	Serine-repeat antigen 3 (SERA) OS=Plasmodium vivax North Korean OX=1035514 GN=PVNG_01897 PE=3 SV=1	IsMasterProtein	5.82	High			2200000			3200000								0.11	57.9167	2	1	1	2	3	113.17	1052	1.61597	0.000957854
A0A1G4H8I6	Serine-repeat antigen 3 (SERA) OS=Plasmodium vivax OX=5855 GN=PVC01_040020400 PE=3 SV=1	IsMasterProtein	4.93	High			8500000											0.094	38.36	2	1	2	2	2	121.447	1119	2.5916	0.00285714
A0A1K9ZSF2	Serine-repeat antigen 3 (SERA) OS=Plasmodium vivax OX=5855 GN=PVP01_0417000 PE=3 SV=1	IsMasterProtein	5.47	High					7200000									0.145	63.7233	3	1	1	3	3	117.528	1105	3.25792	0
A0A1G4GT25	Serine-repeat antigen 3 (SERA) OS=Plasmodium vivax OX=5855 GN=PVT01_040020200 PE=3 SV=1	IsMasterProtein	4.98	Medium			12000000											0.047	0	1	1	1	1	1	120.256	1139	2.19491	0.0168705
Q9Y3F4	Serine-threonine kinase receptor-associated protein OS=Homo sapiens OX=9606 GN=STRAP PE=1 SV=1	IsMasterProtein	5.12	Medium														0.116	0	1	1	1	1	1	38.414	350	5.14286	0.0168705
Q9Y6E0	Serine/threonine-protein kinase 24 OS=Homo sapiens OX=9606 GN=STK24 PE=1 SV=1	IsMasterProtein	5.69	Medium												1200000		0.11	28.88	1	1	1	1	1	49.277	443	2.48307	0.0117647
O75460	Serine/threonine-protein kinase/endoribonuclease IRE1 OS=Homo sapiens OX=9606 GN=ERN1 PE=1 SV=2	IsMasterProtein	6.42	High		11000000	4200000	14000000	1000000	3000000	4300000	5700000	6200000	9000000	13000000	11000000	19000000	0.056	163.53	1	1	1	1	12	109.666	977	0.921187	0
P30153	Serine/threonine-protein phosphatase 2A 65 kDa regulatory subunit A alpha isoform OS=Homo sapiens OX=9606 GN=PPP2R1A PE=1 SV=4	IsMasterProtein	5.11	High		9700000			3800000									0.487	56.27	5	1	5	5	6	65.267	589	13.2428	0.00144404
P62714	Serine/threonine-protein phosphatase 2A catalytic subunit beta isoform OS=Homo sapiens OX=9606 GN=PPP2CB PE=1 SV=1	IsMasterProtein	5.43	Medium		9300000												0.155	15.1	1	1	1	1	1	35.552	309	3.55987	0.0168705
P16298	Serine/threonine-protein phosphatase 2B catalytic subunit beta isoform OS=Homo sapiens OX=9606 GN=PPP3CB PE=1 SV=2	IsMasterProtein	5.91	Medium		1800000												0.093	25.71	1	1	1	1	1	58.987	524	1.71756	0.0136742
P62136	Serine/threonine-protein phosphatase PP1-alpha catalytic subunit OS=Homo sapiens OX=9606 GN=PPP1CA PE=1 SV=1	IsMasterProtein	6.33	High		16000000			4500000									0.438	42.92	3	1	3	3	4	37.488	330	12.1212	0.00144404
P02787	Serotransferrin OS=Homo sapiens OX=9606 GN=TF PE=1 SV=3	IsMasterProtein	7.12	High		270000000	130000000	210000000	1100000000	17000000	40000000	310000000	230000000	120000000	350000000	230000000	120000000	7.377	2121.69	23	1	23	23	185	77.014	698	33.0946	0
P35237	Serpin B6 OS=Homo sapiens OX=9606 GN=SERPINB6 PE=1 SV=3	IsMasterProtein	5.27	Medium		2200000												0.116	0	1	1	1	1	1	42.594	376	5.31915	0.0168705
CON_P02769	Serum albumin OS=Bos taurus GN=ALB PE=1 SV=4	IsMasterProtein	6.18	High		4000000000	5200000000	4100000000	3500000000	2200000000	4100000000	3800000000	3500000000	3600000000	1300000000	2600000000	3000000000	4.908	6539.16	19	1	17	19	361	69.248	607	28.1713	0
P02768	Serum albumin OS=Homo sapiens OX=9606 GN=ALB PE=1 SV=2	IsMasterProtein	6.28	High		28000000000	15000000000	7300000000	300000000000	1200000000	4100000000	22000000000	23000000000	16000000000	27000000000	21000000000	19000000000	28.552	15409.4	29	1	27	29	989	69.321	609	35.9606	0
P0DJI8	Serum amyloid A-1 protein OS=Homo sapiens OX=9606 GN=SAA1 PE=1 SV=1	IsMasterProtein	6.79	High		63000000	460000000	2700000000	750000000	200000000	37000000			17000000		1200000	4900000	99	923.38	8	1	3	8	84	13.524	122	64.7541	0
P0DJI9	Serum amyloid A-2 protein OS=Homo sapiens OX=9606 GN=SAA2 PE=1 SV=1	IsMasterProtein	9.14	High		1800000000		2500000000		62000000								20.544	408.205	6	1	1	6	32	13.519	122	45.9016	0
P35542	Serum amyloid A-4 protein OS=Homo sapiens OX=9606 GN=SAA4 PE=1 SV=2	IsMasterProtein	9.07	High		490000000	160000000	270000000	340000000	330000000	88000000	100000000	61000000	100000000		20000000	110000000	9	785.4	4	1	4	4	40	14.737	130	33.0769	0
P02743	Serum amyloid P-component OS=Homo sapiens OX=9606 GN=APCS PE=1 SV=2	IsMasterProtein	6.54	High		61000000	62000000	23000000	590000000	31000000	27000000	85000000	96000000	73000000	40000000	58000000	40000000	2.594	585.607	5	1	5	5	38	25.371	223	23.3184	0
P27169	Serum paraoxonase/arylesterase 1 OS=Homo sapiens OX=9606 GN=PON1 PE=1 SV=3	IsMasterProtein	5.22	High		550000000	900000000	950000000	2200000000	560000000	920000000	1200000000	940000000	410000000	840000000	920000000	1900000000	38.811	3566.84	14	1	13	14	229	39.706	355	57.1831	0
Q15165	Serum paraoxonase/arylesterase 2 OS=Homo sapiens OX=9606 GN=PON2 PE=1 SV=4	IsMasterProtein	5.6	Medium					2000000									0.166	0	1	1	1	1	1	39.356	354	4.80226	0.0168705
Q15166	Serum paraoxonase/lactonase 3 OS=Homo sapiens OX=9606 GN=PON3 PE=1 SV=3	IsMasterProtein	5.41	High		28000000	48000000	47000000	75000000	17000000	3300000	64000000	71000000	43000000	10000000	41000000	71000000	1.783	647.059	8	1	7	8	49	39.582	354	27.6836	0
P04278	Sex hormone-binding globulin OS=Homo sapiens OX=9606 GN=SHBG PE=1 SV=2	IsMasterProtein	6.71	High		7200000	8700000		26000000	10000000	11000000	4600000	20000000	8400000		37000000	14000000	2.548	558.69	9	1	9	9	53	43.752	402	34.8259	0
Q9H299	SH3 domain-binding glutamic acid-rich-like protein 3 OS=Homo sapiens OX=9606 GN=SH3BGRL3 PE=1 SV=1	IsMasterProtein	4.93	High		3600000												0.778	47.54	1	1	1	1	1	10.431	93	10.7527	0.00144404
Q9H9B4	Sideroflexin-1 OS=Homo sapiens OX=9606 GN=SFXN1 PE=1 SV=4	IsMasterProtein	9.07	Medium		2900000												0.136	15.93	1	1	1	1	1	35.596	322	3.41615	0.0168705
Q9BWM7	Sideroflexin-3 OS=Homo sapiens OX=9606 GN=SFXN3 PE=1 SV=3	IsMasterProtein	9.1	High		4600000												0.129	36.93	1	1	1	1	1	35.481	321	2.80374	0.00777202
P67812	Signal peptidase complex catalytic subunit SEC11A OS=Homo sapiens OX=9606 GN=SEC11A PE=1 SV=1	IsMasterProtein	9.48	High		5700000												1.783	59.3624	4	1	4	4	4	20.612	179	20.6704	0
Q15005	Signal peptidase complex subunit 2 OS=Homo sapiens OX=9606 GN=SPCS2 PE=1 SV=3	IsMasterProtein	8.47	High		8000000		3600000	5000000									1.371	118.269	3	1	3	3	5	24.987	226	19.9115	0
Q9Y5M8	Signal recognition particle receptor subunit beta OS=Homo sapiens OX=9606 GN=SRPRB PE=1 SV=3	IsMasterProtein	9.04	High		1400000												0.701	30.49	2	1	2	2	3	29.684	271	11.0701	0.00813517
P42224	Signal transducer and activator of transcription 1-alpha/beta OS=Homo sapiens OX=9606 GN=STAT1 PE=1 SV=2	IsMasterProtein	6.05	High														0.064	32.13	1	1	1	1	1	87.28	750	1.6	0.00777202
P51692	Signal transducer and activator of transcription 5B OS=Homo sapiens OX=9606 GN=STAT5B PE=1 SV=2	IsMasterProtein	6.05	Medium		3100000												0.066	21.85	1	1	1	1	1	89.81	787	1.77891	0.0168705
Q04837	Single-stranded DNA-binding protein, mitochondrial OS=Homo sapiens OX=9606 GN=SSBP1 PE=1 SV=1	IsMasterProtein	9.6	High		11000000		2500000	4800000									0.668	48.9033	1	1	1	1	4	17.249	148	12.1622	0.00144404
Q9UIB8	SLAM family member 5 OS=Homo sapiens OX=9606 GN=CD84 PE=1 SV=1	IsMasterProtein	7.06	Medium		18000000												0.166	21.68	1	1	1	1	1	38.758	345	6.37681	0.0168705
L0R6Q1	SLC35A4 upstream open reading frame protein OS=Homo sapiens OX=9606 GN=SLC35A4 PE=3 SV=1	IsMasterProtein	8.1	Medium														0.778	0	1	1	1	1	1	11.126	103	7.76699	0.0168705
Q9BSF0	Small membrane A-kinase anchor protein OS=Homo sapiens OX=9606 GN=C2orf88 PE=1 SV=2	IsMasterProtein	4.87	Medium		4200000												0.468	0	1	1	1	1	1	10.963	95	13.6842	0.0168705
P48067	Sodium- and chloride-dependent glycine transporter 1 OS=Homo sapiens OX=9606 GN=SLC6A9 PE=1 SV=3	IsMasterProtein	7.93	Medium														0.145	25.01	1	1	1	1	1	78.209	706	1.41643	0.0168705
P19634	Sodium/hydrogen exchanger 1 OS=Homo sapiens OX=9606 GN=SLC9A1 PE=1 SV=2	IsMasterProtein	7.21	Medium		5900000												0.096	0	1	1	1	1	1	90.705	815	1.59509	0.0168705
P05023	Sodium/potassium-transporting ATPase subunit alpha-1 OS=Homo sapiens OX=9606 GN=ATP1A1 PE=1 SV=1	IsMasterProtein	5.49	High		8100000		41000000	3300000		1900000							1.456	213.296	12	1	12	12	24	112.824	1023	16.4223	0
P54709	Sodium/potassium-transporting ATPase subunit beta-3 OS=Homo sapiens OX=9606 GN=ATP1B3 PE=1 SV=1	IsMasterProtein	8.35	Medium				4500000										0.212	16.97	1	1	1	1	1	31.492	279	5.37634	0.0168705
P11166	Solute carrier family 2, facilitated glucose transporter member 1 OS=Homo sapiens OX=9606 GN=SLC2A1 PE=1 SV=2	IsMasterProtein	8.72	High		14000000	7900000	190000000	44000000	11000000	19000000							1.929	364.671	5	1	5	5	22	54.049	492	11.1789	0
P11169	Solute carrier family 2, facilitated glucose transporter member 3 OS=Homo sapiens OX=9606 GN=SLC2A3 PE=1 SV=1	IsMasterProtein	7.2	High		350000000	6500000	45000000	78000000	20000000		14000000	3200000	3500000	6500000	26000000		2.162	172.454	4	1	4	4	17	53.889	496	8.87097	0
Q86VW1	Solute carrier family 22 member 16 OS=Homo sapiens OX=9606 GN=SLC22A16 PE=1 SV=1	IsMasterProtein	8.15	Medium				5000000										0.122	26.07	1	1	1	1	1	64.572	577	1.7331	0.0131894
Q00796	Sorbitol dehydrogenase OS=Homo sapiens OX=9606 GN=SORD PE=1 SV=4	IsMasterProtein	7.97	Medium			5300000											0.129	25.3	1	1	1	1	1	38.3	357	2.52101	0.0168705
Q99523	Sortilin OS=Homo sapiens OX=9606 GN=SORT1 PE=1 SV=3	IsMasterProtein	5.74	High		6200000												0.066	33.67	1	1	1	1	1	92.009	831	1.20337	0.00777202
Q9Y512	Sorting and assembly machinery component 50 homolog OS=Homo sapiens OX=9606 GN=SAMM50 PE=1 SV=3	IsMasterProtein	6.9	Medium		2600000												0.122	20.12	1	1	1	1	1	51.943	469	2.98507	0.0168705
Q9UNH7	Sorting nexin-6 OS=Homo sapiens OX=9606 GN=SNX6 PE=1 SV=1	IsMasterProtein	6.16	Medium														0.129	18.13	1	1	1	1	1	46.62	406	2.46305	0.0168705
Q9NUQ6	SPATS2-like protein OS=Homo sapiens OX=9606 GN=SPATS2L PE=1 SV=2	IsMasterProtein	9.64	High		200000000	100000000	180000000	180000000		33000000	150000000	100000000	100000000	69000000	55000000		0.179	123.273	1	1	1	1	14	61.691	558	1.79211	0
P02549	Spectrin alpha chain, erythrocytic 1 OS=Homo sapiens OX=9606 GN=SPTA1 PE=1 SV=5	IsMasterProtein	5.05	High		13000000	2800000	7200000	2600000									0.235	140.775	11	1	11	11	22	279.842	2419	7.39975	0
Q13813	Spectrin alpha chain, non-erythrocytic 1 OS=Homo sapiens OX=9606 GN=SPTAN1 PE=1 SV=3	IsMasterProtein	5.35	Medium							1700000							0.017	0	1	1	1	1	1	284.364	2472	0.768608	0.0168705
P11277	Spectrin beta chain, erythrocytic OS=Homo sapiens OX=9606 GN=SPTB PE=1 SV=5	IsMasterProtein	5.27	High		9000000	2000000	3300000										0.249	192.514	11	1	11	11	15	246.316	2137	5.84932	0
Q6Q759	Sperm-associated antigen 17 OS=Homo sapiens OX=9606 GN=SPAG17 PE=2 SV=1	IsMasterProtein	6.24	Medium								1100000						0.025	0	1	1	1	1	1	251.584	2223	0.809717	0.0168705
O75563	Src kinase-associated phosphoprotein 2 OS=Homo sapiens OX=9606 GN=SKAP2 PE=1 SV=1	IsMasterProtein	4.69	High		11000000	3400000		4200000		3600000							0.274	54.53	2	1	2	2	5	41.191	359	6.96379	0.00144404
Q14247	Src substrate cortactin OS=Homo sapiens OX=9606 GN=CTTN PE=1 SV=2	IsMasterProtein	5.4	High		9100000												0.116	64.79	1	1	1	1	1	61.549	550	3.63636	0
Q9UJZ1	Stomatin-like protein 2, mitochondrial OS=Homo sapiens OX=9606 GN=STOML2 PE=1 SV=1	IsMasterProtein	7.39	High		7500000		2100000										0.778	88.4533	4	1	4	4	6	38.51	356	14.6067	0
P38646	Stress-70 protein, mitochondrial OS=Homo sapiens OX=9606 GN=HSPA9 PE=1 SV=2	IsMasterProtein	6.16	High		36000000		6700000	8700000							1300000		0.748	388.387	8	1	8	8	18	73.635	679	15.3166	0
Q13033	Striatin-3 OS=Homo sapiens OX=9606 GN=STRN3 PE=1 SV=3	IsMasterProtein	5.36	Medium		840000												0.093	18.69	1	1	1	1	1	87.155	797	1.25471	0.0168705
Q13586	Stromal interaction molecule 1 OS=Homo sapiens OX=9606 GN=STIM1 PE=1 SV=3	IsMasterProtein	6.67	High		59000000		8700000	19000000	2500000		3300000				4300000		0.638	259.813	5	1	5	5	17	77.375	685	8.0292	0
P31040	Succinate dehydrogenase [ubiquinone] flavoprotein subunit, mitochondrial OS=Homo sapiens OX=9606 GN=SDHA PE=1 SV=2	IsMasterProtein	7.39	High		9500000												0.259	66.93	3	1	3	3	3	72.645	664	8.28313	0
P21912	Succinate dehydrogenase [ubiquinone] iron-sulfur subunit, mitochondrial OS=Homo sapiens OX=9606 GN=SDHB PE=1 SV=3	IsMasterProtein	8.76	High		12000000												0.179	29.64	1	1	1	1	1	31.609	280	5	0.00813517
O00391	Sulfhydryl oxidase 1 OS=Homo sapiens OX=9606 GN=QSOX1 PE=1 SV=3	IsMasterProtein	8.92	High					4700000									0.199	51.0467	3	1	3	3	3	82.526	747	5.08701	0.00144404
Q9Y6N5	Sulfide:quinone oxidoreductase, mitochondrial OS=Homo sapiens OX=9606 GN=SQOR PE=1 SV=1	IsMasterProtein	9.11	Medium		730000		1900000										0.096	24.55	1	1	1	1	2	49.929	450	3.11111	0.0168705
P0DMN0	Sulfotransferase 1A4 OS=Homo sapiens OX=9606 GN=SULT1A4 PE=1 SV=1	IsMasterProtein	6.01	High		6000000										2200000		0.638	51.11	3	1	3	3	5	34.174	295	16.6102	0.00144404
P04179	Superoxide dismutase [Mn], mitochondrial OS=Homo sapiens OX=9606 GN=SOD2 PE=1 SV=3	IsMasterProtein	8.25	High		130000000	3300000	38000000	46000000	14000000		12000000		4700000	20000000	14000000		1.512	189.86	4	1	4	4	13	24.735	222	29.2793	0
Q6UWP8	Suprabasin OS=Homo sapiens OX=9606 GN=SBSN PE=1 SV=2	IsMasterProtein	7.01	Medium														0.08	0	1	1	1	1	1	60.505	590	3.05085	0.0168705
O15260	Surfeit locus protein 4 OS=Homo sapiens OX=9606 GN=SURF4 PE=1 SV=3	IsMasterProtein	7.78	Medium		11000000		1800000										0.468	22.44	1	1	1	1	3	30.374	269	6.69145	0.0168705
Q4LDE5	Sushi, von Willebrand factor type A, EGF and pentraxin domain-containing protein 1 OS=Homo sapiens OX=9606 GN=SVEP1 PE=1 SV=3	IsMasterProtein	5.5	Medium		4300000					3700000							0.016	18.02	1	1	1	1	2	389.912	3571	0.33604	0.0168705
O43760	Synaptogyrin-2 OS=Homo sapiens OX=9606 GN=SYNGR2 PE=1 SV=1	IsMasterProtein	4.94	Medium		22000000		19000000										0.292	28.96	1	1	1	1	2	24.794	224	4.46429	0.0117647
O00161	Synaptosomal-associated protein 23 OS=Homo sapiens OX=9606 GN=SNAP23 PE=1 SV=1	IsMasterProtein	5.01	High		96000000	2100000	15000000	45000000	7000000		3100000						2.162	157.961	4	1	4	4	12	23.34	211	26.0664	0
O95721	Synaptosomal-associated protein 29 OS=Homo sapiens OX=9606 GN=SNAP29 PE=1 SV=1	IsMasterProtein	5.81	High		14000000										980000		0.212	54.04	1	1	1	1	2	28.953	258	4.26357	0.00144404
Q96C24	Synaptotagmin-like protein 4 OS=Homo sapiens OX=9606 GN=SYTL4 PE=1 SV=2	IsMasterProtein	8.98	High		6300000		2600000										0.16	42.6528	2	1	2	2	4	75.976	671	3.27869	0.00144404
O75558	Syntaxin-11 OS=Homo sapiens OX=9606 GN=STX11 PE=1 SV=1	IsMasterProtein	6.55	High		18000000			15000000						1400000	2500000		1.424	93.5642	4	1	4	4	8	33.175	287	25.784	0
O15400	Syntaxin-7 OS=Homo sapiens OX=9606 GN=STX7 PE=1 SV=4	IsMasterProtein	5.55	High		23000000		36000000										1.31	72.8333	4	1	4	4	7	29.797	261	32.9502	0
Q15833	Syntaxin-binding protein 2 OS=Homo sapiens OX=9606 GN=STXBP2 PE=1 SV=2	IsMasterProtein	6.55	High		25000000			12000000	2000000				1600000	4300000	3300000		1.424	191.624	9	1	9	9	17	66.41	593	19.8988	0
O00560	Syntenin-1 OS=Homo sapiens OX=9606 GN=SDCBP PE=1 SV=1	IsMasterProtein	7.53	Medium		8300000			26000000	4400000	13000000							0.585	24.47	2	1	2	2	5	32.424	298	17.7852	0.0168705
P17987	T-complex protein 1 subunit alpha OS=Homo sapiens OX=9606 GN=TCP1 PE=1 SV=1	IsMasterProtein	6.11	Medium		6400000												0.259	23.58	2	1	2	2	3	60.306	556	5.03597	0.0168705
P78371	T-complex protein 1 subunit beta OS=Homo sapiens OX=9606 GN=CCT2 PE=1 SV=4	IsMasterProtein	6.46	High		18000000			6500000								530000	0.668	161.72	6	1	6	6	8	57.452	535	18.6916	0
P50991	T-complex protein 1 subunit delta OS=Homo sapiens OX=9606 GN=CCT4 PE=1 SV=4	IsMasterProtein	7.83	High		5000000												0.28	54.0933	2	1	2	2	3	57.888	539	7.79221	0.00144404
P48643	T-complex protein 1 subunit epsilon OS=Homo sapiens OX=9606 GN=CCT5 PE=1 SV=1	IsMasterProtein	5.66	High		11000000												0.407	60.72	4	1	4	4	4	59.633	541	9.79667	0
Q99832	T-complex protein 1 subunit eta OS=Homo sapiens OX=9606 GN=CCT7 PE=1 SV=2	IsMasterProtein	7.65	High		4600000												0.318	55.08	3	1	3	3	3	59.329	543	7.91897	0.00144404
P49368	T-complex protein 1 subunit gamma OS=Homo sapiens OX=9606 GN=CCT3 PE=1 SV=4	IsMasterProtein	6.49	High		17000000												0.28	105.8	3	1	3	3	3	60.495	545	5.68807	0
P50990	T-complex protein 1 subunit theta OS=Homo sapiens OX=9606 GN=CCT8 PE=1 SV=4	IsMasterProtein	5.6	Medium		5500000			4100000									0.145	27.88	2	1	2	2	3	59.583	548	4.37956	0.0123229
P40227	T-complex protein 1 subunit zeta OS=Homo sapiens OX=9606 GN=CCT6A PE=1 SV=3	IsMasterProtein	6.68	High		12000000	1200000	2200000	7000000						1100000			0.52	95.3375	4	1	4	4	8	57.988	531	12.6177	0
Q9Y490	Talin-1 OS=Homo sapiens OX=9606 GN=TLN1 PE=1 SV=3	IsMasterProtein	6.07	High		400000000	34000000	66000000	200000000	54000000	3200000	35000000	7800000	17000000	65000000	60000000	29000000	5.924	6629.64	72	1	72	72	506	269.599	2541	44.1952	0
O15533	Tapasin OS=Homo sapiens OX=9606 GN=TAPBP PE=1 SV=1	IsMasterProtein	7.15	Medium		50000000												0.166	0	1	1	1	1	1	47.596	448	7.14286	0.0168705
P24821	Tenascin OS=Homo sapiens OX=9606 GN=TNC PE=1 SV=3	IsMasterProtein	4.89	Medium					470000									0.023	0	1	1	1	1	1	240.7	2201	0.81781	0.0168705
Q9Y6I9	Testis-expressed protein 264 OS=Homo sapiens OX=9606 GN=TEX264 PE=1 SV=1	IsMasterProtein	4.86	Medium		5100000												0.166	0	1	1	1	1	1	34.167	313	3.19489	0.0168705
CON_Q2KIS7	Tetranectin OS=Bos taurus GN=CLEC3B PE=2 SV=1	IsMasterProtein	5.64	Medium					30000000									0.259	14.35	1	1	1	1	1	22.13	202	10.396	0.0168705
Q8NG11	Tetraspanin-14 OS=Homo sapiens OX=9606 GN=TSPAN14 PE=1 SV=1	IsMasterProtein	6.84	Medium		6600000		1100000										0.194	23.13	1	1	1	1	2	30.671	270	6.2963	0.0168705
O75954	Tetraspanin-9 OS=Homo sapiens OX=9606 GN=TSPAN9 PE=1 SV=1	IsMasterProtein	7.68	High		45000000												0.931	35.1	2	1	2	2	2	26.76	239	10.8787	0.00777202
P10599	Thioredoxin OS=Homo sapiens OX=9606 GN=TXN PE=1 SV=3	IsMasterProtein	4.92	High				11000000	20000000									0.389	51.2133	1	1	1	1	3	11.73	105	12.381	0.00144404
P30048	Thioredoxin-dependent peroxide reductase, mitochondrial OS=Homo sapiens OX=9606 GN=PRDX3 PE=1 SV=3	IsMasterProtein	7.78	High		73000000		16000000	34000000			3800000		1300000		10000000		0.778	142.88	3	1	3	3	15	27.675	256	13.6719	0
Q9H3N1	Thioredoxin-related transmembrane protein 1 OS=Homo sapiens OX=9606 GN=TMX1 PE=1 SV=1	IsMasterProtein	4.98	High		27000000		4900000	8100000	2100000								0.468	110.8	2	1	2	2	5	31.771	280	7.5	0
Q16762	Thiosulfate sulfurtransferase OS=Homo sapiens OX=9606 GN=TST PE=1 SV=4	IsMasterProtein	7.25	High		14000000												0.212	34.93	1	1	1	1	1	33.408	297	6.39731	0.00777202
P07996	Thrombospondin-1 OS=Homo sapiens OX=9606 GN=THBS1 PE=1 SV=2	IsMasterProtein	4.94	High		880000000	76000000	1300000000	470000000	120000000	160000000	58000000	7200000	90000000	62000000	59000000	15000000	2.225	2593.59	24	1	24	24	192	129.3	1170	24.7863	0
P49746	Thrombospondin-3 OS=Homo sapiens OX=9606 GN=THBS3 PE=1 SV=1	IsMasterProtein	4.65	High							7300000							0.283	70.07	4	1	3	4	4	104.135	956	4.60251	0
P35443	Thrombospondin-4 OS=Homo sapiens OX=9606 GN=THBS4 PE=1 SV=2	IsMasterProtein	4.68	High			6100000	70000000	9100000	71000000	96000000							0.884	334.508	8	1	6	8	23	105.802	961	12.487	0
P24557	Thromboxane-A synthase OS=Homo sapiens OX=9606 GN=TBXAS1 PE=1 SV=3	IsMasterProtein	7.62	High		73000000		2400000	19000000	2800000		6900000						1.424	274.84	7	1	7	7	18	60.479	533	19.137	0
P62328	Thymosin beta-4 OS=Homo sapiens OX=9606 GN=TMSB4X PE=1 SV=2	IsMasterProtein	5.06	High	Acetyl [N-Term]	26000000			110000000								19000000	9	36.38	1	1	1	1	3	5.05	44	25	0.00777202
P05543	Thyroxine-binding globulin OS=Homo sapiens OX=9606 GN=SERPINA7 PE=1 SV=2	IsMasterProtein	6.3	High		8100000	4600000	2000000	110000000	1600000	4200000	1800000	2400000	2400000	3300000	7200000	5900000	1.976	575.148	9	1	9	9	38	46.295	415	28.4337	0
Q9UDY2	Tight junction protein ZO-2 OS=Homo sapiens OX=9606 GN=TJP2 PE=1 SV=2	IsMasterProtein	7.4	Medium														0.044	14.77	1	1	1	1	1	133.876	1190	0.756303	0.0168705
P04066	Tissue alpha-L-fucosidase OS=Homo sapiens OX=9606 GN=FUCA1 PE=1 SV=4	IsMasterProtein	6.84	High			16000000	1800000	2200000		2100000							0.778	83.7443	5	1	5	5	8	53.655	466	18.2403	0
Q5JTV8	Torsin-1A-interacting protein 1 OS=Homo sapiens OX=9606 GN=TOR1AIP1 PE=1 SV=2	IsMasterProtein	8.18	Medium				3600000										0.086	0	1	1	1	1	1	66.208	583	2.5729	0.0168705
Q8NFQ8	Torsin-1A-interacting protein 2 OS=Homo sapiens OX=9606 GN=TOR1AIP2 PE=1 SV=1	IsMasterProtein	4.96	High		6000000												0.101	29.53	1	1	1	1	1	51.232	470	2.34043	0.00813517
Q9NXH8	Torsin-4A OS=Homo sapiens OX=9606 GN=TOR4A PE=1 SV=2	IsMasterProtein	9.94	High		8900000												0.259	29.86	2	1	2	2	2	46.885	423	6.38298	0.00813517
O43493	Trans-Golgi network integral membrane protein 2 OS=Homo sapiens OX=9606 GN=TGOLN2 PE=1 SV=4	IsMasterProtein	5.63	Medium				3100000										0.11	17.69	1	1	1	1	1	45.853	437	3.20366	0.0168705
P20061	Transcobalamin-1 OS=Homo sapiens OX=9606 GN=TCN1 PE=1 SV=2	IsMasterProtein	5.03	Medium										6800000				0.179	0	1	1	1	1	1	48.176	433	1.84758	0.0168705
P02786	Transferrin receptor protein 1 OS=Homo sapiens OX=9606 GN=TFRC PE=1 SV=2	IsMasterProtein	6.61	High		38000000	160000000	290000000	110000000	36000000	93000000	48000000	64000000	35000000	57000000	20000000	48000000	9	2721.01	29	1	29	29	205	84.818	760	49.3421	0
O75410	Transforming acidic coiled-coil-containing protein 1 OS=Homo sapiens OX=9606 GN=TACC1 PE=1 SV=2	IsMasterProtein	4.88	High		2900000												0.066	33.12	1	1	1	1	1	87.74	805	1.11801	0.00777202
P01137	Transforming growth factor beta-1 proprotein OS=Homo sapiens OX=9606 GN=TGFB1 PE=1 SV=2	IsMasterProtein	8.53	High		25000000		920000	9000000						330000			0.896	97.155	3	1	3	3	10	44.313	390	11.0256	0
Q15582	Transforming growth factor-beta-induced protein ig-h3 OS=Homo sapiens OX=9606 GN=TGFBI PE=1 SV=1	IsMasterProtein	7.71	High		7200000	2800000	12000000	26000000			2700000	2000000		3500000		3300000	0.743	77.4371	5	1	5	5	14	74.634	683	11.2738	0
P61586	Transforming protein RhoA OS=Homo sapiens OX=9606 GN=RHOA PE=1 SV=1	IsMasterProtein	6.1	High		7700000	1600000	3600000		1600000	1600000				1300000	2200000		1.154	58.98	2	1	2	2	9	21.754	193	16.5803	0.000957854
P37802	Transgelin-2 OS=Homo sapiens OX=9606 GN=TAGLN2 PE=1 SV=3	IsMasterProtein	8.25	High			3500000	3100000	16000000					5400000	5800000	9400000	3600000	0.425	71.41	2	1	2	2	7	22.377	199	16.0804	0
Q9BX84	Transient receptor potential cation channel subfamily M member 6 OS=Homo sapiens OX=9606 GN=TRPM6 PE=1 SV=2	IsMasterProtein	7.77	Medium									92000000					0.026	0	1	1	1	1	1	231.56	2022	0.890208	0.0168705
P55072	Transitional endoplasmic reticulum ATPase OS=Homo sapiens OX=9606 GN=VCP PE=1 SV=4	IsMasterProtein	5.26	High		29000000	17000000	12000000	28000000	31000000	1600000							2.162	324.965	16	1	16	16	49	89.266	806	27.1712	0
P29401	Transketolase OS=Homo sapiens OX=9606 GN=TKT PE=1 SV=3	IsMasterProtein	7.66	High		3200000	3800000	3200000	4700000	2300000	5300000	4300000			4400000	1000000	3300000	0.61	91.56	6	1	6	6	19	67.835	623	13.4831	0
Q15631	Translin OS=Homo sapiens OX=9606 GN=TSN PE=1 SV=1	IsMasterProtein	6.44	Medium		2400000												0.259	0	1	1	1	1	1	26.167	228	8.77193	0.0168705
Q99442	Translocation protein SEC62 OS=Homo sapiens OX=9606 GN=SEC62 PE=1 SV=1	IsMasterProtein	7.12	High		2200000												0.155	29.66	1	1	1	1	1	45.833	399	2.25564	0.00813517
P30536	Translocator protein OS=Homo sapiens OX=9606 GN=TSPO PE=1 SV=3	IsMasterProtein	9.36	High				12000000	12000000									0.931	50.9262	2	1	2	2	3	18.816	169	9.46746	0.00144404
P43307	Translocon-associated protein subunit alpha OS=Homo sapiens OX=9606 GN=SSR1 PE=1 SV=3	IsMasterProtein	4.49	High		18000000		4300000	6500000									0.52	71.72	1	1	1	1	5	32.215	286	5.24476	0
P51571	Translocon-associated protein subunit delta OS=Homo sapiens OX=9606 GN=SSR4 PE=1 SV=1	IsMasterProtein	6.15	High		28000000		8700000	13000000									2.162	142.151	3	1	3	3	8	18.987	173	24.2775	0
Q9UNL2	Translocon-associated protein subunit gamma OS=Homo sapiens OX=9606 GN=SSR3 PE=1 SV=1	IsMasterProtein	9.61	High		6400000												1.512	39.94	2	1	2	2	2	21.067	185	11.8919	0.00144404
Q9HD45	Transmembrane 9 superfamily member 3 OS=Homo sapiens OX=9606 GN=TM9SF3 PE=1 SV=2	IsMasterProtein	7.21	High		8100000		12000000	2800000									0.212	41.81	2	1	2	2	4	67.843	589	6.11205	0.00144404
Q92544	Transmembrane 9 superfamily member 4 OS=Homo sapiens OX=9606 GN=TM9SF4 PE=1 SV=2	IsMasterProtein	6.54	High		15000000		3700000										0.116	34.47	1	1	1	1	2	74.47	642	2.9595	0.00777202
P49755	Transmembrane emp24 domain-containing protein 10 OS=Homo sapiens OX=9606 GN=TMED10 PE=1 SV=2	IsMasterProtein	7.44	High		49000000		28000000	20000000	7200000	6800000					4700000		3.329	274.975	4	1	4	4	16	24.96	219	26.9406	0
Q15363	Transmembrane emp24 domain-containing protein 2 OS=Homo sapiens OX=9606 GN=TMED2 PE=1 SV=1	IsMasterProtein	5.17	High		12000000		4300000	6800000									2.594	91.985	4	1	4	4	8	22.746	201	24.8756	0
Q7Z7H5	Transmembrane emp24 domain-containing protein 4 OS=Homo sapiens OX=9606 GN=TMED4 PE=1 SV=1	IsMasterProtein	8.28	High		27000000		13000000										1.512	49.7688	4	1	4	4	6	25.926	227	24.6696	0.00144404
Q9Y3B3	Transmembrane emp24 domain-containing protein 7 OS=Homo sapiens OX=9606 GN=TMED7 PE=1 SV=2	IsMasterProtein	6.89	High				6200000										0.585	42.18	2	1	2	2	2	25.156	224	9.375	0.00144404
Q9BVK6	Transmembrane emp24 domain-containing protein 9 OS=Homo sapiens OX=9606 GN=TMED9 PE=1 SV=2	IsMasterProtein	8.02	High		23000000		16000000										0.874	62.6867	2	1	2	2	4	27.26	235	13.1915	0
Q9BVC6	Transmembrane protein 109 OS=Homo sapiens OX=9606 GN=TMEM109 PE=1 SV=1	IsMasterProtein	10.48	High		20000000												0.668	50.72	2	1	2	2	2	26.194	243	8.64198	0.00144404
Q8WWA1	Transmembrane protein 40 OS=Homo sapiens OX=9606 GN=TMEM40 PE=1 SV=2	IsMasterProtein	5.59	Medium	Acetyl [N-Term]	16000000												2.162	27.92	3	1	3	3	4	25.479	233	18.4549	0.0123229
Q92973	Transportin-1 OS=Homo sapiens OX=9606 GN=TNPO1 PE=1 SV=2	IsMasterProtein	4.98	Medium														0.064	0	1	1	1	1	1	102.289	898	1.3363	0.0168705
P02766	Transthyretin OS=Homo sapiens OX=9606 GN=TTR PE=1 SV=1	IsMasterProtein	5.76	High		800000000	450000000	500000000	1500000000	140000000	170000000	160000000	920000000	470000000	880000000	71000000	710000000	315.228	2548.58	8	1	8	8	269	15.877	147	68.7075	0
Q86YW5	Trem-like transcript 1 protein OS=Homo sapiens OX=9606 GN=TREML1 PE=1 SV=2	IsMasterProtein	6.05	Medium		57000000			20000000			5100000						0.585	16.09	1	1	1	1	5	32.658	311	9.6463	0.0168705
P53007	Tricarboxylate transport protein, mitochondrial OS=Homo sapiens OX=9606 GN=SLC25A1 PE=1 SV=2	IsMasterProtein	9.89	Medium		1800000												0.166	0	1	1	1	1	1	33.991	311	3.85852	0.0168705
P40939	Trifunctional enzyme subunit alpha, mitochondrial OS=Homo sapiens OX=9606 GN=HADHA PE=1 SV=2	IsMasterProtein	9.04	Medium				1100000										0.068	0	1	1	1	1	1	82.947	763	1.96592	0.0168705
P55084	Trifunctional enzyme subunit beta, mitochondrial OS=Homo sapiens OX=9606 GN=HADHB PE=1 SV=3	IsMasterProtein	9.41	Medium		6800000		4100000	2900000									0.093	16.34	1	1	1	1	3	51.262	474	1.89873	0.0168705
P60174	Triosephosphate isomerase OS=Homo sapiens OX=9606 GN=TPI1 PE=1 SV=3	IsMasterProtein	5.92	High		9700000	2500000	4800000	3800000			2800000		3100000	3700000	8200000		0.359	94.3914	2	1	2	2	9	30.772	286	9.44056	0
O14773	Tripeptidyl-peptidase 1 OS=Homo sapiens OX=9606 GN=TPP1 PE=1 SV=2	IsMasterProtein	6.48	Medium														0.105	28.66	1	1	1	1	1	61.21	563	2.48668	0.0117647
Q9NYL9	Tropomodulin-3 OS=Homo sapiens OX=9606 GN=TMOD3 PE=1 SV=1	IsMasterProtein	5.19	Medium		6300000												0.274	0	2	1	2	2	2	39.57	352	7.95455	0.0168705
P09493	Tropomyosin alpha-1 chain OS=Homo sapiens OX=9606 GN=TPM1 PE=1 SV=2	IsMasterProtein	4.74	High		53000000		25000000	42000000	52000000				3400000		9100000	5200000	2.831	342.997	6	1	3	6	30	32.689	284	15.8451	0
P06753	Tropomyosin alpha-3 chain OS=Homo sapiens OX=9606 GN=TPM3 PE=1 SV=2	IsMasterProtein	4.72	High		130000000	3700000	28000000	64000000	29000000		6700000		2800000		17000000	4200000	4.623	564.84	8	1	2	8	47	32.93	285	24.5614	0
P67936	Tropomyosin alpha-4 chain OS=Homo sapiens OX=9606 GN=TPM4 PE=1 SV=3	IsMasterProtein	4.69	High	Acetyl [N-Term]	180000000	10000000	29000000	110000000	4000000				8000000	22000000	32000000	18000000	11.328	904.419	11	1	6	11	54	28.504	248	39.1129	0
CON_P00761	Trypsin OS=Sus scrofa PE=1 SV=1	IsMasterProtein	7.18	High		38000000000	42000000000	46000000000	120000000000	1700000000	39000000000	18000000000	58000000000	110000000000	84000000000	45000000000	36000000000	27.943	14249.5	7	1	7	7	908	24.394	231	26.8398	0
CON_P07477	Trypsin-1 OS=Homo sapiens GN=PRSS1 PE=1 SV=1	IsMasterProtein	6.51	High		140000000		100000000	99000000	110000000	4900000	100000000	58000000	100000000	110000000	54000000	100000000	0.259	276.636	1	1	1	1	19	26.541	247	8.09717	0
P35030	Trypsin-3 OS=Homo sapiens OX=9606 GN=PRSS3 PE=1 SV=2	IsMasterProtein	7.49	High				95000000	22000000	52000000		63000000	100000000	120000000		85000000		0.194	104.06	1	1	1	1	8	32.508	304	4.27632	0
P23381	Tryptophan--tRNA ligase, cytoplasmic OS=Homo sapiens OX=9606 GN=WARS1 PE=1 SV=2	IsMasterProtein	6.23	High					3500000									0.233	43.14	2	1	2	2	2	53.132	471	5.09554	0.00144404
A0A0J9VPK6	Tryptophan-rich antigen (Pv-fam-a) OS=Plasmodium vivax Brazil I OX=1033975 GN=PVBG_03527 PE=4 SV=1	IsMasterProtein	4.89	Medium					2900000									0.122	24.31	1	1	1	1	1	54.989	480	3.33333	0.0168705
Q8WUA8	Tsukushin OS=Homo sapiens OX=9606 GN=TSKU PE=2 SV=3	IsMasterProtein	6.87	Medium												670000		0.212	0	1	1	1	1	1	37.784	353	2.83286	0.0168705
P68363	Tubulin alpha-1B chain OS=Homo sapiens OX=9606 GN=TUBA1B PE=1 SV=1	IsMasterProtein	5.06	High		350000000	9200000	18000000	73000000	21000000	2200000	5700000	1800000	4900000	8900000	15000000	6600000	5.31	962.22	13	1	3	13	72	50.12	451	38.3592	0
P68366	Tubulin alpha-4A chain OS=Homo sapiens OX=9606 GN=TUBA4A PE=1 SV=1	IsMasterProtein	5.06	High		480000000	12000000	32000000	99000000	29000000		7400000			11000000	16000000		6.079	926.81	13	1	3	13	76	49.892	448	36.3839	0
Q9NY65	Tubulin alpha-8 chain OS=Homo sapiens OX=9606 GN=TUBA8 PE=1 SV=1	IsMasterProtein	5.06	High		62000000										3200000		3.467	612.022	10	1	2	10	46	50.062	449	28.9532	0
P07437	Tubulin beta chain OS=Homo sapiens OX=9606 GN=TUBB PE=1 SV=2	IsMasterProtein	4.89	High		230000000		3100000	60000000	6500000						10000000		10.159	1086.17	13	1	4	13	67	49.639	444	39.4144	0
Q9H4B7	Tubulin beta-1 chain OS=Homo sapiens OX=9606 GN=TUBB1 PE=1 SV=1	IsMasterProtein	5.17	High		370000000	10000000	19000000	110000000	20000000		4200000		3700000	9100000	13000000	2900000	7.254	1039.9	14	1	12	14	63	50.295	451	50.3326	0
P68371	Tubulin beta-4B chain OS=Homo sapiens OX=9606 GN=TUBB4B PE=1 SV=1	IsMasterProtein	4.89	High		85000000												6.197	1009.64	12	1	3	12	52	49.799	445	35.2809	0
Q8NHU6	Tudor domain-containing protein 7 OS=Homo sapiens OX=9606 GN=TDRD7 PE=1 SV=2	IsMasterProtein	7.21	Medium		370000												0.05	0	1	1	1	1	1	123.506	1098	1.00182	0.0168705
O95379	Tumor necrosis factor alpha-induced protein 8 OS=Homo sapiens OX=9606 GN=TNFAIP8 PE=1 SV=1	IsMasterProtein	7.93	Medium					2200000									0.334	28.67	1	1	1	1	1	22.989	198	10.101	0.0117647
Q6IBS0	Twinfilin-2 OS=Homo sapiens OX=9606 GN=TWF2 PE=1 SV=2	IsMasterProtein	6.84	Medium		5500000												0.155	0	1	1	1	1	1	39.523	349	4.29799	0.0168705
Q9Y274	Type 2 lactosamine alpha-2,3-sialyltransferase OS=Homo sapiens OX=9606 GN=ST3GAL6 PE=1 SV=1	IsMasterProtein	9	High		11000000												0.129	55.46	1	1	1	1	1	38.189	331	2.71903	0.00144404
P09769	Tyrosine-protein kinase Fgr OS=Homo sapiens OX=9606 GN=FGR PE=1 SV=2	IsMasterProtein	5.59	High				1800000										0.194	39.26	2	1	1	2	3	59.441	529	3.40265	0.00144404
P06241	Tyrosine-protein kinase Fyn OS=Homo sapiens OX=9606 GN=FYN PE=1 SV=3	IsMasterProtein	6.67	High		10000000												0.65	34.8748	5	1	2	5	5	60.723	537	9.68343	0.00777202
P07948	Tyrosine-protein kinase Lyn OS=Homo sapiens OX=9606 GN=LYN PE=1 SV=3	IsMasterProtein	7.11	High		18000000		5100000	13000000									0.445	37.76	4	1	3	4	6	58.537	512	11.3281	0.00777202
P42681	Tyrosine-protein kinase TXK OS=Homo sapiens OX=9606 GN=TXK PE=1 SV=3	IsMasterProtein	7.97	Medium							220000							0.083	0	1	1	1	1	1	61.219	527	3.60531	0.0168705
P62979	Ubiquitin-40S ribosomal protein S27a OS=Homo sapiens OX=9606 GN=RPS27A PE=1 SV=2	IsMasterProtein	9.64	High				33000000	12000000	6200000	12000000							2.162	70.8881	2	1	2	2	7	17.953	156	11.5385	0
Q8TF42	Ubiquitin-associated and SH3 domain-containing protein B OS=Homo sapiens OX=9606 GN=UBASH3B PE=1 SV=2	IsMasterProtein	6.93	High		11000000												0.08	30.23	1	1	1	1	1	72.649	649	1.849	0.00813517
Q9BSL1	Ubiquitin-associated domain-containing protein 1 OS=Homo sapiens OX=9606 GN=UBAC1 PE=1 SV=1	IsMasterProtein	4.92	Medium			1300000											0.145	15.22	1	1	1	1	1	45.31	405	3.20988	0.0168705
Q9NYU2	UDP-glucose:glycoprotein glucosyltransferase 1 OS=Homo sapiens OX=9606 GN=UGGT1 PE=1 SV=3	IsMasterProtein	5.63	Medium		6400000		4400000	11000000									0.107	28.79	3	1	3	3	4	177.078	1555	4.69453	0.0117647
Q9H425	Uncharacterized protein C1orf198 OS=Homo sapiens OX=9606 GN=C1orf198 PE=1 SV=1	IsMasterProtein	5.72	Medium		6400000												0.145	0	1	1	1	1	1	36.324	327	6.42202	0.0168705
A0A1B0GTC6	Uncharacterized protein C3orf85 OS=Homo sapiens OX=9606 GN=C3orf85 PE=3 SV=1	IsMasterProtein	5.81	High								11000000	5700000			10000000	8100000	3.642	41.79	1	1	1	1	4	10.379	90	25.5556	0.00144404
O60268	Uncharacterized protein KIAA0513 OS=Homo sapiens OX=9606 GN=KIAA0513 PE=1 SV=1	IsMasterProtein	5.06	Medium		980000												0.129	21.54	1	1	1	1	1	46.609	411	2.6764	0.0168705
A5K875	Uncharacterized protein OS=Plasmodium vivax (strain Salvador I) OX=126793 GN=PVX_083085 PE=4 SV=1	IsMasterProtein	9.22	Medium										92000000				0.007	0	1	1	1	1	1	832.556	7255	0.372157	0.0168705
A5K923	Uncharacterized protein OS=Plasmodium vivax (strain Salvador I) OX=126793 GN=PVX_101500 PE=4 SV=1	IsMasterProtein	6.24	High		15000000												0.289	111.037	14	1	14	14	14	347.216	2870	5.71429	0
A5KDU3	Uncharacterized protein OS=Plasmodium vivax (strain Salvador I) OX=126793 GN=PVX_110940 PE=4 SV=1	IsMasterProtein	3.81	Medium		4000000	1700000				2500000							0.311	27.0267	2	1	2	2	3	84.386	747	3.74833	0.0131894
A5K2S4	Uncharacterized protein OS=Plasmodium vivax (strain Salvador I) OX=126793 GN=PVX_115305 PE=4 SV=1	IsMasterProtein	9.55	Medium														0.096	0	1	1	1	1	1	75.041	690	3.76812	0.0168705
A5JZ02	Uncharacterized protein OS=Plasmodium vivax (strain Salvador I) OX=126793 GN=PVX_121890 PE=4 SV=1	IsMasterProtein	8.95	Medium		4000000												0.292	0	1	1	1	1	1	22.46	205	6.34146	0.0168705
A0A0J9SSG3	Uncharacterized protein OS=Plasmodium vivax Brazil I OX=1033975 GN=PVBG_01334 PE=4 SV=1	IsMasterProtein	8.12	Medium		15000000												0.292	23.3	1	1	1	1	1	20.435	182	5.49451	0.0168705
A0A0J9T1Z7	Uncharacterized protein OS=Plasmodium vivax Brazil I OX=1033975 GN=PVBG_04830 PE=4 SV=1	IsMasterProtein	8.68	High		2300000												0.179	45.99	2	1	2	2	2	74.559	708	4.23729	0.00144404
A0A0J9S5C8	Uncharacterized protein OS=Plasmodium vivax India VII OX=1077284 GN=PVIIG_00772 PE=4 SV=1	IsMasterProtein	4.75	High		5000000												0.468	36.31	2	1	2	2	2	32.901	293	6.48464	0.00777202
A0A0J9SIL6	Uncharacterized protein OS=Plasmodium vivax India VII OX=1077284 GN=PVIIG_03634 PE=4 SV=1	IsMasterProtein	5.02	High		22000000	5900000		8800000		3400000							0.668	101.973	4	1	4	4	7	56.571	495	10.101	0
A0A0J9V216	Uncharacterized protein OS=Plasmodium vivax India VII OX=1077284 GN=PVIIG_04183 PE=4 SV=1	IsMasterProtein	5.07	High		4400000			4600000									0.141	64.2633	2	1	2	2	3	104.435	962	2.079	0
A0A0J9SHN5	Uncharacterized protein OS=Plasmodium vivax India VII OX=1077284 GN=PVIIG_04994 PE=4 SV=1	IsMasterProtein	6.58	High		3000000												0.166	41.99	1	1	1	1	1	34.397	304	3.61842	0.00144404
A0A0J9SI36	Uncharacterized protein OS=Plasmodium vivax India VII OX=1077284 GN=PVIIG_05029 PE=4 SV=1	IsMasterProtein	5.2	Medium														0.194	21.18	1	1	1	1	1	32.329	305	3.60656	0.0168705
A0A0J9S5H0	Uncharacterized protein OS=Plasmodium vivax India VII OX=1077284 GN=PVIIG_05327 PE=4 SV=1	IsMasterProtein	8.38	Medium				3300000							7100000			0.08	18.96	1	1	1	1	2	65.973	565	3.53982	0.0168705
A0A0J9TB96	Uncharacterized protein OS=Plasmodium vivax Mauritania I OX=1035515 GN=PVMG_03684 PE=4 SV=1	IsMasterProtein	5.96	Medium		19000000												0.259	0	1	1	1	1	1	21.41	196	12.7551	0.0168705
A0A0J9TD44	Uncharacterized protein OS=Plasmodium vivax Mauritania I OX=1035515 GN=PVMG_04678 PE=4 SV=1	IsMasterProtein	8.78	Medium														0.05	0	1	1	1	1	1	114.083	996	0.803213	0.0168705
A0A0J9T7V3	Uncharacterized protein OS=Plasmodium vivax Mauritania I OX=1035515 GN=PVMG_04839 PE=4 SV=1	IsMasterProtein	8.76	Medium		2100000												0.179	27.27	1	1	1	1	1	36.583	313	5.11182	0.012844
A0A0J9TJJ5	Uncharacterized protein OS=Plasmodium vivax Mauritania I OX=1035515 GN=PVMG_05538 PE=4 SV=1	IsMasterProtein	10.37	High														0.931	32.8	1	1	1	1	7	13.475	114	21.0526	0.00777202
A0A0J9WCM4	Uncharacterized protein OS=Plasmodium vivax North Korean OX=1035514 GN=PVNG_03706 PE=4 SV=1	IsMasterProtein	9.14	Medium							8600000							0.016	0	1	1	1	1	1	357.629	3224	0.310174	0.0168705
A0A0J9TRE4	Uncharacterized protein OS=Plasmodium vivax North Korean OX=1035514 GN=PVNG_04369 PE=4 SV=1	IsMasterProtein	8.19	High		37000000												0.155	37.62	1	1	1	1	1	34.037	312	3.52564	0.00777202
A0A1G4HB90	Uncharacterized protein OS=Plasmodium vivax OX=5855 GN=PVC01_080006500 PE=4 SV=1	IsMasterProtein	5.08	High		21000000	910000		35000000	13000000	39000000							1.228	271.597	7	1	7	7	18	90.588	858	10.8392	0
A0A1G4GUN4	Uncharacterized protein OS=Plasmodium vivax OX=5855 GN=PVP01_0620700 PE=4 SV=1	IsMasterProtein	4.56	High			3700000				2600000							0.425	53.66	2	1	2	2	3	37.856	344	9.01163	0.00144404
A0A1L0A8R8	Uncharacterized protein OS=Plasmodium vivax OX=5855 GN=PVP01_0834700 PE=4 SV=1	IsMasterProtein	7.75	Medium					45000000									0.016	0	1	1	1	1	1	412.91	3700	0.540541	0.0168705
A0A1G4GT50	Uncharacterized protein OS=Plasmodium vivax OX=5855 GN=PVT01_050007000 PE=4 SV=1	IsMasterProtein	8.76	Medium		7300000												0.222	0	1	1	1	1	2	64.994	556	2.8777	0.0168705
Q86XI8	Uncharacterized protein ZSWIM9 OS=Homo sapiens OX=9606 GN=ZSWIM9 PE=1 SV=2	IsMasterProtein	8.57	High			24000000	42000000	110000000				15000000					0.086	37.2367	1	1	1	1	4	70.029	627	1.5949	0.00777202
Q92614	Unconventional myosin-XVIIIa OS=Homo sapiens OX=9606 GN=MYO18A PE=1 SV=3	IsMasterProtein	6.3	High		3500000									2900000	2300000		0.079	57.3033	3	1	3	3	4	232.971	2054	1.46056	0.000957854
Q16851	UTP--glucose-1-phosphate uridylyltransferase OS=Homo sapiens OX=9606 GN=UGP2 PE=1 SV=5	IsMasterProtein	8.15	High		16000000	3200000		15000000									0.445	50.09	4	1	4	4	6	56.905	508	11.4173	0.00144404
Q9H7M9	V-type immunoglobulin domain-containing suppressor of T-cell activation OS=Homo sapiens OX=9606 GN=VSIR PE=1 SV=3	IsMasterProtein	6.95	High		35000000		5600000	12000000									0.425	96.75	2	1	2	2	5	33.887	311	6.75241	0
Q93050	V-type proton ATPase 116 kDa subunit a isoform 1 OS=Homo sapiens OX=9606 GN=ATP6V0A1 PE=1 SV=3	IsMasterProtein	6.43	High		3500000		3800000										0.145	43.87	2	1	2	2	3	96.35	837	2.38949	0.00144404
P38606	V-type proton ATPase catalytic subunit A OS=Homo sapiens OX=9606 GN=ATP6V1A PE=1 SV=2	IsMasterProtein	5.52	Medium		940000												0.166	0	2	1	2	2	2	68.26	617	6.32091	0.0168705
P61421	V-type proton ATPase subunit d 1 OS=Homo sapiens OX=9606 GN=ATP6V0D1 PE=1 SV=1	IsMasterProtein	5	High		8000000		16000000										0.359	45.12	2	1	2	2	4	40.303	351	10.8262	0.00144404
Q709C8	Vacuolar protein sorting-associated protein 13C OS=Homo sapiens OX=9606 GN=VPS13C PE=1 SV=1	IsMasterProtein	6.83	Medium		790000												0.013	0	1	1	1	1	1	422.124	3753	0.34639	0.0168705
Q96QK1	Vacuolar protein sorting-associated protein 35 OS=Homo sapiens OX=9606 GN=VPS35 PE=1 SV=2	IsMasterProtein	5.49	Medium		3900000												0.062	17.11	1	1	1	1	1	91.649	796	1.75879	0.0168705
P19320	Vascular cell adhesion protein 1 OS=Homo sapiens OX=9606 GN=VCAM1 PE=1 SV=1	IsMasterProtein	5.22	High			3000000		19000000									0.266	81.55	4	1	4	4	5	81.224	739	7.17185	0
P13611	Versican core protein OS=Homo sapiens OX=9606 GN=VCAN PE=1 SV=3	IsMasterProtein	4.51	High														0.037	32.27	2	1	2	2	2	372.59	3396	0.883392	0.00777202
P49748	Very long-chain specific acyl-CoA dehydrogenase, mitochondrial OS=Homo sapiens OX=9606 GN=ACADVL PE=1 SV=1	IsMasterProtein	8.75	High		4300000		1700000										0.125	44.77	2	1	2	2	3	70.345	655	3.51145	0.00144404
Q9P035	Very-long-chain (3R)-3-hydroxyacyl-CoA dehydratase 3 OS=Homo sapiens OX=9606 GN=HACD3 PE=1 SV=2	IsMasterProtein	8.94	Medium					15000000									0.179	27.12	1	1	1	1	1	43.132	362	5.8011	0.0131894
Q5VWC8	Very-long-chain (3R)-3-hydroxyacyl-CoA dehydratase 4 OS=Homo sapiens OX=9606 GN=HACD4 PE=1 SV=1	IsMasterProtein	8.57	Medium		12000000												0.292	25.97	1	1	1	1	1	27.501	232	3.87931	0.0131894
Q53GQ0	Very-long-chain 3-oxoacyl-CoA reductase OS=Homo sapiens OX=9606 GN=HSD17B12 PE=1 SV=2	IsMasterProtein	9.32	Medium		5800000												0.179	0	1	1	1	1	1	34.302	312	3.84615	0.0168705
P63027	Vesicle-associated membrane protein 2 OS=Homo sapiens OX=9606 GN=VAMP2 PE=1 SV=3	IsMasterProtein	8.13	Medium		34000000												0.778	0	1	1	1	1	1	12.655	116	20.6897	0.0168705
Q9BV40	Vesicle-associated membrane protein 8 OS=Homo sapiens OX=9606 GN=VAMP8 PE=1 SV=1	IsMasterProtein	7.34	High		26000000		2600000										1.154	86.14	1	1	1	1	3	11.431	100	12	0
Q9P0L0	Vesicle-associated membrane protein-associated protein A OS=Homo sapiens OX=9606 GN=VAPA PE=1 SV=3	IsMasterProtein	8.62	Medium		13000000												0.212	0	1	1	1	1	1	27.875	249	5.62249	0.0168705
O75396	Vesicle-trafficking protein SEC22b OS=Homo sapiens OX=9606 GN=SEC22B PE=1 SV=4	IsMasterProtein	6.92	High		4900000		2500000										0.931	98.0067	4	1	4	4	6	24.578	215	19.0698	0
Q12907	Vesicular integral-membrane protein VIP36 OS=Homo sapiens OX=9606 GN=LMAN2 PE=1 SV=1	IsMasterProtein	6.95	High		30000000	8100000	19000000	20000000	5300000	3900000				3400000		3700000	0.624	76.9467	4	1	4	4	11	40.203	356	18.8202	0
P08670	Vimentin OS=Homo sapiens OX=9606 GN=VIM PE=1 SV=4	IsMasterProtein	5.12	Medium		3000000		1700000										0.172	25.05	2	1	2	2	3	53.619	466	3.64807	0.0168705
P18206	Vinculin OS=Homo sapiens OX=9606 GN=VCL PE=1 SV=4	IsMasterProtein	5.66	High		140000000	17000000	30000000	130000000	17000000		10000000	2200000	5200000	33000000	32000000	13000000	3.642	2008.8	37	1	37	37	185	123.722	1134	38.3598	0
A0A1G4H2Q6	VIR protein OS=Plasmodium vivax OX=5855 GN=PVT01_120076900 PE=4 SV=1	IsMasterProtein	7.97	High	Acetyl [N-Term]	4200000												0.145	31.68	1	1	1	1	1	41.106	352	2.27273	0.00777202
P02774	Vitamin D-binding protein OS=Homo sapiens OX=9606 GN=GC PE=1 SV=2	IsMasterProtein	5.45	High		340000000	170000000	290000000	1400000000	38000000	56000000	110000000	100000000	130000000	170000000	200000000	170000000	3.962	1438.08	10	1	10	10	91	52.883	474	25.1055	0
P04070	Vitamin K-dependent protein C OS=Homo sapiens OX=9606 GN=PROC PE=1 SV=1	IsMasterProtein	6.28	Medium										7800000		3800000	4100000	0.259	26.72	2	1	2	2	5	52.037	461	6.94143	0.0131894
P07225	Vitamin K-dependent protein S OS=Homo sapiens OX=9606 GN=PROS1 PE=1 SV=1	IsMasterProtein	5.67	High		450000000	240000000	310000000	680000000	160000000	150000000	430000000	370000000	390000000	410000000	200000000	720000000	2.415	1941.69	12	1	12	12	134	75.074	676	23.6686	0
P22891	Vitamin K-dependent protein Z OS=Homo sapiens OX=9606 GN=PROZ PE=1 SV=2	IsMasterProtein	5.97	High				4600000	16000000				2200000	5700000	2000000		9400000	0.129	64.91	1	1	1	1	6	44.715	400	2.5	0
P04004	Vitronectin OS=Homo sapiens OX=9606 GN=VTN PE=1 SV=1	IsMasterProtein	5.8	High		1100000000	470000000	970000000	430000000	200000000	250000000	510000000	360000000	520000000	160000000	110000000	630000000	3.281	1380.45	7	1	7	7	93	54.271	478	17.5732	0
P21796	Voltage-dependent anion-selective channel protein 1 OS=Homo sapiens OX=9606 GN=VDAC1 PE=1 SV=2	IsMasterProtein	8.54	High		59000000		4400000	17000000	11000000		1400000						0.501	147.125	3	1	2	3	8	30.754	283	14.841	0
P45880	Voltage-dependent anion-selective channel protein 2 OS=Homo sapiens OX=9606 GN=VDAC2 PE=1 SV=2	IsMasterProtein	7.56	High		17000000	4600000	15000000	29000000	7000000								0.54	97.1057	3	1	3	3	8	31.547	294	15.6463	0
Q9Y277	Voltage-dependent anion-selective channel protein 3 OS=Homo sapiens OX=9606 GN=VDAC3 PE=1 SV=1	IsMasterProtein	8.66	High		52000000		18000000	25000000	11000000		1400000						0.585	172.236	3	1	2	3	12	30.639	283	16.2544	0
Q7L1W4	Volume-regulated anion channel subunit LRRC8D OS=Homo sapiens OX=9606 GN=LRRC8D PE=1 SV=1	IsMasterProtein	7.72	Medium		6100000												0.051	22.74	1	1	1	1	1	98.138	858	2.0979	0.0168705
P04275	von Willebrand factor OS=Homo sapiens OX=9606 GN=VWF PE=1 SV=4	IsMasterProtein	5.48	High		260000000	36000000	190000000	380000000	180000000	160000000	210000000	360000000	83000000	320000000	130000000	140000000	1.538	4621.63	40	1	40	40	360	309.058	2813	18.1657	0
O75083	WD repeat-containing protein 1 OS=Homo sapiens OX=9606 GN=WDR1 PE=1 SV=4	IsMasterProtein	6.65	Medium														0.172	13.16	2	1	2	2	3	66.152	606	8.74587	0.0168705
Q9Y6W5	Wiskott-Aldrich syndrome protein family member 2 OS=Homo sapiens OX=9606 GN=WASF2 PE=1 SV=3	IsMasterProtein	5.53	Medium		2900000												0.468	0	2	1	2	2	2	54.25	498	7.63052	0.0168705
Q8IYI8	Zinc finger protein 440 OS=Homo sapiens OX=9606 GN=ZNF440 PE=1 SV=1	IsMasterProtein	9.14	Medium							2700000							0.101	0	1	1	1	1	1	69.061	595	1.51261	0.0168705
Q92784	Zinc finger protein DPF3 OS=Homo sapiens OX=9606 GN=DPF3 PE=1 SV=3	IsMasterProtein	6.42	Medium			13000000											0.136	0	1	1	1	1	1	43.057	378	6.08466	0.0168705
O43149	Zinc finger ZZ-type and EF-hand domain-containing protein 1 OS=Homo sapiens OX=9606 GN=ZZEF1 PE=1 SV=6	IsMasterProtein	5.95	Medium		1300000												0.018	19.15	1	1	1	1	1	330.864	2961	0.607903	0.0168705
Q9Y6M5	Zinc transporter 1 OS=Homo sapiens OX=9606 GN=SLC30A1 PE=1 SV=3	IsMasterProtein	6.48	Medium				1400000										0.136	26.07	1	1	1	1	1	55.264	507	2.36686	0.0131894
O14863	Zinc transporter 4 OS=Homo sapiens OX=9606 GN=SLC30A4 PE=1 SV=2	IsMasterProtein	6.58	Medium											3500000			0.155	0	1	1	1	1	1	47.452	429	4.4289	0.0168705
P25311	Zinc-alpha-2-glycoprotein OS=Homo sapiens OX=9606 GN=AZGP1 PE=1 SV=2	IsMasterProtein	6.05	High		5300000	4800000		100000000		2200000		7100000	4800000		2100000	8100000	2.162	179.393	6	1	6	6	20	34.237	298	28.1879	0
Q15942	Zyxin OS=Homo sapiens OX=9606 GN=ZYX PE=1 SV=1	IsMasterProtein	6.67	Medium														0.136	0	1	1	1	1	2	61.238	572	2.7972	0.0168705

## Sheet: peptides FDR 1%
Table 2. Peptides identified with 1% FDR in CD71+ immuno-captured EVs from Plasmodium vivax infected patients and healthy donors.
Annotated Sequence	Confidence	Modifications	Master Protein Accessions	# PSMs	Area: Patient 2_2020ME004_MEGU_001	Area: Patient 3_2020ME004_MEGU_002	Area: Patient 9_2020ME004_MEGU_003	Area: Patient 10_2020ME004_MEGU_004	Area: Patient 11_2020ME004_MEGU_005	Area: Patient 13_2020ME004_MEGU_006	Area: Healthy Donor 01_2020ME004_MEGU_007	Area: Healthy Donor 02_2020ME004_MEGU_008	Area: Healthy Donor 03_2020ME004_MEGU_009	Area: Healthy Donor 04_2020ME004_MEGU_010	Area: Healthy Donor 05_ 2020ME004_MEGU_011	Area: Healthy Donor 06_2020ME004_MEGU_012	Qvality q-value	Qvality PEP	Percolator PEP Mascot	Positions in Master Proteins	Percolator q-Value Mascot	Ions Score Mascot	# Missed Cleavages	Theo. MH+ [Da]	# Protein Groups	# Proteins	Confidence Mascot	Modifications in Master Proteins
[K].SESTEQSEK.[K]	High		Q8WXF7	2	2300000			560000									0.00132987	0.0198929	0.001624	Q8WXF7 [547-555]	0.0002986	27.62	0	1024.44	1	1	High
[R].NGDTASPK.[E]	High		P07237	3	3900000		5200000			2000000							0.00461434	0.0559267	0.006584	P07237 [107-114]	0.0009953	33.89	0	789.374	1	1	High
[K].ATAQDNPK.[S]	High		O95831	3	2100000		610000	1300000									0.000706966	0.014991	0.001124	O95831 [511-518]	0.0002007	45.22	0	844.416	1	1	High
[R].VQGNDHSATR.[E]	High		Q14624	22	61000000	34000000	45000000	370000000	9700000	16000000	50000000	52000000	44000000	43000000	33000000	76000000	0	7.53481e-07	2.016e-09	Q14624 [899-908]	0	82.64	0	1084.51	1	1	High
[K].EQQDSPGNK.[D]	High		P08697	8	100000000	75000000		180000000		70000000			52000000	51000000	34000000	110000000	0.00808048	0.0826727	0.0164	P08697 [446-454]	0.002066	31.15	0	1002.45	1	1	High
[K].GSLHANGR.[Q]	High		P00450	11	13000000	9000000	9200000	130000000	7700000	10000000	8700000	11000000	5500000		18000000	18000000	0	0.000256758	4.921e-06	P00450 [563-570]	0	51.55	0	811.417	1	1	High
[R].TEGRPDMK.[T]	High	1×Oxidation [M7]	O95445	3					41000000			34000000		15000000			0.00375969	0.0516058	0.01979	O95445 [113-120]	0.002504	27.73	0	949.441	1	1	High
[K].YNNENTSK.[Q]	High		Q9UGM5	6	4000000	3900000		16000000				4800000	3100000			12000000	0.00929646	0.100503	0.01479	Q9UGM5 [178-185]	0.001952	25.35	0	969.427	1	1	High
[K].ADQDSEAMK.[R]	High		Q9Y490	1				1900000									0.00242589	0.0353499	0.003513	Q9Y490 [2446-2454]	0.0004859	40.13	0	994.415	1	1	High
[K].ADQDSEAMK.[R]	High	1×Oxidation [M8]	Q9Y490	5	20000000	2100000		13000000	3400000		2600000						0	0.0018775	7.033e-05	Q9Y490 [2446-2454]	0	49.31	0	1010.41	1	1	High
[QR].QGSGSGQSPSR.[G]	High		Q86YZ3	7	1600000			860000		1900000	1100000		1500000	2400000		4500000	0	0.000209537	3.735e-06	Q86YZ3 [652-662]; [1705-1715]; [1822-1832]; [2292-2302]; [2645-2655]	0	51.92	0	1047.48	1	1	High
[R].EMEQQMQR.[I]	High	2×Oxidation [M2; M6]	P50416	1	710000												0.00226284	0.0302243	0.002847	P50416 [358-365]	0.000444	18.06	0	1111.45	1	1	High
[R].GADTSSADR.[Q]	High		O00139	1	4000000												0.00929646	0.0998552	0.01469	O00139 [464-472]	0.001952	27.07	0	879.38	1	2	High
[R].TESDTAAR.[L]	High		O75116	1	4400000												0.0039256	0.052303	0.005987	O75116 [573-580]	0.0008296	27.95	0	850.39	1	1	High
[K].GTYHTNEAK.[G]	High		P04921	1				7800000									0	0.000369646	8.048e-06	P04921 [89-97]	0	46.69	0	1020.47	1	2	High
[R].DRAEAEAR.[E]	High		P35579	1	54000000												0.00859449	0.0923772	0.0131	P35579 [1465-1472]	0.001829	29.2	1	917.444	1	3	High
[R].NHQSSYQTR.[L]	High		P27169	2	14000000							21000000					0	0.0027397	0.0001167	P27169 [19-27]	0	33.18	0	1120.51	1	1	High
[K].IEGDHGAR.[V]	High		P01024	12	610000000	290000000	540000000	280000000	120000000	110000000	470000000	270000000	410000000	180000000	120000000	450000000	0	0.000680047	0.0001254	P01024 [585-592]	0	60.77	0	854.412	1	1	High
[K].LSEADNRK.[M]	High		Q9UNL2	1	770000												0.00942568	0.103801	0.01553	Q9UNL2 [104-111]	0.001975	27.72	1	932.48	1	1	High
[K].ATEDEGSEQK.[I]	High		P01008	4				310000000			55000000	120000000				180000000	0	0.00340295	0.0001562	P01008 [62-71]	0	41.74	0	1093.46	1	1	High
[R].HSHESQDLR.[V]	High		P04196	11		21000000		480000000	180000000	9600000	660000000	8500000	34000000			40000000	0	0.000472392	1.11e-05	P04196 [112-120]	0	50.86	0	1108.51	1	1	High
[R].ALSSQHQAR.[I]	High		P11021	2	2500000			3600000									0	0.000462565	1.079e-05	P11021 [298-306]	0	53.61	0	997.517	1	1	High
[K].VMQEQGTHPK.[F]	High	1×Oxidation [M2]	P35579	6	57000000			82000000		510000							0.00172575	0.0237859	0.00317	P35579 [546-555]	0.0004677	35.22	0	1170.56	1	1	High
[K].TTSGIHPK.[N]	High		P02775	6	110000000		16000000	60000000					10000000	33000000	54000000		0.00526233	0.062644	0.02657	P02775 [68-75]	0.00314	39.61	0	840.457	1	1	High
[K].TSAHYEENK.[S]	High		Q7L576	1	2200000												0.00929646	0.0998552	0.01466	Q7L576 [321-329]	0.001952	17.24	0	1078.48	1	2	High
[K].AGAHLQGGAK.[R]	High		P04406	9	31000000	5900000	9700000		4400000		5700000	2300000	4100000	9100000	9800000		0	5.17768e-06	2.653e-08	P04406 [108-117]	0	69.22	0	909.49	1	1	High
[K].GQDMETEAHQNK.[L]	High	1×Oxidation [M4]	Q15363	2	11000000		3300000										0.00172575	0.0247853	0.002182	Q15363 [118-129]	0.0003972	20.1	0	1403.59	1	1	High
[R].GGSGGSYGR.[G]	High		CON_P35527	5	29000000		14000000		11000000	22000000						31000000	0	0.00189069	7.637e-05	CON_P35527 [479-487]	0	56.71	0	797.354	1	1	High
[R].VGSAAQTR.[A]	High		P25705	1	4200000												0.00132987	0.02131	0.001788	P25705 [417-424]	0.0002986	35.83	0	789.421	1	1	High
[R].GHGLGHGHEQQHGLGHGHK.[F]	High		P01042	12	19000000	7500000			84000000			22000000		28000000			0	2.16313e-05	0.001514	P01042 [458-476]	0.0002676	33.29	0	1979.94	1	1	High
[K].VTSGSTTTTR.[R]	High		P02671	11	3400000000	1000000000	3900000000		1000000000	1600000000	2600000000	3600000000	1800000000	4800000000	1600000000	4300000000	0	0.00574549	0.0003138	P02671 [449-458]	0	57.83	0	1010.51	1	1	High
[K].MADEAGSEADHEGTHSTK.[R]	High		P02671	31	280000000		490000000	710000000	41000000	77000000	530000000	320000000	200000000	59000000	70000000	290000000	0	1.25682e-06	7.192e-08	P02671 [603-620]	0	68.09	0	1872.77	1	1	High
[K].MADEAGSEADHEGTHSTK.[R]	High	1×Oxidation [M1]	P02671	40	1800000000	490000000	6600000000	1100000000	470000000	2100000000	700000000	3800000000	1400000000	5600000000	520000000	3100000000	0	5.23567e-09	1.268e-09	P02671 [603-620]	0	93.45	0	1888.76	1	1	High
[K].TAQEGDHGSHVYTK.[A]	High		P01023	36	440000000	1600000000	940000000	5200000000	420000000	930000000	580000000	3100000000	980000000	5000000000	630000000	2400000000	0	8.223e-06	2.829e-07	P01023 [1134-1147]	0	67.55	0	1529.7	1	1	High
[R].GASQAGAPQGR.[V]	High		P06396	5									26000000	61000000		37000000	0	0.000143518	0.0005375	P06396 [33-43]	0.0001225	47.35	0	999.497	1	1	High
[K].GAAAHPDSEEQQQR.[L]	High		Q9Y490	1										6100000			0	0.00128639	4.261e-05	Q9Y490 [876-889]	0	46.29	0	1523.68	1	1	High
[K].QTSGMEYK.[K]	High	1×Oxidation [M5]	P27824	2	13000000		4900000										0.00886289	0.0979348	0.01751	P27824 [508-515]	0.002178	29.12	0	959.414	1	1	High
[K].TYSDHPEK.[V]	High		P00450	6			3800000	32000000	26000000					45000000	51000000		0.00226284	0.031273	0.002965	P00450 [937-944]	0.000444	39.33	0	976.437	1	1	High
[K].HIAEDADR.[K]	High		P09493	1	6000000												0.00269902	0.0445035	0.004801	P09493 [153-160]	0.0005374	38.54	0	926.433	1	1	High
[K].QELNGNTK.[S]	High		P04114	2	10000000												0.00859449	0.0911827	0.01289	P04114 [3442-3449]	0.001829	25.65	0	903.453	1	1	High
[K].TGEAVAEK.[D]	High		P01031	11	250000000	60000000	330000000	56000000		73000000	97000000	180000000	110000000	200000000	39000000	200000000	0.000477078	0.00995892	0.003056	P01031 [1587-1594]	0.000444	48.71	0	804.41	1	1	High
[K].AAGHPGDPESQQR.[L]	High		Q9Y490	11	49000000		19000000	17000000		970000		3400000	3000000	19000000	11000000	6200000	0	1.01138e-06	3.001e-09	Q9Y490 [1172-1184]	0	61.63	0	1349.62	1	1	High
[R].AINDNTNSR.[V]	High		Q15363	2	17000000			8100000									0.00152978	0.0220553	0.001919	Q15363 [160-168]	0.0003299	37.69	0	1004.48	1	1	High
[K].HIAEEADR.[K]	High		P67936; P06753	7	150000000		24000000	94000000					5800000	16000000	20000000	9300000	0.000477078	0.0102395	0.003857	P67936 [117-124]; P06753 [154-161]	0.0004859	46.43	0	940.448	2	2	High
[R].DPTPEQTHR.[L]	High		P08697	20	34000000	30000000	42000000	71000000	14000000	31000000	5300000	35000000	14000000	14000000	4200000	27000000	0	0.00117444	0.0001562	P08697 [73-81]	0	43.03	0	1080.51	1	1	High
[K].EEFEHQQK.[E]	High		P11142	4	23000000		90000000	33000000									0.00113182	0.0158432	0.001203	P11142 [590-597]	0.0002676	27.06	0	1074.49	1	1	High
[K].DSNMPMDMR.[E]	High	3×Oxidation [M4; M6; M8]	P12259	4	22000000			27000000		4100000	5200000						0.000266454	0.00646856	0.0003669	P12259 [1759-1767]	4.744e-05	30.53	0	1144.41	1	1	High
[R].HGSVSADEAAR.[T]	High		Q9NWW5	1	2500000												0.000706966	0.0153051	0.001154	Q9NWW5 [29-39]	0.0002007	26.06	0	1099.51	1	1	High
[K].GSSGLEEK.[T]	High		P13671	9			53000000		9400000	26000000	21000000	32000000	34000000	43000000	8200000	25000000	0.00870968	0.0941963	0.01348	P13671 [460-467]	0.001842	44.28	0	806.389	1	1	High
[K].AMQDAEVSK.[S]	High	1×Oxidation [M2]	P38646	5	15000000		4100000	7000000							1300000		0	2.68808e-05	1.618e-05	P38646 [369-377]	0	64.29	0	994.451	1	1	High
[R].TDTGEPMGR.[G]	High	1×Oxidation [M7]	P07900	3	7300000	4200000		11000000									0.00226284	0.0280363	0.01955	P07900 [174-182]	0.002504	29.82	0	979.415	1	1	High
[R].WSSQQGSK.[A]	High		Q8WWA0	6		12000000	41000000		10000000						14000000		0.00461434	0.0574424	0.006769	Q8WWA0 [100-107]	0.0009953	30.44	0	907.427	1	1	High
[K].LYQHSQQPGK.[A]	High		Q14766	2	16000000									2800000			0	0.00496237	0.0002586	Q14766 [442-451]	0	28.36	0	1185.6	1	1	High
[R].VNVGAGSHPNK.[V]	High		P21333	11	120000000	2100000	9400000	50000000			2000000		1200000	4400000	4700000	1800000	0	5.57187e-05	1.253e-06	P21333 [761-771]	0	64.21	0	1079.56	1	1	High
[R].SAAETVTK.[G]	High		P61604	7	46000000	850000	15000000	26000000		2000000				3600000	8300000		0.00113182	0.0190876	0.002765	P61604 [21-28]	0.000444	51.87	0	806.425	1	1	High
[K].IVEMSTSK.[T]	High	1×Oxidation [M4]	P63241	1	5800000												0.00132987	0.0193524	0.001564	P63241 [40-47]	0.0002986	42.82	0	910.455	1	2	High
[R].GSGGGSSGGSIGGR.[G]	High		CON_P04264	10	41000000		38000000			37000000				29000000	13000000	44000000	0	4.96653e-08	5.309e-11	CON_P04264 [603-616]	0	92.29	0	1092.5	1	1	High
[R].EGGQTAPASTR.[L]	High		P06396	12	120000000	44000000	38000000	400000000	33000000	20000000	87000000	73000000	70000000	100000000	33000000	140000000	0	4.80929e-05	6.693e-07	P06396 [554-564]	0	48.71	0	1074.52	1	1	High
[K].QSAEEQAQAR.[A]	High		Q15149	1	3100000												0	0.000174633	2.949e-06	Q15149 [2256-2265]	0	50.22	0	1117.52	1	1	High
[R].AMAAEAEASR.[E]	High	1×Oxidation [M2]	P27105	9	110000000	3300000	36000000	40000000	30000000	6000000	5600000			6700000	2400000		0	1.16741e-05	5.038e-07	P27105 [206-215]	0	59.69	0	1022.46	1	1	High
[K].EMASGVNTR.[I]	High	1×Oxidation [M2]	Q93050	1			3800000										0.00132987	0.0197564	0.001617	Q93050 [256-264]	0.0002986	34.08	0	980.447	1	1	High
[K].HGGLYHENMR.[R]	High	1×Oxidation [M9]	P08603	8	24000000		16000000	220000000				15000000	12000000	66000000		12000000	0	0.000965296	3.746e-05	P08603 [332-341]	0	35.42	0	1229.55	1	1	High
[K].GDNNAVDDR.[G]	High		P67812	1	6500000												0.00226284	0.0302243	0.002847	P67812 [115-123]	0.000444	32.64	0	975.413	1	2	High
[K].VPQETQSGGGSR.[L]	High		Q14766	3	3800000			1100000						400000			0.00834461	0.0871143	0.02616	Q14766 [143-154]	0.00305	15.31	0	1202.58	1	1	High
[K].AEVHESYK.[H]	High		Q15067	1	1800000												0	0.00590804	0.0003269	Q15067 [644-651]	0	36.59	0	962.458	1	1	High
[R].VGQAMASTEEK.[A]	High	1×Oxidation [M5]	P46977	2	4400000				440000								0	0.000367065	7.975e-06	P46977 [555-565]	0	40.92	0	1166.54	1	1	High
[R].MGPGATAGGAEK.[S]	High	1×Oxidation [M1]	P62820	9	7200000		5900000	11000000	4300000	890000	3100000		1100000	3900000	2400000		0	1.11934e-05	7.423e-08	P62820 [176-187]	0	61.33	0	1062.49	1	1	High
[K].MTGENVTR.[H]	High	1×Oxidation [M1]	Q6P499	1													0.00942568	0.104472	0.01568	Q6P499 [162-169]	0.002	25.43	0	923.425	1	1	High
[K].ESGEGQGGYAK.[E]	High		Q13423	2	8300000												0	0.000462565	1.081e-05	Q13423 [280-290]	0	44.63	0	1082.47	1	1	High
[K].MMQAEEAPK.[T]	High	2×Oxidation [M1; M2]	P98194	1	3800000												0	0.00570556	0.0003102	P98194 [247-255]	0	33.6	0	1066.45	1	1	High
[K].QVAQQEAER.[AS]	High		P35232	3	15000000				1500000								0	0.000472392	1.116e-05	P35232 [187-195]	0	52.27	0	1058.52	1	2	High
[K].VVEEQESR.[V]	High		P0C0L4; P0C0L5	12	490000000	14000000	410000000	780000000	100000000	46000000	450000000	360000000	370000000	620000000	280000000	1000000000	0	0.0040244	0.0001947	P0C0L4 [1458-1465]; P0C0L5 [1458-1465]	0	49.27	0	975.474	2	2	High
[R].EVENSEDPK.[F]	High		P18206	10	30000000	3100000	6000000	21000000	4100000		3000000		2400000	4100000	6700000	2800000	0	0.00345086	0.0001585	P18206 [770-778]	0	56.75	0	1046.46	1	1	High
[K].GATEEEEEAK.[K]	High		A0A0J9SXP2	1													0.00113182	0.0181885	0.00145	A0A0J9SXP2 [984-993]	0.0002676	35.28	0	1092.47	1	9	High
[R].HQGVMVGMGQK.[D]	High		P60709; Q562R1; P68032	1				2000000									0.000477078	0.0083119	0.0005143	P60709 [40-50]; Q562R1 [41-51]; P68032 [42-52]	9.369e-05	38.53	0	1171.57	3	7	High
[R].HQGVMVGMGQK.[D]	High	2×Oxidation [M5; M8]	P60709; Q562R1; P68032	11	160000000	16000000		210000000	33000000	5800000		8800000		51000000	17000000	29000000	0	0.0016552	8.549e-05	P60709 [40-50]; Q562R1 [41-51]; P68032 [42-52]	0	42.88	0	1203.56	3	7	High
[K].ADGAEAKPAE.[-]	High		P35579	6	75000000		15000000	60000000	5500000					12000000	17000000		0	0.000174633	4.069e-06	P35579 [1951-1960]	0	62.74	0	958.448	1	1	High
[K].ATEATNASVK.[A]	High		A0A0J9V216	2	3400000			4600000									0	0.00112611	3.556e-05	A0A0J9V216 [692-701]	0	54.28	0	991.505	1	2	High
[K].ERNTDQASMPDNTAAQK.[V]	High	1×Oxidation [M9]	P35579	2	12000000			710000									0.00304693	0.0466543	0.005116	P35579 [357-373]	0.0005963	26.06	1	1892.84	1	2	High
[R].QFTSSSSMK.[G]	High	1×Oxidation [M8]	CON_P02533; CON_P08779	2	1400000								990000				0.00269902	0.0448048	0.004859	CON_P02533 [7-15]; CON_P08779 [7-15]	0.0005374	29.07	0	1018.45	2	3	High
[K].TMQENSTPRED.[-]	High	1×Oxidation [M2]	P09871	5	91000000		58000000	360000000		31000000	36000000						0.000266454	0.00718129	0.0004224	P09871 [678-688]	4.744e-05	44.71	1	1323.55	1	1	High
[R].FSGSSSGADR.[Y]	High		A0A075B6I1	11	19000000	19000000	11000000	100000000		67000000	5900000	9100000	9200000	3100000	1200000	5000000	0	0.000361956	7.769e-06	A0A075B6I1 [87-96]	0	53.64	0	970.422	1	1	High
[R].NQNSQISTEK.[V]	High		O75116	1	3100000												0	0.000612204	1.579e-05	O75116 [547-556]	0	53.9	0	1148.55	1	1	High
[K].AESEEMETSQAGSK.[D]	High	1×Oxidation [M6]	P34932	1	630000												0.00741009	0.0720034	0.009288	P34932 [544-557]	0.001466	24.79	0	1499.62	1	1	High
[K].AAEEVEAK.[F]	High		Q9NX63	1	8400000												0.00974263	0.105147	0.01582	Q9NX63 [166-173]	0.002041	41.65	0	846.42	1	1	High
[R].QMEVAQANR.[H]	High	1×Oxidation [M2]	Q14203	1	2500000												0.000477078	0.012264	0.0008583	Q14203 [575-583]	0.0001225	26.94	0	1062.5	1	1	High
[R].DHTNAQFK.[S]	High		O75489	1													0.00253601	0.0394039	0.004063	O75489 [102-109]	0.0004859	26.83	0	960.453	1	1	High
[R].TEQAAVAR.[C]	High		P00748	10	15000000	8000000	13000000	61000000			54000000	19000000	16000000	48000000	14000000	48000000	0	0.00315104	0.0002069	P00748 [153-160]	0	52.61	0	845.448	1	1	High
[K].AVEDEATK.[G]	High		Q9Y490	9		8800000	15000000	43000000			8500000	2900000	5400000	15000000	16000000	6400000	0.000266454	0.00786174	0.0004756	Q9Y490 [2134-2141]	4.744e-05	61.59	0	862.415	1	1	High
[R].GQGSSPVAMQK.[A]	High	1×Oxidation [M9]	P18206	3					3300000		3900000	1000000					0.00132987	0.0196209	0.001606	P18206 [342-352]	0.0002986	28.41	0	1105.53	1	1	High
[R].AVPTGDASK.[C]	High		P21333	3	150000000		8800000								4700000		0.00132987	0.0208748	0.001743	P21333 [1636-1644]	0.0002986	30.49	0	845.436	1	1	High
[K].NNSDISSTR.[G]	High		P01871	3	4300000	1400000		1500000									0.0039256	0.0530092	0.02251	P01871 [46-54]	0.002718	24.62	0	993.46	1	1	High
[R].ATNYNAGDR.[S]	High		P61626	10	6000000		20000000	50000000	140000000	8700000	280000000	5400000	1900000		1400000	6100000	0	0.00262708	0.0001401	P61626 [60-68]	0	57.38	0	981.438	1	1	High
[R].FNDGSDEK.[K]	High		P25705	2	4100000		1300000										0.00211669	0.0256494	0.003121	P25705 [232-239]	0.0004677	39.08	0	911.374	1	1	High
[R].RDQALTEEHAR.[Q]	High		P12814	4	69000000		4900000		4600000					3700000			0	1.68075e-05	1.287e-07	P12814 [614-624]	0	61	1	1325.66	1	1	High
[K].QQGSGVPSR.[F]	High		A0A0G2JS06	11	17000000	13000000	27000000	40000000	20000000	29000000	7500000	9900000		5200000	4800000	7400000	0.000477078	0.00942038	0.002539	A0A0G2JS06 [78-86]	0.000423	36.13	0	915.464	1	2	High
[K].DAQEQYNK.[L]	High		O60610	1	3000000												0.0033919	0.0509175	0.00577	O60610 [1096-1103]	0.0006796	20.12	0	995.443	1	1	High
[R].KQEIVAEK.[E]	High		Q9ULV4	1	11000000												0.00226284	0.0292099	0.002714	Q9ULV4 [205-212]	0.000444	40.01	1	944.541	1	1	High
[K].HGLEETAAK.[C]	High		Q8NBQ5	1			1300000										0.00253601	0.0421627	0.004439	Q8NBQ5 [71-79]	0.0005127	37.78	0	955.484	1	1	High
[K].VHENEENAPNDEEK.[V]	High		A5KDU3	2	4000000	1700000											0.00478193	0.0582149	0.00693	A5KDU3 [326-339]	0.00102	16.6	0	1653.7	1	5	High
[R].VGSAMVNAK.[D]	High	1×Oxidation [M5]	P00488	9	70000000		45000000	60000000			61000000	58000000		40000000		51000000	0	0.000532153	6.533e-05	P00488 [262-270]	0	55.22	0	892.456	1	1	High
[K].GQESSTDIK.[A]	High		Q9NZP8	6	3300000		1800000	27000000			1900000	2100000				3700000	0	0.00543363	0.001268	Q9NZP8 [64-72]	0.0002676	42.17	0	964.458	1	1	High
[K].SETAEELKK.[V]	High		O14791	7			370000000		270000000		400000000		470000000	280000000	130000000	560000000	0.00211669	0.0258258	0.006998	O14791 [365-373]	0.00102	47.03	1	1034.54	1	1	High
[K].QVAEEAAR.[L]	High		Q15149	1	2800000												0.0033919	0.0509175	0.005749	Q15149 [2412-2419]	0.0006796	29.75	0	873.442	1	1	High
[R].YASENVNK.[L]	High		P62820; Q9H0U4	8	44000000		20000000	41000000	9900000		11000000			11000000	12000000		0.00242589	0.0325783	0.003146	P62820 [112-119]; Q9H0U4 [109-116]	0.0004677	36.84	0	924.442	2	2	High
[R].GYGNSDYKR.[I]	High		P01031	9	20000000		16000000	13000000			12000000	8900000	5100000	12000000	5100000	17000000	0	0.00469282	0.001168	P01031 [1393-1401]	0.0002007	51.14	1	1059.49	1	1	High
[K].ETEGLRQEMSK.[D]	High		P02647	14	110000000	53000000	40000000	120000000		17000000	180000000		100000000		33000000	97000000	0	0.00289738	0.0001256	P02647 [102-112]	0	35.94	1	1307.63	1	1	High
[K].ETEGLRQEMSK.[D]	High	1×Oxidation [M9]	P02647	3	1100000000							1200000000					0.00859449	0.0923772	0.01315	P02647 [102-112]	0.001829	23.9	1	1323.62	1	1	High
[K].SEEGHPFK.[A]	High		O95197	1				15000000									0.00253601	0.03835	0.003921	O95197 [906-913]	0.0004859	30.1	0	930.432	1	1	High
[K].LGEGEGSMTK.[E]	High	1×Oxidation [M8]	Q9UNH7	1													0.00113182	0.016976	0.001325	Q9UNH7 [110-119]	0.0002676	18.13	0	1024.46	1	2	High
[K].SGLGSGPK.[C]	High		O14880	3	1200000												0.00253601	0.0402126	0.004179	O14880 [142-149]	0.0004859	36.85	0	702.378	1	1	High
[R].GNYDAAQR.[G]	High		P35542	6				280000000	420000000	86000000	81000000		87000000			120000000	0.00510264	0.0605923	0.03352	P35542 [58-65]	0.004072	36.29	0	894.406	1	1	High
[K].TVQVEQSK.[V]	High		Q16181	2	12000000			7800000									0.00269902	0.0439068	0.004691	Q16181 [90-97]	0.0005374	39.8	0	918.489	1	1	High
[K].QLEEQNAR.[L]	High		Q14203	3	5000000			2700000		1400000							0.00172575	0.0237859	0.002066	Q14203 [362-369]	0.0003617	26.41	0	987.485	1	1	High
[K].LNNGEITQHRK.[S]	High		P04003	8	37000000		27000000		13000000		32000000		22000000	33000000	31000000	63000000	0.000477078	0.00802764	0.0031	P04003 [370-380]	0.0004677	35.07	1	1309.7	1	1	High
[R].NGDTMEYR.[K]	High	1×Oxidation [M5]	Q9Y490	2	13000000			9500000									0	0.0056659	0.0003079	Q9Y490 [75-82]	0	57.68	0	1001.4	1	1	High
[R].YDDMASAMK.[A]	High	2×Oxidation [M4; M8]	Q04917	4	11000000		1800000	6600000	580000								0.000477078	0.0105279	0.0008681	Q04917 [20-28]	0.0001225	39.05	0	1063.41	1	1	High
[K].QLESTQTESNK.[K]	High		P33176	1	1500000												0.000477078	0.0117642	0.0008115	P33176 [610-620]	0.0001225	17.45	0	1264.6	1	1	High
[K].NSLDDSAK.[K]	High		Q15005	3	11000000		3600000	5000000									0	0.0014592	5.035e-05	Q15005 [58-65]	0	66.14	0	849.395	1	1	High
[R].ADEVAPAK.[K]	High		P53396	1	21000000												0.00304693	0.0482517	0.005375	P53396 [461-468]	0.0006245	35.61	0	800.415	1	1	High
[R].NPNPSAPR.[E]	High		P08697	11	120000000	100000000	120000000	240000000	51000000	110000000	64000000	110000000	48000000	47000000		120000000	0.000477078	0.0130532	0.0009331	P08697 [435-442]	0.0001225	35.81	0	852.432	1	1	High
[R].LEAVSHTSDMHR.[G]	High	1×Oxidation [M10]	Q01518	3	29000000				680000								0	0.00359867	0.0001687	Q01518 [18-29]	0	37.44	0	1398.64	1	1	High
[R].SAQPASAEPR.[Q]	High		Q9Y490	3	110000000			68000000						24000000			0	0.00152181	5.337e-05	Q9Y490 [625-634]	0	48.56	0	1013.5	1	1	High
[R].MATTMIQSK.[V]	High	1×Oxidation [M1]	P19823	1				23000000									0	0.00562651	0.0003049	P19823 [85-93]	0	51.21	0	1026.5	1	1	High
[R].MATTMIQSK.[V]	High	2×Oxidation [M1; M5]	P19823	13	30000000	17000000	30000000	270000000	17000000	21000000	72000000	71000000	88000000	56000000	27000000		0	0.000875124	2.53e-05	P19823 [85-93]	0	52.15	0	1042.49	1	1	High
[K].HAEMVHTGLK.[L]	High	1×Oxidation [M4]	Q01518	1	38000000												0.00152978	0.0231417	0.001992	Q01518 [72-81]	0.0003299	26.75	0	1138.57	1	1	High
[R].LADGGATNQGR.[V]	High		Q08380	12	100000000	39000000	57000000	460000000	43000000	56000000	21000000	20000000	71000000	32000000	3500000	67000000	0	1.8872e-06	6.872e-09	Q08380 [26-36]	0	86.72	0	1059.52	1	1	High
[K].IDRPEASR.[I]	High		P04275	1							6900000						0.00461434	0.0566797	0.006647	P04275 [1372-1379]	0.0009953	19.56	0	943.496	1	1	High
[R].VTMSVDTSK.[N]	High		A0A0C4DH34	8		5500000		35000000		8700000	13000000	8500000	15000000			4800000	0	0.00228399	0.0002658	A0A0C4DH34 [87-95]	0	55.49	0	967.476	1	1	High
[R].VTMSVDTSK.[N]	High	1×Oxidation [M3]	A0A0C4DH34	11	36000000	8800000	42000000	110000000	37000000	86000000	17000000	17000000	53000000	20000000		30000000	0.00113182	0.0188263	0.006566	A0A0C4DH34 [87-95]	0.0009953	40.69	0	983.471	1	1	High
[R].TGAVSGHSLK.[Q]	High		P03952	4	2300000				710000			7900000		8600000			0	0.000399267	8.848e-06	P03952 [93-102]	0	64.38	0	956.516	1	1	High
[R].GHMLENHVER.[L]	High	1×Oxidation [M3]	P19827	4	6100000							110000000		19000000			0	0.00136051	0.0003615	P19827 [555-564]	4.744e-05	35.16	0	1237.57	1	1	High
[K].GSEMVVAGK.[L]	High		Q14624	8	11000000	6300000	10000000	84000000			16000000	12000000	12000000			20000000	0.000477078	0.0137967	0.001978	Q14624 [488-496]	0.0003299	40.36	0	877.445	1	1	High
[K].GSEMVVAGK.[L]	High	1×Oxidation [M4]	Q14624	6	60000000	25000000	49000000				45000000	82000000				82000000	0.000477078	0.00948609	0.001554	Q14624 [488-496]	0.0002676	44.68	0	893.44	1	1	High
[K].AASDELSK.[T]	High		P18206	2	16000000			15000000									0.00253601	0.0370711	0.003741	P18206 [785-792]	0.0004859	28.6	0	820.405	1	1	High
[K].TDTSHHDQDHPTFNK.[I]	High		P01009	3		1900000000	1300000000						1500000000				0	0.00375279	0.0001773	P01009 [35-49]	0	12.52	0	1779.77	1	1	High
[K].EMQPTHPIR.[L]	High	1×Oxidation [M2]	P63104; P31946; P27348	2	56000000			14000000									0.00269902	0.0445035	0.004807	P63104 [159-167]; P31946 [161-169]; P27348 [159-167]	0.0005374	20.07	0	1124.55	3	3	High
[K].SADTQSISR.[N]	High		P43304	1	20000000												0	9.89895e-05	1.373e-06	P43304 [410-418]	0	65.51	0	964.469	1	1	High
[R].GDFSSANNR.[D]	High		P02671	19	5300000000	1500000000	3900000000	6300000000		2800000000	7200000000	6700000000	3500000000	1800000		5800000000	0.000477078	0.0098215	0.002387	P02671 [115-123]	0.000423	41.98	0	967.423	1	1	High
[R].ASGAQLEAK.[V]	High		Q9BVC6	1	10000000												0	0.00354872	0.0001651	Q9BVC6 [207-215]	0	44.58	0	874.463	1	1	High
[R].ASMGGNQADGAVGGR.[L]	High	1×Oxidation [M3]	A0A0J9T1Z7	1	1100000												0.00253601	0.0394039	0.004051	A0A0J9T1Z7 [223-237]	0.0004859	20.92	0	1363.6	1	9	High
[R].GDSTFESK.[S]	High		P02671	17	4800000000	800000000		3100000000		7000000	3200000000	3000000000				4500000000	0	0.00446895	0.000225	P02671 [592-599]	0	61.18	0	870.384	1	1	High
[R].SPSQADINK.[I]	High		P04114	3		11000000		70000000	19000000								0.000477078	0.00916203	0.0007666	P04114 [568-576]	0.0001225	26.99	0	959.479	1	1	High
[R].NEADELRK.[A]	High		O14791	5						61000000	26000000	18000000		32000000			0.00226284	0.0296116	0.01179	O14791 [106-113]	0.001693	28.57	1	974.49	1	1	High
[K].EAVEHLQK.[S]	High		P06727	3			460000000	360000000				440000000					0.00253601	0.0404857	0.006145	P06727 [44-51]	0.0008874	34.57	0	953.505	1	1	High
[R].VAEAGGEASSPR.[D]	High		O60496	1	2500000												0	6.50076e-05	7.877e-07	O60496 [68-79]	0	48.35	0	1130.54	1	1	High
[K].KHEAIETDTAAYEER.[V]	High		P11277	1	4000000												0.000706966	0.0151997	0.001139	P11277 [463-477]	0.0002007	31.29	1	1762.82	1	1	High
[R].YSLSGGGTSSH.[-]	High		Q9Y6E0	1											1200000		0.000266454	0.00651381	0.0003715	Q9Y6E0 [433-443]	4.744e-05	28.88	0	1052.46	1	1	High
[K].DGDGTITTK.[E]	High		P0DP25	9	44000000	4700000	16000000	44000000			4800000	1600000		8600000	12000000	6800000	0	0.00208536	0.0001524	P0DP25 [23-31]	0	57.92	0	907.437	1	3	High
[K].ESGPTTYK.[V]	High		P01871	12				22000000			3500000000	5100000000					0.000266454	0.00708193	0.004037	P01871 [170-177]	0.0004859	41.79	0	882.42	1	2	High
[R].AELQEGAR.[Q]	High		P02647	13	3000000000	2300000000	1300000000	2800000000	1900000	1400000000	3000000000	3000000000	2900000000	1600000000	1600000000	2000000000	0.000477078	0.013607	0.001511	P02647 [148-155]	0.0002676	44.41	0	873.442	1	1	High
[K].NGNMAGISDQR.[I]	High		P05546	3				6500000			2200000		940000				0.000477078	0.0105279	0.0007039	P05546 [421-431]	0.0001225	13.04	0	1162.53	1	1	High
[K].NGNMAGISDQR.[I]	High	1×Oxidation [M4]	P05546	3				44000000			13000000		9000000				0.00870968	0.0941963	0.01878	P05546 [421-431]	0.002363	34.84	0	1178.52	1	1	High
[K].AGVETTTPSK.[Q]	High		P0DOY2	6				28000000000			3900000000		3600000000		4100000000		0	0.000175862	2.965e-06	P0DOY2 [51-60]	0	71.88	0	990.51	1	2	High
[K].FDQGDTTR.[L]	High		Q9Y624	3			9000000	12000000									0.000477078	0.0106013	0.0007093	Q9Y624 [64-71]	0.0001225	36.2	0	939.417	1	1	High
[K].EDAANNYAR.[G]	High		Q9NY65; P68363; P68366	10	320000000		22000000	80000000	23000000	1300000	6800000	830000	3400000		11000000	3200000	0	0.000113089	1.645e-06	Q9NY65 [97-105]; P68363 [97-105]; P68366 [97-105]	0	57.52	0	1023.45	3	7	High
[K].VSADNTVGR.[F]	High		O00303	1													0	0.00137007	4.625e-05	O00303 [298-306]	0	40.78	0	918.464	1	1	High
[R].GLVAEGHR.[L]	High		P18206	1	14000000												0.00304693	0.047928	0.00533	P18206 [521-528]	0.0006245	27.65	0	838.453	1	1	High
[R].VGDTYERPK.[D]	High		P02751	13	49000000		39000000	38000000		26000000	250000000	320000000	64000000	410000000	59000000	92000000	0	0.000760714	0.0002956	P02751 [108-116]	0	39.57	0	1064.54	1	1	High
[R].LSNENHGIAQR.[I]	High		P19823	4	16000000						43000000	64000000		93000000			0	0.00140899	4.821e-05	P19823 [465-475]	0	28.43	0	1238.62	1	1	High
[K].YQASTSNTVSK.[L]	High		O95810	2	62000000			26000000									0.00808048	0.0843128	0.01158	O95810 [103-113]	0.001693	23.52	0	1185.57	1	1	High
[K].TEALTSAK.[R]	High		P06396	8	37000000	12000000	9800000	90000000			29000000	32000000		79000000			0.000477078	0.0116022	0.001092	P06396 [721-728]	0.0001624	47.24	0	820.441	1	1	High
[K].ELQAAQAR.[L]	High		P02649	4		84000000	200000000	120000000	470000000								0	0.00586698	0.0003223	P02649 [114-121]	0	42.19	0	886.474	1	2	High
[R].ALEEAMEQK.[A]	High	1×Oxidation [M6]	P35579	1					9000000								0.00253601	0.0424487	0.004509	P35579 [1484-1492]	0.0005127	26.16	0	1064.49	1	1	High
[K].TVIGPDGHK.[E]	High		P02671	4						7100000							0.00226284	0.0286172	0.007483	P02671 [468-476]	0.001125	29.36	0	923.495	1	1	High
[K].FQEGQEEER.[L]	High		P00488	1	15000000												0.000477078	0.0120115	0.000834	P00488 [484-492]	0.0001225	33.7	0	1151.5	1	1	High
[K].TMPFFLEGKPK.[A]	High	1×Oxidation [M2]	Q8NHU6	1	370000												0.00834461	0.0882591	0.01235	Q8NHU6 [110-120]	0.001765	17.92	0	1310.68	1	1	High
[R].ALMDETMK.[E]	High	1×Oxidation [M]	P02649	8	8200000		20000000	31000000			3700000	3500000					0.000477078	0.0090355	0.00129	P02649 [80-87]	0.0002676	49.15	0	954.427	1	1	High
[R].SGSGLVGR.[Q]	High		P10909	5	43000000		13000000				25000000	36000000		20000000			0	0.00466017	0.0002371	P10909 [131-138]	0	52.36	0	732.4	1	1	High
[K].QLANGVDR.[Y]	High		P01024	4	48000000		38000000				38000000	32000000					0	0.00562651	0.01162	P01024 [1420-1427]	0.001693	45.58	0	872.458	1	1	High
[K].AEGPGLSR.[T]	High		P21333	1	14000000												0.00113182	0.0158432	0.001204	P21333 [877-884]	0.0002676	29.53	0	786.41	1	1	High
[R].ALTQTGGPHVK.[A]	High		P21333	1	40000000												0	0.0021748	8.613e-05	P21333 [1284-1294]	0	33.57	0	1108.61	1	1	High
[K].KIEEIAAK.[Y]	High		P01031	10	50000000	8400000	23000000	25000000	13000000	7000000	27000000	27000000	14000000	38000000			0.000477078	0.00988997	0.0006446	P01031 [682-689]	0.0001225	50.25	1	901.535	1	1	High
[R].YAVSEAAAHK.[Y]	High		O75636	9	26000000	18000000	13000000	78000000		13000000		21000000	13000000	28000000		12000000	0	0.000328131	6.856e-06	O75636 [267-276]	0	53.12	0	1046.53	1	1	High
[K].DNEQHVFK.[V]	High		P00751	4	19000000			64000000	5700000							9200000	0.00543221	0.063483	0.008856	P00751 [447-454]	0.001361	30.78	0	1016.48	1	1	High
[K].ETGEHLVHVK.[K]	High		P21333	3	84000000			31000000			3300000						0	0.0027783	0.0001717	P21333 [2015-2024]	0	30.33	0	1148.61	1	1	High
[K].HADPDFTR.[K]	High		P19823	9	13000000		7500000	72000000	6800000	6900000	19000000		18000000	23000000		16000000	0	0.00243247	0.0002138	P19823 [574-581]	0	47.17	0	958.438	1	1	High
[K].SSQSLLHSDGK.[T]	High		A0A075B6S2	4	17000000	26000000			9400000	61000000							0	0.0026641	0.0001129	A0A075B6S2 [45-55]	0	46.08	0	1158.57	1	2	High
[K].EFDHNSNIR.[Y]	High		P08603	9	9400000		8300000	64000000			7700000	9500000	5700000	15000000	5300000	14000000	0	0.00116625	6.614e-05	P08603 [770-778]	0	42.37	0	1131.52	1	1	High
[K].VAQELEEK.[L]	High		O14791	9	150000000	380000000		86000000	280000000	350000000	160000000		160000000		58000000	130000000	0	0.0042261	0.0002078	O14791 [374-381]	0	39.41	0	945.489	1	1	High
[R].EGTETFADHR.[E]	High		Q9Y490	2	29000000			8600000									0	0.000958558	2.865e-05	Q9Y490 [2007-2016]	0	50.45	0	1162.51	1	1	High
[K].DSSVPNTGTAR.[M]	High		P01031	5	260000000				99000000			240000000		730000000			0	0.00364933	0.0001709	P01031 [1236-1246]	0	27.84	0	1104.53	1	1	High
[R].SDTVPSPR.[D]	High		P02751	4			41000000	28000000	110000000		150000000						0.00510264	0.0593923	0.04672	P02751 [904-911]	0.005583	29.09	0	858.432	1	1	High
[K].LDELRDEGK.[A]	High		P02768	15	1200000000	800000000		10000000000	170000000		900000000	1200000000		1300000000	510000000	1100000000	0	0.0021748	0.0002553	P02768 [206-214]	0	54.12	1	1074.54	1	1	High
[K].VFAVSHGR.[E]	High		P02751	6	8300000						17000000		8000000	19000000		7500000	0	0.00172621	6.316e-05	P02751 [977-984]	0	52.24	0	872.474	1	1	High
[K].SHALQLNNR.[Q]	High		P0C0L4; P0C0L5	7	23000000		12000000		2900000			15000000	11000000		17000000	46000000	0	0.000670584	1.778e-05	P0C0L4 [1341-1349]; P0C0L5 [1341-1349]	0	51.04	0	1052.56	2	2	High
[K].VPVHDVTDASK.[V]	High		P21333	5	100000000		7900000	38000000	5300000								0	1.01472e-05	6.557e-08	P21333 [1440-1450]	0	56.16	0	1167.6	1	1	High
[R].ASHLGLAR.[S]	High		P01024	12	110000000	76000000	140000000	310000000	32000000	19000000	96000000	50000000	59000000	63000000	41000000	85000000	0	0.00345086	0.0001587	P01024 [741-748]	0	43.26	0	824.474	1	1	High
[R].IYHSHIDAPK.[D]	High		P00450	11			33000000	390000000	24000000		20000000	40000000	21000000	41000000	51000000	42000000	0	9.55808e-05	1.313e-06	P00450 [178-187]	0	45.11	0	1180.61	1	1	High
[K].KLVLSSEK.[T]	High		P01024	10	15000000	5900000	16000000		4200000		16000000	10000000	8000000	8900000	6800000	11000000	0.00253601	0.0391378	0.004469	P01024 [66-73]	0.0005127	41.39	1	903.551	1	1	High
[R].LRSDENEQHLGVK.[H]	High		P48740	3	7200000					4200000		8800000					0.00478193	0.0578274	0.0662	P48740 [524-536]	0.007711	31.44	1	1524.78	1	1	High
[R].HQQTVTIPPK.[S]	High		P01024	65	40000000				1800000	5800000			31000000	8500000			0	0.000128294	1.945e-06	P01024 [882-891]	0	54.78	0	1148.64	1	1	High
[K].MEILHPGK.[C]	High	1×Oxidation [M1]	P13671	4	4100000							5100000		8800000			0.000266454	0.00683946	0.0003947	P13671 [924-931]	4.744e-05	38.21	0	940.492	1	1	High
[R].MATNAAAQNAIK.[K]	High		Q9Y490	1	5000000												0	0.000380154	8.345e-06	Q9Y490 [899-910]	0	50.59	0	1203.62	1	1	High
[R].QDGSVDFGRK.[W]	High		P02675	19	160000000		210000000	210000000	34000000	65000000	170000000	180000000	82000000	330000000		150000000	0	0.000652052	0.0002409	P02675 [286-295]	0	62.39	1	1108.54	1	2	High
[K].SFNPNSPGK.[I]	High		P27169	12	33000000	40000000	34000000	71000000	51000000	44000000		110000000	29000000	230000000	33000000	65000000	0	0.00437629	0.01578	P27169 [76-84]	0.002024	51.34	0	947.458	1	1	High
[R].SLAPTAAAK.[R]	High		P19823	6	23000000	14000000						47000000	33000000	51000000			0.00226284	0.0304312	0.06667	P19823 [597-605]	0.007763	32.66	0	829.478	1	1	High
[K].KQELSEAEQATR.[T]	High		P01024	19	270000000	130000000	240000000	180000000	69000000		240000000	200000000		160000000		150000000	0	0.000126508	1.902e-06	P01024 [428-439]	0	59.29	1	1389.7	1	1	High
[K].SLNEEAVK.[K]	High		P01023	8		690000000	220000000	2000000000	340000000	250000000		820000000		1200000000		530000000	0.00576091	0.0647615	0.008002	P01023 [1169-1176]	0.001204	39.07	0	889.463	1	1	High
[K].FQVDNNNR.[L]	High		P01023	11	260000000	560000000	170000000	1500000000		220000000	400000000	1400000000	180000000	2700000000	280000000		0.000477078	0.013989	0.003637	P01023 [1290-1297]	0.0004859	45	0	1006.47	1	1	High
[K].FLENEDRR.[S]	High		P01009	10	510000000			700000000	140000000		360000000	250000000	160000000	300000000		270000000	0.000477078	0.0118461	0.003986	P01009 [299-306]	0.0004859	39.31	1	1078.53	1	1	High
[K].FVTQAEGAK.[Q]	High		P04114	3	23000000			39000000	19000000								0.000266454	0.00791666	0.0005514	P04114 [1035-1043]	0.0001225	47.91	0	950.494	1	1	High
[K].VIAAEGEMNASR.[A]	High		P27105	1				13000000									0.0078418	0.0769113	0.01019	P27105 [221-232]	0.001586	17.31	0	1247.6	1	1	High
[K].VIAAEGEMNASR.[A]	High	1×Oxidation [M8]	P27105	1					24000000								0.000477078	0.0119285	0.0008302	P27105 [221-232]	0.0001225	28.52	0	1263.6	1	1	High
[K].VSAQQVQGVHAR.[C]	High		Q13103	4	3800000							7100000		2500000			0	0.000262214	5.081e-06	Q13103 [122-133]	0	47.1	0	1279.69	1	1	High
[R].GYHLNEEGTR.[C]	High		P23142	1							4300000						0	0.00535833	0.0002865	P23142 [344-353]	0	18.34	0	1175.54	1	1	High
[R].VVDLMAHMASK.[E]	High	2×Oxidation [M5; M8]	P04406	1	9900000												0.00821617	0.0859834	0.01186	P04406 [324-334]	0.00172	1.91	0	1233.6	1	1	High
[K].NIQTSESHPLR.[Q]	High		Q12913	1	3800000												0.00253601	0.0399413	0.004159	Q12913 [1186-1196]	0.0004859	18.9	0	1281.65	1	1	High
[R].VNHVTLSQPK.[I]	High		P61769	3	53000000		11000000										0	5.37999e-05	6.091e-07	P61769 [102-111]	0	55.2	0	1122.63	1	1	High
[K].VTIKPAPETEK.[R]	High		P01024	15	38000000	19000000	34000000	24000000		4300000	51000000	30000000		54000000	15000000	27000000	0	0.000103241	1.46e-06	P01024 [1365-1375]	0	58.08	0	1212.68	1	1	High
[R].FAHTVVTSR.[V]	High		Q14624	4	9700000			17000000				4700000					0.000477078	0.0137015	0.002568	Q14624 [48-56]	0.000444	27.99	0	1017.55	1	1	High
[K].THEAQIQEMR.[Q]	High		P35579	2	6000000												0.000266454	0.00748775	0.006937	P35579 [1182-1191]	0.00102	28.98	0	1242.59	1	1	High
[K].THEAQIQEMR.[Q]	High	1×Oxidation [M9]	P35579	4					15000000					31000000			0	0.000887471	2.576e-05	P35579 [1182-1191]	0	38.55	0	1258.58	1	1	High
[K].LHVAGNLK.[G]	High		P04114	2	11000000			24000000									0.00461434	0.0555537	0.006486	P04114 [1821-1828]	0.0009953	34.82	0	851.51	1	1	High
[M].AELNTHVNVK.[E]	High		Q9NUQ6	14	200000000	100000000	180000000	180000000		33000000	150000000	100000000	100000000	69000000	55000000		0.00560785	0.0639065	0.04746	Q9NUQ6 [2-11]	0.005642	31.9	0	1124.61	1	1	High
[K].THIALDGR.[L]	High		P05106	2	430000000			140000000									0.000266454	0.00642363	0.0003645	P05106 [280-287]	4.744e-05	46.26	0	882.479	1	1	High
[K].LGVRPSQGGEAPR.[E]	High		P02751	1								3500000					0.00543221	0.063483	0.007829	P02751 [1117-1129]	0.00118	17.93	0	1323.71	1	1	High
[K].ATEHLSTLSEK.[A]	High		P02647	35	4300000000	3000000000	1900000000	3400000000	9200000000	1600000000	4600000000	5500000000	4300000000	6700000000	3100000000	5800000000	0	1.51303e-05	3.257e-07	P02647 [220-230]	0	55.27	0	1215.62	1	1	High
[K].VIDHAIETEK.[M]	High		P11277	1	6500000												0.00132987	0.0207317	0.001717	P11277 [293-302]	0.0002986	11.86	0	1154.61	1	1	High
[K].RALEQQVEEMK.[T]	High	1×Oxidation [M10]	P35579	3	26000000			15000000									0	0.00482572	0.000248	P35579 [1528-1538]	0	33.79	1	1376.68	1	1	High
[K].NHQLIVTR.[G]	High		Q06033	1				9600000									0.00995866	0.111408	0.01717	Q06033 [841-848]	0.002132	29.38	0	980.564	1	1	High
[R].QQTEWQSGQR.[W]	High		P02649	4	120000000					18000000		22000000			4000000		0.00172575	0.0244477	0.002135	P02649 [34-43]	0.0003617	31.4	0	1247.58	1	1	High
[K].SKAEAESLYQSK.[Y]	High		CON_P04264	6	5700000	2800000			2400000			1300000		2800000			0	0.000332763	0.001056	CON_P04264 [365-376]	0.0001225	53.52	1	1340.67	1	1	High
[R].TGTHGLLVK.[Q]	High		P01023	13	350000000	1000000000	340000000	4900000000	240000000	280000000	710000000	1000000000	400000000	1500000000	740000000	1300000000	0	0.000232763	4.316e-06	P01023 [508-516]	0	60.93	0	925.547	1	1	High
[K].SPELQAEAK.[S]	High		P02652	21	13000000000	5000000000	4100000000	3900000000	23000000000	2600000000	5800000000	17000000000	3900000000	14000000000	4500000000	2300000000	0	0.000172203	1.85e-05	P02652 [54-62]	0	57.91	0	972.5	1	1	High
[R].LVHVEEPHTETVRK.[Y]	High		P01023	21	310000000	280000000	13000000	2200000000	80000000	150000000	380000000	480000000	200000000	980000000	300000000	500000000	0	0.000719251	1.959e-05	P01023 [720-733]	0	26.23	1	1673.9	1	1	High
[K].ALTDMPQMR.[M]	High		P02671	4	78000000					8700000	330000000					140000000	0.000266454	0.00655937	0.0004572	P02671 [250-258]	4.744e-05	45.81	0	1062.51	1	1	High
[K].ALTDMPQMR.[M]	High	1×Oxidation [M]	P02671	12	490000000		840000000	1500000000	67000000	160000000		630000000	320000000		92000000	510000000	0	0.000845003	4.097e-05	P02671 [250-258]	0	48.79	0	1078.5	1	1	High
[K].ALTDMPQMR.[M]	High	2×Oxidation [M5; M8]	P02671	28	4200000000	1000000000	5400000000	5000000000	440000000	1700000000	1400000000	4400000000	590000000	6200000000	520000000		0	0.000985795	0.0001278	P02671 [250-258]	0	40.01	0	1094.5	1	1	High
[K].AVTQALNR.[C]	High		Q9Y490	3	51000000		5500000							10000000			0.000706966	0.0154113	0.001158	Q9Y490 [1191-1198]	0.0002007	44.34	0	872.495	1	1	High
[R].IHFHNLQGEK.[F]	High		Q8TC12	2	12000000												0	0.000670584	1.781e-05	Q8TC12 [185-194]	0	30.19	0	1222.63	1	1	High
[R].GGQIMTLK.[R]	High	1×Oxidation [M5]	P04275	10	43000000		16000000	30000000	53000000	23000000	18000000	70000000	6800000		10000000	9900000	0.00172575	0.0236233	0.002538	P04275 [2655-2662]	0.000423	38.94	0	863.466	1	1	High
[R].NIEEHASADVEK.[M]	High		P61006	2										700000			0	0.00510287	0.0002678	P61006 [105-116]	0	40.54	0	1341.63	1	1	High
[R].AMVASGSELGK.[K]	High	1×Oxidation [M2]	P54819	1	4100000												0.00226284	0.031487	0.003001	P54819 [52-62]	0.000444	27.75	0	1065.52	1	1	High
[K].ASEGAEYDDQTSQR.[E]	High		P00451	1	850000												0.00821617	0.0854232	0.01174	P00451 [127-140]	0.001693	2.16	0	1556.65	1	1	High
[K].ASSLIEEAKK.[A]	High		Q9Y490	3	17000000										1000000		0	0.0027978	0.0001204	Q9Y490 [1162-1171]	0	44.36	1	1075.6	1	1	High
[R].IQQIAEGEK.[V]	High		Q14254	1	2700000												0	0.00528407	0.00028	Q14254 [297-305]	0	47.6	0	1015.54	1	1	High
[R].APNTPASGANGDGSMSQTQSGSTVK.[A]	High		CON_P15636	25	2300000000	2500000000	3800000000	3800000000	2200000000	960000000	1900000000	6700000000	920000		1000000000	1300000000	0	6.73551e-07	4.414e-08	CON_P15636 [287-311]	0	56.47	0	2350.06	1	1	High
[R].APNTPASGANGDGSMSQTQSGSTVK.[A]	High	1×Oxidation [M15]	CON_P15636	88	31000000000	6500000	7500000	31000000000	25000000000	2200000	33000000000	56000000000	37000000000	26000000000	21000000000	34000000000	0	3.43684e-07	7.087e-10	CON_P15636 [287-311]	0	72.09	0	2366.05	1	1	High
[K].ESSSHHPGIAEFPSRGK.[S]	High		P02671	14	140000000		290000000	35000000			53000000	120000000	1000000	39000000	150000000	140000000	0	1.41061e-05	1.015e-07	P02671 [559-575]	0	43.14	1	1822.88	1	1	High
[K].STQDEINQAR.[S]	High		Q9UBC2	1	2100000												0	0.000684828	1.83e-05	Q9UBC2 [535-544]	0	43.72	0	1161.55	1	1	High
[R].SMVAVMDSDTTGK.[L]	High	2×Oxidation [M2; M6]	P04632	1	4900000												0.000706966	0.0146832	0.001092	P04632 [146-158]	0.0001624	32.09	0	1373.59	1	1	High
[R].IQEVGEPSK.[E]	High		Q99442	1	2200000												0.00253601	0.035591	0.003552	Q99442 [11-19]	0.0004859	29.66	0	986.515	1	1	High
[K].IFEGNTNTK.[G]	High		P12259	7	150000000			95000000	23000000		73000000		5300000	12000000	13000000		0.00152978	0.0228261	0.001948	P12259 [2177-2185]	0.0003299	39.58	0	1023.51	1	1	High
[K].SISAALEHK.[V]	High		P04114	8	46000000	14000000	28000000	140000000	19000000		11000000			12000000		10000000	0.000477078	0.0118461	0.0008211	P04114 [1959-1967]	0.0001225	46.27	0	955.521	1	1	High
[K].GAAGGSQGDQLTEDK.[Y]	High		A0A0J9T1Z7	1	3500000												0	0.000140532	2.193e-06	A0A0J9T1Z7 [253-267]	0	39.57	0	1433.65	1	5	High
[R].NIDEHANEDVER.[M]	High		P61026	5	35000000		9500000				2700000						0	0.0014592	0.0001525	P61026 [106-117]	0	35.17	0	1440.63	1	1	High
[R].ASLGTGTASPR.[T]	High		Q9UBW5	1	8200000												0.00798928	0.078444	0.01041	Q9UBW5 [450-460]	0.001609	23.71	0	1017.53	1	1	High
[R].GDFSSANNRDNTYNR.[V]	High		P02671	8	580000000	100000000	640000000	220000000			510000000		200000000	1000000000	190000000		0.00113182	0.0179394	0.001426	P02671 [115-129]	0.0002676	37.94	1	1730.75	1	1	High
[K].LVHANFGTK.[K]	High		P02786	5	2500000	9000000	19000000			6200000						4600000	0	0.00204202	7.858e-05	P02786 [232-240]	0	47.02	0	986.542	1	1	High
[R].TQVNTQAEQLRR.[Q]	High		P06727	5	210000000			13000000				120000000			26000000	18000000	0.00211669	0.0274669	0.002491	P06727 [144-155]	0.000423	23.61	1	1443.77	1	1	High
[K].DSEAELQR.[R]	High		Q16181	2	13000000				6200000								0.000477078	0.0111291	0.0007514	Q16181 [374-381]	0.0001225	39.48	0	947.443	1	1	High
[R].VAHEPVAPPEDK.[E]	High		O95674	2	45000000												0.00132987	0.0203081	0.001676	O95674 [8-19]	0.0002986	21	0	1288.65	1	1	High
[R].SGTHTLPVESGDMK.[G]	High	1×Oxidation [M13]	P20742	9	36000000	15000000	19000000	35000000		1700000		45000000			62000000		0	3.06087e-06	1.322e-08	P20742 [504-517]	0	56.23	0	1474.68	1	1	High
[R].IISGIHMQTSESTK.[S]	High	1×Oxidation [M7]	P16284	3	58000000			16000000									0	0.000798948	2.246e-05	P16284 [210-223]	0	41.11	0	1547.77	1	1	High
[K].ELDSTGTPTGK.[E]	High		P33151	6		5300000			2100000	4300000		2400000				1700000	0	0.00233245	9.43e-05	P33151 [449-459]	0	45.25	0	1105.54	1	1	High
[K].NHVDELYK.[E]	High		A5K923	1	8700000												0.00526233	0.062644	0.00768	A5K923 [363-370]	0.001152	18.59	0	1017.5	1	8	High
[R].DDFSSGTSSR.[S]	High		P43304	1	8700000												0	0.00195803	7.456e-05	P43304 [101-110]	0	45.8	0	1058.44	1	1	High
[K].IDRTDAISEEK.[L]	High		Q9NR31	1	6600000												0.0039256	0.0533658	0.00612	Q9NR31 [136-146]	0.0008874	15.55	1	1276.64	1	1	High
[R].DSNRPSGIPER.[F]	High		A0A075B6K5	2	11000000		24000000										0.000477078	0.0134198	0.000971	A0A075B6K5 [69-79]	0.0001225	21.55	0	1227.61	1	1	High
[K].QIATLHAQVADMKK.[K]	High	1×Oxidation [M12]	P35579	2	16000000												0.000706966	0.015095	0.007406	P35579 [1358-1371]	0.0011	25.02	1	1569.84	1	1	High
[K].ATLPDADK.[E]	High		P12814	6	130000000	8200000		87000000			4200000				10000000	3000000	0.00253601	0.0391378	0.004031	P12814 [556-563]	0.0004859	31.83	0	830.425	1	1	High
[K].EDEDFQESNK.[M]	High		P00450	11	8500000		12000000	83000000	9600000		3100000	11000000	7200000	11000000	16000000	7200000	0	0.000321305	6.663e-06	P00450 [610-619]	0	47.47	0	1240.5	1	1	High
[K].MVGLEGSDK.[L]	High		Q15485	10	380000000	190000000	310000000			200000000		290000000	380000000	28000000	150000000	250000000	0	0.00321784	0.0001452	Q15485 [37-45]	0	54.91	0	935.45	1	1	High
[K].MVGLEGSDK.[L]	High	1×Oxidation [M1]	Q15485	31	2000000000	1200000000	1700000000	1600000000	270000000	2200000	990000000	1200000000	1600000000	410000000	1200000000	1300000000	0	0.00207081	0.0002738	Q15485 [37-45]	0	48.89	0	951.445	1	1	High
[K].ATPSVSVSK.[N]	High		P50851	1	2700000												0.00821617	0.0848663	0.01162	P50851 [1666-1674]	0.001693	25.53	0	875.483	1	1	High
[K].SGSDEVQVGQQR.[T]	High		P01024	16	2200000000		2400000000	1100000000	390000000	380000000	1900000000	1300000000	1600000000	1200000000	570000000	1800000000	0	9.79776e-06	2.952e-07	P01024 [1571-1582]	0	61.78	0	1289.61	1	1	High
[K].ILADATAK.[M]	High		Q9Y490	3	170000000	15000000			17000000								0.000477078	0.00842838	0.0005208	Q9Y490 [862-869]	0.0001225	47.15	0	802.467	1	1	High
[R].SSDANLYR.[L]	High		P49913	5	8900000		24000000	77000000	24000000	50000000							0.000477078	0.0117642	0.003504	P49913 [50-57]	0.0004677	54.49	0	925.437	1	1	High
[R].VVDLMAHMASKE.[-]	High	2×Oxidation [M5; M8]	P04406	5	65000000			43000000						17000000	30000000		0	0.00128639	4.25e-05	P04406 [324-335]	0	34.47	1	1362.64	1	1	High
[K].VLIMDHPSMR.[I]	High	2×Oxidation [M4; M9]	Q15833	1	9700000												0.00211669	0.0278453	0.002538	Q15833 [30-39]	0.000423	20.07	0	1230.6	1	1	High
[K].STTTGHIIYK.[CL]	High		P68104	14	13000000	3400000	8800000	17000000	2000000				1100000	1200000			0	0.00543363	0.0003536	P68104 [21-30]	4.744e-05	39.03	0	1120.6	1	4	High
[R].KGNVATEISTER.[D]	High		P04114	2	7400000	1100000											0	0.00102093	3.119e-05	P04114 [196-207]	0	43.39	1	1304.68	1	1	High
[K].EEAEALYHSK.[Y]	High		CON_P35908	10	4500000		4300000		4000000	3000000		2800000	3200000	3700000	920000	10000000	0	5.69026e-05	6.578e-07	CON_P35908 [365-374]	0	67.01	0	1176.55	1	1	High
[K].KQINDYVEK.[G]	High		P01009	4			170000000				170000000	80000000		100000000			0.00211669	0.0258258	0.00231	P01009 [179-187]	0.000423	31.28	1	1136.59	1	1	High
[K].MPEDGLSDDK.[K]	High	1×Oxidation [M1]	Q05682	1	6700000												0.00242589	0.0346363	0.003419	Q05682 [622-631]	0.0004677	33.49	0	1122.46	1	1	High
[K].GEGQLGPAER.[A]	High		P13639	1	830000												0.000266454	0.00607516	0.0003381	P13639 [240-249]	4.744e-05	18.41	0	1013.5	1	1	High
[R].LTIGEGQQHHLGGAK.[Q]	High		P02679	54	9700000000	2700000000	12000000000	20000000000	990000000	4100000000	9100000000	9400000000	5400000000	15000000000	3300000000	10000000000	0	3.38758e-05	3.772e-07	P02679 [418-432]	0	49.41	0	1545.81	1	1	High
[K].IQGDLAGR.[A]	High		Q9BX67	1	48000000												0.00375969	0.0516058	0.005847	Q9BX67 [84-91]	0.0007704	23.33	0	829.453	1	1	High
[K].RLDGSVDFKK.[N]	High		P02679	12	440000000	71000000	530000000	620000000		99000000	390000000	270000000	150000000	700000000	200000000	430000000	0	0.000281249	8.598e-06	P02679 [223-232]	0	59.47	2	1164.64	1	1	High
[R].AAASTDYYK.[R]	High		P08559	1													0.00982626	0.105827	0.01594	P08559 [236-244]	0.002041	16.02	0	989.457	1	1	High
[R].SVTHANALTVMGK.[A]	High	1×Oxidation [M11]	P02730	6	14000000		23000000	26000000									0	1.15544e-06	3.57e-09	P02730 [731-743]	0	59.65	0	1344.69	1	1	High
[R].EANYIGSDK.[Y]	High		P0DJI9; P0DJI8	15	11000000000	1100000000	7400000000	2100000000		2200000000	9400000	18000000	24000000	7700000	25000000	30000000	0.000266454	0.00599102	0.0007864	P0DJI9 [44-52]; P0DJI8 [44-52]	0.0001225	47.14	0	996.463	2	2	High
[K].SDDKVTLEER.[L]	High		P01024	3												3100000	0.000477078	0.0106752	0.0007139	P01024 [1523-1532]	0.0001225	45.55	1	1191.59	1	1	High
[K].VYGPGVAK.[T]	High		P21333	5	400000000	6800000		160000000	19000000		8400000						0.00211669	0.0270937	0.04074	P21333 [774-781]	0.004859	30.61	0	790.446	1	1	High
[K].YAYSAASGGR.[R]	High		P17301	1	12000000												0	0.000694492	1.864e-05	P17301 [262-271]	0	52.98	0	1002.46	1	1	High
[K].AMVSNAQLDNEK.[NT]	High	1×Oxidation [M2]	Q9Y608; Q32MZ4	1	7700000												0	5.15845e-05	5.769e-07	Q9Y608 [382-393]; Q32MZ4 [174-185]	0	71.64	0	1335.62	2	2	High
[K].EAVAMESYAK.[A]	High	1×Oxidation [M5]	P78371	1													0	0.00408103	0.0001992	P78371 [432-441]	0	34.35	0	1114.51	1	1	High
[K].VAVIVSNDHAGK.[L]	High		Q9Y6R7	11	8500000	24000000	12000000	130000000	1400000	40000000		9500000				950000	0	0.00125085	4.095e-05	Q9Y6R7 [5356-5367]	0	44.16	0	1209.66	1	1	High
[R].IDDIVSGHK.[K]	High		P49368	1													0	0.00482572	0.0002477	P49368 [519-527]	0	39.76	0	983.516	1	1	High
[R].SEAGAGPGPK.[Q]	High		Q9GZP8	1										1300000			0.00727894	0.0705897	0.009012	Q9GZP8 [37-46]	0.001466	27.94	0	870.432	1	1	High
[K].MTDQVNYQAMK.[L]	High	2×Oxidation [M1; M10]	Q13201	6	62000000		9100000	41000000		3400000				2300000	6700000		0	8.07832e-05	1.049e-06	Q13201 [324-334]	0	59.18	0	1360.59	1	1	High
[R].EEQYNSTYR.[V]	High		P0DOX5	5	6400000	15000000	3700000	130000000			3400000						0	0.00211475	8.232e-05	P0DOX5 [295-303]	0	44.61	0	1189.51	1	2	High
[K].NGPEQWSK.[L]	High		P00915	2			20000000	22000000									0.00253601	0.035591	0.004017	P00915 [12-19]	0.0004859	38.79	0	945.442	1	1	High
[R].VVYNAQGPNGSSGK.[A]	High		O00194	2				4300000			900000						0.00821617	0.0848663	0.01164	O00194 [51-64]	0.001693	14.77	0	1377.68	1	1	High
[R].FDSDAASPR.[EG]	High		P01889; P10321	6	260000000		46000000	55000000	16000000			5200000		20000000			0	7.63784e-05	9.05e-06	P01889 [60-68]; P10321 [60-68]	0	55.53	0	965.432	2	2	High
[K].HLIPAANTGESK.[V]	High		P62258	5	32000000		7500000	29000000							3000000		0.000266454	0.00633469	0.0003846	P62258 [107-118]	4.744e-05	35.01	0	1237.65	1	1	High
[K].TATFTDAR.[I]	High		O15439	1	3200000												0.00626964	0.066947	0.008412	O15439 [265-272]	0.001284	27.89	0	882.432	1	1	High
[K].IEDGTLASK.[T]	High		P04114	8	99000000			320000000	35000000	22000000	24000000	25000000			16000000	23000000	0	0.00440697	0.0002204	P04114 [3936-3944]	0	49.15	0	933.489	1	1	High
[K].LKPLPGETMEK.[C]	High	1×Oxidation [M9]	Q9Y490	1					9500000								0	7.37483e-05	9.258e-07	Q9Y490 [1076-1086]	0	30.82	0	1258.67	1	1	High
[R].SKVELEVR.[D]	High		P05106	3	140000000			56000000						3900000			0.00611274	0.0656275	0.02762	P05106 [379-386]	0.003225	39.27	1	959.552	1	1	High
[K].QTHLEGALEQEHSR.[S]	High		Q13201	9	29000000		3600000	63000000	1800000				2100000	10000000			0	2.26443e-06	8.79e-09	Q13201 [485-498]	0	50.63	0	1634.79	1	1	High
[K].VLVQNAAGSQEK.[L]	High		Q9Y490	10	310000000	30000000	51000000	180000000	49000000		26000000	9300000	16000000	47000000		23000000	0	0.000881276	0.000166	Q9Y490 [2032-2043]	0	53.46	0	1243.66	1	1	High
[K].LGVIEDHSNR.[T]	High		P14625	10	22000000		19000000	43000000		3200000	2700000	2000000		3200000	2600000		0	0.00535833	0.0009646	P14625 [494-503]	0.0001225	44.53	0	1139.58	1	2	High
[R].NNANGVDLNR.[N]	High		P15169	12	14000000	11000000	17000000	120000000	14000000	9800000	24000000	10000000	8300000	13000000	5700000	15000000	0	8.24997e-05	1.933e-06	P15169 [152-161]	0	59.62	0	1086.53	1	1	High
[R].YTMEINTR.[A]	High	1×Oxidation [M3]	P18054	1	6000000												0.00226284	0.0284223	0.002609	P18054 [395-402]	0.000444	31.94	0	1043.48	1	1	High
[K].YAEDMGPGAAER.[D]	High	1×Oxidation [M5]	P51575	1	3800000												0.00269902	0.0454133	0.004924	P51575 [370-381]	0.0005374	24.4	0	1282.54	1	1	High
[K].HTEAIPDPR.[A]	High		Q93084	1	130000000												0	0.000782332	2.186e-05	Q93084 [190-198]	0	45.69	0	1035.52	1	1	High
[R].LQDEIQNMK.[E]	High	1×Oxidation [M8]	P08670	2	4100000		1700000										0.00773669	0.07393	0.009639	P08670 [365-373]	0.001544	25.05	0	1134.55	1	1	High
[K].QYAGTGALK.[T]	High		Q9NTJ5	2	500000			9800000									0.00242589	0.0330251	0.003205	Q9NTJ5 [448-456]	0.0004677	41.18	0	908.484	1	1	High
[K].SLSDTVEK.[L]	High		Q14203	1	5300000												0.00995866	0.111408	0.01714	Q14203 [1194-1201]	0.002132	23.51	0	878.447	1	1	High
[R].GLVLDHGAR.[H]	High		P40227	1	4300000												0.00242589	0.0325783	0.003157	P40227 [209-217]	0.0004677	37.8	0	937.521	1	1	High
[K].AVLHIGEK.[G]	High		P05543	5	3000000		2300000	39000000				1600000				3300000	0.00132987	0.0198929	0.001623	P05543 [353-360]	0.0002986	40.2	0	866.509	1	1	High
[R].LLPHANEVSQK.[I]	High		P06727	17	2900000000	2600000000	2100000000	1400000000	130000000	690000000	2900000000	2500000000		1200000000	1200000000	1500000000	0	0.00220545	8.717e-05	P06727 [113-123]	0	46.02	0	1235.67	1	1	High
[R].VVMITGDNK.[G]	High	1×Oxidation [M3]	Q93084	1	17000000												0.000477078	0.0102395	0.0006782	Q93084 [621-629]	0.0001225	41.15	0	992.508	1	1	High
[R].LVPNPDQK.[D]	High		P07996	5	400000000				40000000		24000000				27000000	9800000	0.00304693	0.046341	0.05719	P07996 [912-919]	0.00673	35.92	0	910.499	1	1	High
[R].GDDTPLHLAASHGHR.[D]	High		Q13418	5	12000000		450000	21000000							2600000		0	9.6253e-05	1.322e-06	Q13418 [66-80]	0	38.33	0	1583.77	1	1	High
[K].LEAADEGSGDVK.[Y]	High		Q02218	1	3400000												0.00741009	0.071058	0.009125	Q02218 [337-348]	0.001466	21.19	0	1190.55	1	2	High
[R].AGQSAAGAAPGGGVDTR.[D]	High		P21333	9	340000000		32000000	140000000	16000000		6100000		3200000	8500000	14000000		0	0.000226329	4.176e-06	P21333 [8-24]	0	39.13	0	1442.7	1	1	High
[R].ASFNHFDR.[DKR]	High		P12814	1	8400000												0.00226284	0.0317024	0.003043	P12814 [753-760]	0.000444	27.22	0	993.454	1	3	High
[R].VISSIEQK.[ST]	High		P31946; Q04917; P61981; P27348	12	140000000		23000000	81000000					3000000	4900000			0.00113182	0.0189565	0.001532	P31946 [63-70]; Q04917 [62-69]; P61981 [62-69]; P27348 [61-68]	0.0002676	41.23	0	903.515	4	5	High
[R].GGSTSYGTGSETESPR.[N]	High		P02671	42	18000000000	4200000000	26000000000	29000000000	1400000000	6800000000	17000000000	13000000000	10000000000	22000000000	7200000000	25000000000	0	3.85738e-06	1.799e-08	P02671 [272-287]	0	72.2	0	1572.68	1	1	High
[K].ELSEAAEAQHGPHSAVAR.[I]	High		O75558	3	10000000												0.00253601	0.0410374	0.004301	O75558 [109-126]	0.0005127	17.84	0	1859.9	1	1	High
[K].DSSGQHVDVSPTSQR.[L]	High		Q99798	1	13000000												0	1.75294e-05	1.36e-07	Q99798 [550-564]	0	42.85	0	1599.74	1	1	High
[K].EAEGAPQVEAGK.[R]	High		Q05682	1	29000000												0	0.00510287	0.0002687	Q05682 [523-534]	0	29.19	0	1185.57	1	1	High
[R].EQLEEEEEAK.[H]	High		P35579	6	250000000		46000000	180000000	22000000					30000000	34000000		0.000477078	0.0131439	0.002784	P35579 [1343-1352]	0.000444	30.27	0	1233.55	1	1	High
[K].ITASYEDR.[V]	High		Q9Y624	2	47000000		7100000										0.00242589	0.0339366	0.003328	Q9Y624 [79-86]	0.0004677	39.63	0	954.453	1	1	High
[R].VHGAMELQVQTGK.[D]	High	1×Oxidation [M5]	Q9H7M9	3	38000000		5600000	12000000									0	0.00159826	5.705e-05	Q9H7M9 [160-172]	0	40.24	0	1413.72	1	1	High
[K].VQGVEFSHR.[L]	High		P04114	9	53000000		26000000	170000000	5700000				5900000				0	0.000595285	2.168e-05	P04114 [1859-1867]	0	57.86	0	1058.54	1	1	High
[R].NMAALDAADR.[A]	High	1×Oxidation [M2]	O14735	1	5700000												0.000477078	0.00909855	0.0005769	O14735 [200-209]	0.0001225	27.78	0	1063.48	1	1	High
[R].GTYSTTVTGR.[T]	High		P08519	7	100000000		120000000		17000000	15000000		30000000		2300000		17000000	0	0.000638489	1.659e-05	P08519 [38-47]; [152-161]; [266-275]; [380-389]; [494-503]; [608-617]; [722-731]; [836-845]; [950-959]; [1064-1073]; [1178-1187]; [1292-1301]; [1406-1415]; [1520-1529]; [1634-1643]; [1748-1757]; [1862-1871]; [1976-1985]; [2090-2099]; [2204-2213]; [2318-2327]; [2432-2441]; [2546-2555]; [2660-2669]; [2774-2783]; [2888-2897]; [3002-3011]; [3116-3125]; [3230-3239]; [3344-3353]; [3572-3581]	0	47.27	0	1042.52	1	1	High
[K].FMETVAEK.[A]	High		P10909	8		150000000	220000000	390000000	63000000			730000	330000000	42000000			0.00253601	0.0415964	0.01736	P10909 [430-437]	0.002178	37.77	0	954.46	1	1	High
[K].FMETVAEK.[A]	High	1×Oxidation [M2]	P10909	14	2200000000	1200000000	1300000000	1700000000	250000000	550000000	1300000000	2100000000	1700000000	1100000000	1100000000	4000000000	0.00113182	0.0162871	0.001246	P10909 [430-437]	0.0002676	47.75	0	970.455	1	1	High
[K].NMEVSVATTTK.[A]	High		P04114	1	2300000												0.00132987	0.0193524	0.001566	P04114 [3420-3430]	0.0002986	20.82	0	1180.59	1	1	High
[K].NMEVSVATTTK.[A]	High	1×Oxidation [M2]	P04114	9	36000000	9200000	14000000	96000000	10000000		5800000	8700000	12000000	8700000			0	0.000265915	5.142e-06	P04114 [3420-3430]	0	55.21	0	1196.58	1	1	High
[K].KQLVEIEK.[V]	High		P00739; P00738	3				1500000							1700000	8500000	0.00211669	0.0267253	0.002416	P00739 [170-177]; P00738 [228-235]	0.000423	40.14	1	986.588	2	2	High
[KR].LLEGEESR.[LI]	High		P08670	1	1900000												0.00942568	0.103801	0.01557	P08670 [403-410]; CON_P05787 [394-401]	0.001975	21.11	0	932.468	1	7	High
[K].DVDGAYMTK.[V]	High		CON_P04264	2						4200000						7300000	0.00132987	0.0214571	0.001803	CON_P04264 [290-298]	0.0002986	27	0	999.445	1	1	High
[K].DVDGAYMTK.[V]	High	1×Oxidation [M7]	CON_P04264	11	180000000	110000000	280000000	34000000	66000000	140000000	32000000		140000000	110000000	52000000	160000000	0.00113182	0.017572	0.001385	CON_P04264 [290-298]	0.0002676	40.14	0	1015.44	1	1	High
[R].ALEATTEHIR.[Q]	High		Q9Y490	18	150000000	15000000	22000000	83000000	2400000		13000000		2400000	23000000	14000000	4500000	0	2.98607e-05	2.763e-07	Q9Y490 [2145-2154]	0	67.78	0	1140.6	1	1	High
[R].IEEELGSK.[A]	High		P06733	7	19000000		6400000	30000000	2800000	1500000					3500000	3900000	0.00253601	0.0388735	0.008423	P06733 [413-420]	0.001284	41.57	0	904.462	1	1	High
[R].VYSTSVTGSR.[E]	High		Q9H299	1	3600000												0	0.00171417	6.235e-05	Q9H299 [6-15]	0	47.54	0	1056.53	1	1	High
[K].HPPEASVQIHQVSR.[I]	High		Q14766	3	29000000			4200000						2100000			0	0.00532107	0.004209	Q14766 [489-502]	0.0004859	22.24	0	1584.82	1	1	High
[K].AAITSYEK.[S]	High		P30273	3	120000000			81000000	6200000								0	0.00574549	0.000653	P30273 [53-60]	0.0001225	62.44	0	882.457	1	1	High
[K].YTEQITNEK.[L]	High		Q16718	1	6800000												0.00870968	0.0973023	0.01416	Q16718 [47-55]	0.001842	17.29	0	1125.54	1	1	High
[K].SLDEHYHIR.[V]	High		P04114	9	76000000	18000000	45000000	290000000	6700000		18000000	16000000	22000000				0	0.000162814	6.634e-06	P04114 [2211-2219]	0	61.64	0	1169.57	1	1	High
[K].ITITNDQNR.[L]	High		P11021	8	41000000	3000000	36000000	47000000		6000000	4200000			6300000	5200000		0	0.00060793	1.834e-05	P11021 [524-532]	0	49.34	0	1074.55	1	1	High
[K].ANNLSSLSK.[K]	High		O75396	2	5200000		2700000										0.000477078	0.0106013	0.0007053	O75396 [170-178]	0.0001225	36.95	0	933.5	1	1	High
[R].AKLEEQAQQIR.[L]	High		P02649	9	69000000		13000000	24000000	34000000		14000000	22000000		8300000			0	0.000337459	7.129e-06	P02649 [259-269]	0	46.53	1	1313.72	1	1	High
[K].AENQVLAMR.[K]	High	1×Oxidation [M8]	P51572	2	15000000		3700000										0.00211669	0.0274669	0.002501	P51572 [205-213]	0.000423	29.51	0	1047.53	1	1	High
[K].EDKYEEEIK.[LI]	High		P67936; P06753	1	56000000												0.00269902	0.0433178	0.004643	P67936 [182-190]; P07951 [218-226]; P06753 [219-227]	0.0005374	33.68	1	1182.55	2	3	High
[K].SFDDEYHGR.[G]	High		A0A0J9U5J5; A0A0J9W611	2		15000000			1600000								0.00211669	0.0278453	0.002542	A0A0J9U5J5 [355-363]; A0A0J9W611 [355-363]	0.000423	22.47	0	1125.46	2	7	High
[R].GYDQSAYDGK.[D]	High		P10321	1				8000000									0.00253601	0.0396717	0.004098	P10321 [136-145]	0.0004859	10.64	0	1103.46	1	1	High
[K].TAAQNLYEK.[T]	High		P02655	12	3100000000	1400000000	4900000000	1700000000	440000000	320000000	1700000000	2700000000	1300000000	1100000000	1500000000	1300000000	0	0.00535833	0.0004417	P02655 [53-61]	4.744e-05	55.37	0	1037.53	1	1	High
[R].LENNHAQLLR.[R]	High		O95810	1	30000000												0.000477078	0.0104551	0.0006974	O95810 [142-151]	0.0001225	36.44	0	1207.65	1	1	High
[R].IDAYMAQSR.[G]	High	1×Oxidation [M5]	P02730	5	8200000	2900000	23000000	17000000		4700000							0	0.000887471	2.583e-05	P02730 [296-304]	0	48.27	0	1070.49	1	1	High
[K].DSERPSGIPER.[F]	High		A0A075B6K0	8	330000000	470000000	240000000		90000000	380000000	25000000	26000000	18000000				0	0.000755403	0.001199	A0A075B6K0 [69-79]	0.0002676	25.72	0	1242.61	1	3	High
[K].DYSVTANSK.[I]	High		P07195	7	24000000	7200000		30000000	2200000			8500000	8800000			11000000	0.00510264	0.0609975	0.01229	P07195 [83-91]	0.001765	24.81	0	984.463	1	1	High
[K].TIEAEAAHGTVTR.[H]	High		P48735	6	46000000		6500000	19000000	4900000		1300000						0.00113182	0.016976	0.001325	P48735 [341-353]	0.0002676	25.51	0	1355.69	1	1	High
[R].ISANSTDPVK.[A]	High		P31995	2			6400000	8700000									0.00461434	0.0570598	0.006769	P31995 [252-261]	0.0009953	38.49	0	1031.54	1	2	High
[K].IQQNTFTR.[W]	High		P21333	2	100000000			37000000									0.00253601	0.0375776	0.01178	P21333 [44-51]	0.001693	20.05	0	1007.53	1	3	High
[K].VYVVEGSK.[R]	High		O75844	2	8200000			2100000									0.00226284	0.0304312	0.002871	O75844 [252-259]	0.000444	43.76	0	880.477	1	1	High
[R].GDSGGPLIVHK.[R]	High		P00751	2			9400000	150000000									0	1.49196e-05	1.095e-07	P00751 [697-707]	0	66.28	0	1079.58	1	1	High
[K].DSAHGFLK.[V]	High		P02787	12	72000000	26000000	55000000	290000000	8200000	12000000	49000000	69000000	28000000	74000000	33000000	29000000	0.000477078	0.0090355	0.0009669	P02787 [316-323]	0.0001225	36.38	0	874.442	1	1	High
[K].YTAQVDAEEK.[E]	High		O75947	3	37000000		11000000	16000000									0	0.00469282	0.0002404	O75947 [86-95]	0	35.12	0	1153.54	1	1	High
[R].EIEDPEDR.[K]	High		P27824	2	23000000			9300000									0.00253601	0.0378334	0.003842	P27824 [275-282]	0.0004859	34.65	0	1002.44	1	1	High
[R].LPNAGTQVR.[V]	High		P23229	2	6000000			1400000									0.000266454	0.00797196	0.0004835	P23229 [1029-1037]	4.744e-05	21.61	0	955.532	1	1	High
[R].SASLHLPK.[L]	High		P01009	15	2700000000			6300000000	640000000		2100000000	1300000000		1600000000	830000000	2600000000	0	0.0037007	0.004715	P01009 [307-314]	0.0005374	40.33	0	852.494	1	1	High
[K].LAGESESNLR.[K]	High		P55072	3	10000000	7900000	4200000										0.000477078	0.0114423	0.005365	P55072 [278-287]	0.0006245	36.24	0	1075.54	1	1	High
[K].LGPNDQYK.[F]	High		O00483	1	16000000												0.00172575	0.0244477	0.002137	O00483 [56-63]	0.0003617	36.17	0	934.463	1	1	High
[R].ASREEILAQAK.[E]	High		P35579	4	110000000			80000000									0	0.00574549	0.00226	P35579 [1659-1669]	0.000423	28.83	1	1215.67	1	1	High
[K].DTDSEEEIR.[E]	High		P0DP25	1	12000000												0.000706966	0.0153051	0.001152	P0DP25 [79-87]	0.0002007	37.04	0	1093.46	1	1	High
[R].SDVEAIAK.[L]	High		Q9BQA9	2	5400000			2200000									0.00269902	0.0436113	0.01503	Q9BQA9 [148-155]	0.001952	41.05	0	832.441	1	1	High
[K].ATVVYQGER.[V]	High		P02749	5	220000000	29000000		800000000			670000000		57000000				0	0.00443785	0.0002228	P02749 [271-279]	0	36.96	0	1022.53	1	1	High
[R].ALASIDSK.[L]	High		P18206	9	34000000	4000000	9200000	34000000	3200000				2900000	7700000	8300000	4400000	0	0.00450027	0.0002268	P18206 [269-276]	0	62.01	0	804.446	1	1	High
[K].DVDAAYMNK.[V]	High	1×Oxidation [M7]	CON_P04259; P13647	2	4200000		6300000										0.000477078	0.0114423	0.0007803	CON_P04259 [273-281]; CON_P02538 [273-281]; CON_P50446 [262-270]; CON_Q5XQN5 [279-287]; P13647 [278-286]	0.0001225	38.45	0	1042.45	2	9	High
[K].LEEQAQQIR.[L]	High		P02649	14	1900000000	560000000	1400000000	1000000000	1500000000	240000000	650000000	630000000	450000000	250000000	450000000	890000000	0	0.000103967	8.317e-06	P02649 [261-269]	0	64.4	0	1114.59	1	1	High
[K].VGGTSDVEVNEK.[K]	High		P10809	3	33000000		13000000		11000000								0	6.06075e-05	7.145e-07	P10809 [406-417]	0	65.92	0	1233.6	1	1	High
[-].METSASSSQPQDNSQVHR.[E]	High	1×Oxidation [M1]; 1×Acetyl [N-Term]	Q8WWA1	2	17000000												0.000477078	0.0121793	0.00085	Q8WWA1 [1-18]	0.0001225	14.49	0	2046.88	1	1	High	Q8WWA1 1×Acetyl [N-Term]
[K].SSQSVLYSSNNK.[N]	High		P06312	10	310000000	270000000	540000000	400000000		350000000	120000000	99000000	80000000	50000000		83000000	0	0.000380154	1.136e-05	P06312 [45-56]	0	48.54	0	1313.63	1	1	High
[K].QFTSSTSYNR.[G]	High		P02671	36	4500000	3000000	5000000	3600000	590000000		13000000	3900000	1600000000	4800000	2000000	4700000	0	0.000123011	8.393e-06	P02671 [582-591]	0	51.69	0	1190.54	1	1	High
[K].FVGGSGQVSER.[I]	High		P27338	2	8600000			5200000									0	0.000566792	1.425e-05	P27338 [210-220]	0	49.61	0	1122.55	1	2	High
[K].SVQANLDQSQR.[G]	High		Q27J81	1	7000000												0	0.0002344	4.362e-06	Q27J81 [359-369]	0	42.62	0	1245.62	1	1	High
[K].NKHEAMITDLEER.[L]	High	1×Oxidation [M6]	P35579	1	7800000												0	0.00173834	6.383e-05	P35579 [1023-1035]	0	34.18	1	1601.76	1	1	High
[R].LSIQSSPK.[C]	High		P00488	8	140000000			150000000		28000000		120000000	63000000	120000000	46000000	59000000	0.00226284	0.0319192	0.004182	P00488 [145-152]	0.0004859	46.56	0	859.488	1	1	High
[K].GHDVTFYK.[T]	High		Q9H7M9	2	32000000			11000000									0	0.00543363	0.0002903	Q9H7M9 [63-70]	0	48.13	0	966.468	1	1	High
[K].ADGGTQVIDTK.[N]	High		P09622	5	9400000		2800000	6300000	1800000						980000		0	4.87718e-05	5.341e-07	P09622 [167-177]	0	71.89	0	1104.55	1	1	High
[K].QTVDEEYQSSGR.[N]	High		A5K923	1	7600000												0.00982626	0.109988	0.01688	A5K923 [2543-2554]	0.002109	16.56	0	1398.61	1	3	High
[R].YSNSEVVTGSGR.[Q]	High		Q7L576	1	8800000												0	0.000699374	1.883e-05	Q7L576 [366-377]	0	53.71	0	1255.59	1	1	High
[R].NVHSGSTFFK.[Y]	High		Q14624	9	46000000	51000000		140000000	28000000	17000000		36000000		27000000	17000000		0.00113182	0.0188263	0.00918	Q14624 [617-626]	0.001466	23.95	0	1123.55	1	1	High
[K].HELAPALR.[A]	High		Q9Y613	1	13000000												0.00510264	0.0614052	0.007421	Q9Y613 [919-926]	0.0011	26.25	0	906.516	1	1	High
[R].AEQSLHDLQER.[L]	High		Q13586	5	59000000		8700000	24000000	2500000								0	2.27191e-05	1.93e-07	Q13586 [254-264]	0	66.98	0	1325.64	1	1	High
[R].VTDALNATR.[A]	High		P10809	2	14000000			11000000									0	0.00133223	4.451e-05	P10809 [421-429]	0	46.2	0	960.511	1	1	High
[R].IEVASSVK.[L]	High		P16615	1	8500000												0.00982626	0.107198	0.01619	P16615 [604-611]	0.002041	27.4	0	832.477	1	1	High
[K].VAQPTITDNK.[D]	High		P21333	9	630000000	11000000	78000000	270000000	33000000			7100000	17000000	42000000		24000000	0	0.000845003	2.426e-05	P21333 [1815-1824]	0	56.58	0	1086.58	1	1	High
[K].AAVYHHFISDGVRK.[S]	High		P01024	6	28000000			3900000			15000000		1900000				0.000266454	0.00748775	0.0619	P01024 [914-927]	0.007145	19.8	1	1599.84	1	1	High
[K].ENAGEDPGLAR.[Q]	High		P81605	11	43000000	42000000	41000000	41000000	52000000	53000000	38000000	130000000	34000000	45000000		51000000	0	0.000402075	9.631e-06	P81605 [43-53]	0	43.97	0	1128.53	1	1	High
[K].SRVTISVDTSK.[N]	High		P06331; P01824; P0DP08	7	6800000	4500000	2500000	11000000		5100000					1100000	2300000	0.00132987	0.0205895	0.001701	P06331 [91-101]; P01824 [93-103]; P0DP08 [85-95]	0.0002986	32.26	1	1192.65	3	6	High
[K].EIQNAVNGVK.[Q]	High		P10909	16	4600000000	2300000000	2600000000	3000000000	830000000	870000000	3500000000	4400000000	4000000000	2200000000	2100000000	4300000000	0.000266454	0.00633469	0.0003561	P10909 [45-54]	4.744e-05	47.67	0	1071.58	1	1	High
[R].NTYSSLEGK.[V]	High		Q13201	7	84000000			46000000	8800000	4600000			4300000		10000000		0.000266454	0.00698393	0.002211	Q13201 [354-362]	0.000423	39	0	998.479	1	1	High
[K].SGQSEDRQPVPGQQMTLK.[I]	High		P01024	2		34000000							67000000				0	0.0047257	0.01025	P01024 [567-584]	0.001586	12.84	1	1985.97	1	1	High
[K].SGQSEDRQPVPGQQMTLK.[I]	High	1×Oxidation [M15]	P01024	4	550000000				210000000							870000000	0.00269902	0.0433178	0.004644	P01024 [567-584]	0.0005374	20.1	1	2001.97	1	1	High
[K].AVPDAVESR.[Y]	High		P16284	2	8700000		3300000										0.00113182	0.0188263	0.001527	P16284 [719-727]	0.0002676	26.11	0	943.484	1	1	High
[R].IIHGQDFDQR.[A]	High		Q14344	2	9200000			5300000									0.000706966	0.0146832	0.002624	Q14344 [70-79]	0.000444	20.34	0	1228.61	1	1	High
[R].MHAAFGGTFK.[K]	High	1×Oxidation [M1]	P55058	3				14000000									0.000477078	0.00842838	0.0005199	P55058 [153-162]	0.0001225	37.98	0	1082.51	1	1	High
[K].DSYVGDEAQSK.[R]	High		P60709; P68032	11	1400000000	230000000	460000000	2300000000	400000000	62000000	220000000		220000000	450000000	460000000	210000000	0	0.000465818	2.607e-05	P60709 [51-61]; P68032 [53-63]	0	49.24	0	1198.52	2	6	High
[R].VLEDRPLSDK.[G]	High		P05106	5	510000000			310000000			14000000			8400000			0	0.00396856	0.0001916	P05106 [89-98]	0	37.12	0	1171.63	1	1	High
[R].LVAGEMGQNEPDQGGQR.[G]	High	1×Oxidation [M6]	Q99714	1	3000000												0.000477078	0.0132353	0.0009521	Q99714 [131-147]	0.0001225	17.95	0	1801.81	1	1	High
[K].LGQYASPTAK.[R]	High		P0C0L4; P0C0L5	7	160000000		170000000	940000000	130000000		400000000			130000000		260000000	0	0.000535895	1.938e-05	P0C0L4 [691-700]; P0C0L5 [691-700]	0	57.07	0	1035.55	2	2	High
[K].TDAPQPDVKEEEEEKEEEK.[D]	High		P27824	3	53000000			6300000									0.00226284	0.0282287	0.04024	P27824 [517-535]	0.004848	24.66	2	2259.01	1	1	High
[R].SDEGQLSPATR.[G]	High		Q15149	1	3800000												0.000477078	0.00854648	0.0005322	Q15149 [714-724]	0.0001225	29.88	0	1160.55	1	1	High
[R].GVLQGHLESSR.[N]	High		P07359	3	22000000			15000000									0	0.00125085	4.082e-05	P07359 [506-516]	0	40.8	0	1182.62	1	1	High
[K].ENSQYQPIK.[L]	High		P01031	5	1300000000		930000000	660000000		230000000						1200000000	0.00172575	0.0246159	0.004724	P01031 [1120-1128]	0.0005374	36.38	0	1106.55	1	1	High
[K].HIAEEADRKYEEVAR.[K]	High		P67936; P06753	2	43000000			9500000									0	0.000793371	2.235e-05	P67936 [117-131]; P06753 [154-168]	0	35.18	2	1815.9	2	2	High
[R].DDAYHAELK.[S]	High		A5K923	1	9200000												0.00543221	0.063483	0.007779	A5K923 [1936-1944]	0.001152	26.08	0	1061.49	1	8	High
[K].DKGDEEEEGEEKLEEK.[Q]	High		P27824	1	43000000												0.000477078	0.013607	0.0009855	P27824 [536-551]	0.0001225	17.54	2	1892.82	1	1	High
[R].ISASAEELRQR.[L]	High		P06727	1	14000000												0.00942568	0.103801	0.01554	P06727 [256-266]	0.001975	25.96	1	1259.67	1	1	High
[R].VLADPSDDTK.[G]	High		Q15149	1	12000000												0.00929646	0.10181	0.01508	Q15149 [2979-2988]; [3638-3647]	0.001952	34.35	0	1060.52	1	2	High
[K].HGNTDSEGIVEVK.[L]	High		P05156	12	29000000		15000000	240000000			11000000	11000000	17000000	25000000	9100000	34000000	0	0.000399267	3.059e-05	P05156 [118-130]	0	57.52	0	1384.67	1	1	High
[R].ENLHYSGENVNDR.[R]	High		A5JZ02	1	4000000												0.00461434	0.0566797	0.006675	A5JZ02 [92-104]	0.0009953	12.81	0	1546.69	1	1	High
[K].TDAPQPDVKEEEEEK.[E]	High		P27824	1	15000000												0.00982626	0.105827	0.016	P27824 [517-531]	0.002041	24	1	1743.79	1	1	High
[K].FSPGAPGGSGSQPNQK.[L]	High		Q15942	2													0.00808048	0.0800054	0.01078	Q15942 [280-295]	0.001645	11.43	0	1515.72	1	1	High
[R].ATVLESEGTR.[E]	High		Q9UJZ1	2	9600000		2100000										0	0.00246675	0.007722	Q9UJZ1 [202-211]	0.001152	34.75	0	1062.54	1	1	High
[K].VEQHVELYQK.[Y]	High		P01137	3	34000000			11000000									0.000477078	0.00935512	0.0005999	P01137 [164-173]	0.0001225	26.34	0	1272.66	1	1	High
[K].LAQLEEAK.[Q]	High		P24539	2	31000000		9600000										0.00808048	0.083216	0.01534	P24539 [132-139]	0.001952	32.98	0	901.499	1	1	High
[K].EQTQNAFTEDK.[F]	High		A0A0J9T1B9	1	1800000												0.00113182	0.0184411	0.001476	A0A0J9T1B9 [540-550]	0.0002676	11.98	0	1310.59	1	8	High
[K].SDIAPVAR.[L]	High		P01023	15	1800000000	5400000000	1600000000		1000000000	1600000000	4500000000	4300000000	1900000000	6100000000	2800000000	5900000000	0.000477078	0.0112846	0.001876	P01023 [532-539]	0.0003299	48.63	0	828.457	1	1	High
[R].GGTPSAFDR.[I]	High		Q01813; P17858	2	7700000			6000000									0.00870968	0.09481	0.05002	Q01813 [311-319]; P17858 [302-310]	0.006126	23.08	0	907.427	2	3	High
[R].NGQWSEPPK.[C]	High		P08603; Q03591	9	5600000			20000000		760000	11000000	3300000	5900000	920000		5100000	0	0.00375279	0.0001773	P08603 [1154-1162]; Q03591 [253-261]	0	46.64	0	1042.5	2	3	High
[K].LSSPATLNSR.[V]	High		CON_P00761	79	4400000	8900000	13000000	40000000000	4100000	9800000	53000000000	6400000	50000000000	3300000	46000000000	7000000	0	0.000680047	0.001302	CON_P00761 [98-107]	0.0002676	42.37	0	1045.56	1	1	High
[K].DIQEDSGMEPR.[N]	High	1×Oxidation [M8]	O75844	1	13000000												0.00132987	0.02131	0.001789	O75844 [293-303]	0.0002986	29.75	0	1292.54	1	1	High
[R].GVNNSYIQR.[S]	High		O76074	1	6000000												0.0039256	0.052655	0.006054	O76074 [659-667]	0.0008579	24.86	0	1050.53	1	1	High
[K].LTQDQDVDVK.[Y]	High		P30153	2	8300000			3800000									0	0.00106475	3.297e-05	P30153 [567-576]	0	42.19	0	1160.58	1	1	High
[K].KDGTHVVENVDATHIGK.[L]	High		P00488	20	82000000	6400000	61000000	83000000	4800000	3100000	81000000	32000000	44000000	51000000	25000000	80000000	0	3.6727e-06	2.209e-07	P00488 [447-463]	0	56.36	1	1819.93	1	1	High
[K].SGAEEQGPIDGPSK.[S]	High		O43493	1			3100000										0.00113182	0.0185686	0.001484	O43493 [224-237]	0.0002676	17.69	0	1371.64	1	1	High
[K].ELAAQTIK.[K]	High		P19827	8	140000000	130000000	150000000	1200000000			280000000	260000000		270000000	160000000		0.00226284	0.0282287	0.005405	P19827 [215-222]	0.0006509	32.56	0	873.504	1	1	High
[K].LASVSVSR.[T]	High		Q9Y6R7	6	5000000	15000000	9200000	64000000	2700000			5600000					0.000477078	0.0113632	0.001561	Q9Y6R7 [5325-5332]	0.0002986	37.7	0	818.473	1	1	High
[R].NIIHGSDSVESAEK.[E]	High		P15531	1				5400000									0.00172575	0.0234617	0.002027	P15531 [115-128]	0.0003617	25.9	0	1485.72	1	1	High
[K].AQMVQEDLEK.[T]	High	1×Oxidation [M3]	P26038	2	2600000			15000000									0	0.00212961	8.311e-05	P26038 [449-458]	0	44.63	0	1206.57	1	1	High
[R].HRPELIDYGK.[L]	High		P12814	3			5900000	17000000								1200000	0	0.00181291	6.738e-05	P12814 [186-195]	0	29.72	0	1227.65	1	1	High
[K].SVIQAVQK.[ST]	High		O95197	6	3300000		10000000										0.00253601	0.0358336	0.01219	O95197 [898-905]	0.001765	42.46	0	872.52	1	2	High
[R].AQMDLSGR.[G]	High		P00488	5	11000000			13000000				7100000	4800000			7500000	0.00211669	0.0272797	0.002474	P00488 [246-253]	0.000423	32.18	0	877.42	1	1	High
[R].HRPELIEYDK.[L]	High		O43707	2	2500000												0.00253601	0.0391378	0.004047	O43707 [205-214]	0.0004859	8.86	0	1299.67	1	1	High
[K].ANEEIAQVR.[T]	High		O75410	1	2900000												0	0.0040244	0.0001949	O75410 [744-752]	0	33.12	0	1029.53	1	1	High
[K].VIYSQPSAR.[S]	High		Q9Y624	4	23000000		6900000	8900000							450000		0.00798928	0.0789612	0.01052	Q9Y624 [278-286]	0.001609	37.94	0	1020.55	1	1	High
[K].TISPMVMDAK.[A]	High	2×Oxidation [M5; M7]	P18206	1				13000000									0.00982626	0.109988	0.01691	P18206 [793-802]	0.002109	16.32	0	1124.53	1	1	High
[R].YLAEVAAGDDKK.[G]	High		P63104	9	97000000		29000000	52000000	2500000					4200000		5300000	0	3.59628e-06	1.633e-08	P63104 [128-139]	0	80.23	1	1279.65	1	1	High
[K].VVGLEGSDK.[L]	High		O00602	3	9500000			66000000									0.000266454	0.00655937	0.0003731	O00602 [38-46]	4.744e-05	41.71	0	903.478	1	1	High
[K].VGTLVGEDK.[Y]	High		Q9UI09	1	930000												0.00741009	0.0724806	0.009393	Q9UI09 [35-43]	0.001492	26.16	0	917.494	1	1	High
[K].GSGTAEVELK.[K]	High		P14618	8	33000000	5500000					10000000	4600000	9900000		20000000	11000000	0	0.00385917	0.001877	P14618 [126-135]	0.0003299	46.13	0	990.51	1	1	High
[K].AEISFEDRK.[D]	High		P21333	11			37000000	120000000			3300000		7700000	20000000	22000000		0.00253601	0.0380909	0.02782	P21333 [2281-2289]	0.00325	42.26	1	1094.55	1	1	High
[K].NASDMPETITSR.[D]	High	1×Oxidation [M5]	Q8TCT9	1	5200000												0.00798928	0.0789612	0.01057	Q8TCT9 [62-73]	0.001609	12.32	0	1337.6	1	1	High
[R].SGEDPLVK.[G]	High		P63211	4			4600000	9300000	780000						6200000		0.00242589	0.0330251	0.005996	P63211 [48-55]	0.0008579	28.51	0	844.441	1	2	High
[K].GSGDSSQVTQVSPQR.[I]	High		P05106	14	18000000	19000000	140000000	380000000		15000000	53000000	17000000	17000000	39000000	35000000	21000000	0	0.000117122	3.77e-06	P05106 [99-113]	0	57.59	0	1532.73	1	1	High
[K].QELSEAEQATR.[T]	High		P01024	11	340000000	110000000	410000000	240000000			310000000	210000000	290000000	180000000	88000000	240000000	0	0.000169806	2.828e-06	P01024 [429-439]	0	38.65	0	1261.6	1	1	High
[R].LDGSVDFKK.[N]	High		P02679	7	730000000		1300000000	1100000000			870000000	800000000		1400000000		940000000	0.00113182	0.0183144	0.001454	P02679 [224-232]	0.0002676	48.7	1	1008.54	1	1	High
[K].YEMHELLR.[Q]	High	1×Oxidation [M3]	Q9UK55	2	1200000												0.00242589	0.0325783	0.003143	Q9UK55 [346-353]	0.0004677	17.62	0	1106.53	1	1	High
[K].IFQDHPLQK.[T]	High		P02730	3	15000000		8600000	31000000									0.00132987	0.0204483	0.001685	P02730 [543-551]	0.0002986	29.6	0	1125.61	1	1	High
[R].AAPEASGTPSSDAVSR.[L]	High		P31146	2	2800000								520000				0.0078418	0.0754068	0.03393	P31146 [417-432]	0.004088	10.91	0	1502.71	1	1	High
[K].VLSPVDSGNK.[L]	High		P11277	2	8300000	2000000											0.00773669	0.0744192	0.009703	P11277 [1224-1233]	0.001544	21.39	0	1015.54	1	1	High
[R].GEVEQLDSR.[A]	High		Q6PJW8	1	10000000												0.000477078	0.00975349	0.0006355	Q6PJW8 [179-187]	0.0001225	43.28	0	1032.5	1	1	High
[K].ADAEGESDLENSR.[K]	High		Q9Y490	6	33000000	2400000		19000000	720000					4400000	4000000		0	0.000103241	2.712e-05	Q9Y490 [842-854]	0	59.42	0	1392.59	1	1	High
[R].VSGSFPEDSSK.[E]	High		O15400	2	2200000		20000000										0	0.000906319	2.649e-05	O15400 [128-138]	0	35.77	0	1139.52	1	1	High
[K].VEHSDLSFSK.[D]	High		P61769	18	700000000	30000000	180000000	370000000	25000000	17000000	28000000	22000000	15000000	53000000	24000000	35000000	0	0.000116304	2.105e-05	P61769 [69-78]	0	54.56	0	1148.56	1	1	High
[R].DAPQDFHPDR.[V]	High		P21333	6	180000000		11000000	140000000	10000000								0.000477078	0.00922595	0.0005888	P21333 [665-674]	0.0001225	36.65	0	1197.53	1	1	High
[K].LQAAVDGPMDK.[K]	High	1×Oxidation [M9]	P51572	5	23000000		7600000	9400000	2800000								0	0.00492785	0.0002547	P51572 [233-243]	0	43.63	0	1160.56	1	1	High
[K].LEAIPNSGMDHTQR.[K]	High	1×Oxidation [M9]	Q8WWI5	2	16000000			9500000									0.00113182	0.016976	0.001321	Q8WWI5 [76-89]	0.0002676	24.79	0	1584.74	1	1	High
[R].QAGHEQSGVYELR.[V]	High		Q8NI99	7		2300000	4000000	7500000			3900000	7300000	2800000			7700000	0	0.001142	0.0001433	Q8NI99 [265-277]	0	35.82	0	1473.71	1	1	High
[R].AEAQVELR.[G]	High		P08514	7	1300000000			320000000	59000000		38000000				15000000	10000000	0	0.00199959	0.001032	P08514 [775-782]	0.0001225	55.43	0	915.489	1	1	High
[K].VATNPNFDGK.[L]	High		Q8WXF7	1													0.000266454	0.00629068	0.0003536	Q8WXF7 [276-285]	4.744e-05	34.07	0	1062.52	1	1	High
[R].LSVAAQEAAR.[L]	High		Q15149	1	2700000												0.00253601	0.0360778	0.003619	Q15149 [2420-2429]	0.0004859	29.65	0	1015.55	1	1	High
[R].ETGVDLTK.[D]	High		P38646	3	21000000			7000000									0.00576091	0.0647615	0.008	P38646 [293-300]	0.001204	38.96	0	862.452	1	1	High
[R].DVAAEAGVSK.[Y]	High		Q9NQ79	3	5900000			4700000					1100000				0.00113182	0.0170936	0.001327	Q9NQ79 [227-236]	0.0002676	34.62	0	946.484	1	1	High
[R].YIETDPANR.[D]	High		P06396	10		52000000	45000000	440000000		16000000	110000000	92000000	76000000	120000000	41000000	130000000	0	0.00354872	0.001253	P06396 [730-738]	0.0002676	46.24	0	1078.52	1	1	High
[K].SGTTIALK.[V]	High		O60610	1													0.00269902	0.0448048	0.00485	O60610 [304-311]	0.0005374	45.86	0	790.467	1	1	High
[R].NGYGTPMTSNAVR.[M]	High	1×Oxidation [M7]	Q9Y624	1	33000000												0.00321317	0.0499016	0.005588	Q9Y624 [216-228]	0.0006509	22.15	0	1383.63	1	1	High
[R].QLEEAEEEAQR.[A]	High		P35579	7	130000000		41000000	64000000	6600000					27000000	17000000		0	0.00340295	0.01772	P35579 [1878-1888]	0.002251	27.39	0	1331.61	1	1	High
[K].MEIQEMQLK.[E]	High	1×Oxidation [M]	P67936	6	13000000			4900000									0.000477078	0.0129631	0.001636	P67936 [105-113]; P07951 [141-149]	0.0002986	40.84	0	1165.56	1	2	High
[K].MEIQEMQLK.[E]	High	2×Oxidation [M1; M6]	P67936	10	68000000		13000000	34000000						14000000	19000000		0	0.000227921	4.19e-06	P67936 [105-113]; P07951 [141-149]	0	50.06	0	1181.55	1	2	High
[K].FEMEQNLR.[Q]	High	1×Oxidation [M3]	CON_P35527	10		19000000	19000000			33000000	5700000	18000000	10000000	25000000		49000000	0	0.00485953	0.001417	CON_P35527 [243-250]	0.0002676	41.11	0	1082.49	1	1	High
[K].LVNGQSHISLSK.[A]	High		P0C0L4; P0C0L5	14	5600000		140000000	15000000			170000000	120000000	68000000	78000000	6000000	65000000	0	1.22611e-05	4.098e-07	P0C0L4 [305-316]; P0C0L5 [305-316]	0	60.92	0	1282.71	2	2	High
[R].LVHVEEPHTETVR.[K]	High		P01023	33	1600000000	59000000	1900000000	5000000000	830000000	1300000000	4000000000	2500000000	2100000000	5600000000	1600000000	4300000000	0	1.19222e-05	2.124e-07	P01023 [720-732]	0	37.74	0	1545.8	1	1	High
[R].ELTNQQEASVER.[Q]	High		Q14203	1	4600000												0	0.00570556	0.000312	Q14203 [533-544]	0	27.26	0	1403.68	1	1	High
[R].VLANPGNSQVAR.[V]	High		Q14974	1	720000												0.00870968	0.09481	0.01367	Q14974 [43-54]	0.001842	15.83	0	1225.66	1	1	High
[K].TYETTLEK.[C]	High		P02768	47		8400000000	3400000000	81000000000		2300000000	7600000000	10000000000	11000000000	12000000000	6300000000	11000000000	0	0.0027206	0.00443	P02768 [376-383]	0.0005127	60.89	0	984.488	1	1	High
[K].IANPVEGSSGR.[Q]	High		Q15365	1	2800000												0.00226284	0.0286172	0.00265	Q15365 [315-325]	0.000444	42.13	0	1086.55	1	1	High
[R].MAGDPVANVR.[F]	High	1×Oxidation [M1]	P30153	1	6100000												0	0.00228399	9.149e-05	P30153 [528-537]	0	25.1	0	1045.51	1	1	High
[K].AGFAGDDAPR.[A]	High		P60709; P68032	12	2100000000	420000000	660000000	3800000000	530000000	84000000	370000000	150000000	370000000	690000000	580000000	310000000	0	0.000143518	4.182e-06	P60709 [19-28]; P68032 [21-30]	0	55.18	0	976.448	2	10	High
[R].KPHTESLELQVR.[G]	High		Q9BSJ8	1	4100000												0.000477078	0.0114423	0.0007822	Q9BSJ8 [855-866]	0.0001225	16.68	0	1436.79	1	1	High
[R].QSPVDIDTHTAK.[Y]	High		P00918	2	3100000		9700000										0	0.00475881	0.000245	P00918 [28-39]	0	28.87	0	1311.65	1	1	High
[R].EAFAAVSK.[I]	High		Q96IY4	6	15000000	20000000					47000000			36000000	8500000	52000000	0.00211669	0.026543	0.003782	Q96IY4 [407-414]	0.0004859	45.13	0	822.436	1	1	High
[R].IADGYEQAAR.[V]	High		P48643	1	13000000												0.00304693	0.0460298	0.005002	P48643 [133-142]	0.0005963	18.24	0	1093.53	1	1	High
[K].HDASALDIR.[M]	High		O00187	5	91000000		43000000				31000000		82000000			56000000	0	0.00031462	6.449e-06	O00187 [490-498]	0	41.59	0	997.506	1	1	High
[K].NEGDLDEVK.[D]	High		A0A0J9S5C8	1	4600000												0.000477078	0.0098215	0.0006393	A0A0J9S5C8 [74-82]	0.0001225	33.17	0	1018.47	1	6	High
[R].QILDEAGK.[V]	High		P18206	6	64000000	6800000	16000000		6700000					15000000			0.00886289	0.0985711	0.08112	P18206 [301-308]	0.0095	34.74	0	873.468	1	1	High
[K].AEFAEVSK.[L]	High		P02768	44	19000000000	14000000000	7000000000	200000000000	1900000000	4000000000	15000000000	18000000000	18000000000	21000000000	10000000000	21000000000	0	0.00489357	0.0007608	P02768 [250-257]	0.0001225	56.44	0	880.441	1	1	High
[K].GTTSQGPYGPDPR.[G]	High		A0A0J9U5J5; A0A0J9W611	1		14000000											0	0.000513832	1.241e-05	A0A0J9U5J5 [283-295]; A0A0J9W611 [283-295]	0	35.84	0	1332.62	2	5	High
[R].TQVNTQAEQLR.[R]	High		P06727	14	890000000	420000000	290000000				440000000	850000000	750000000	160000000	170000000	87000000	0	4.87718e-05	3.385e-06	P06727 [144-154]	0	61.5	0	1287.67	1	1	High
[K].ESASLMVDR.[I]	High	1×Oxidation [M6]	P06681	4	1000000						2400000			4300000			0	0.000744892	0.0001595	P06681 [275-283]	0	45.76	0	1023.48	1	1	High
[K].HQTVPQNTGGKNPDPWAK.[N]	High		P02787	6		19000000							8800000		81000000	18000000	0	0.00160949	0.002232	P02787 [554-571]	0.000423	34.76	1	1974.98	1	1	High
[K].NSEEFAAAMSR.[Y]	High		P04114	2			20000000	70000000									0	0.00029539	5.963e-06	P04114 [118-128]	0	55.94	0	1212.53	1	1	High
[K].NSEEFAAAMSR.[Y]	High	1×Oxidation [M9]	P04114	12	150000000	37000000	140000000	330000000	51000000	22000000	33000000	32000000	42000000	4100000	17000000	22000000	0	0.000236049	4.384e-06	P04114 [118-128]	0	46.88	0	1228.53	1	1	High
[R].DHPLPEVAHVK.[H]	High		P13073	5	190000000		23000000	74000000	7200000		13000000						0	0.000224749	1.244e-05	P13073 [43-53]	0	35.7	0	1241.66	1	1	High
[R].HTSLGPLEAK.[R]	High		P07357	10	220000000	95000000	310000000	530000000		57000000	230000000	160000000	130000000	250000000		310000000	0	0.000258564	0.002683	P07357 [470-479]	0.000444	52.02	0	1052.57	1	1	High
[M].SDKPDMAEIEK.[F]	High	1×Oxidation [M6]; 1×Acetyl [N-Term]	P62328	3	26000000			110000000								19000000	0	0.0033091	0.0001502	P62328 [2-12]	0	30.96	0	1320.6	1	1	High	P62328 1×Acetyl [N-Term]
[K].DLGEEHFK.[G]	High		CON_P02769	15	2200000000	2500000000	2200000000	2400000000	1500000000	2200000000	2200000000	2000000000	2000000000	710000000	1000000000	2100000000	0.00113182	0.018697	0.001494	CON_P02769 [37-44]	0.0002676	43.44	0	974.458	1	1	High
[K].GEEDNSLSVR.[K]	High		P27701	2	2500000		1400000										0	0.00257251	0.000107	P27701 [180-189]	0	38.57	0	1105.51	1	1	High
[R].GGGALLGDR.[W]	High		Q9NZP8; P00736	12	110000000	53000000	100000000	420000000	4900000	58000000	180000000	170000000	95000000	150000000	81000000	320000000	0	0.00176285	0.0002196	Q9NZP8 [268-276]; P00736 [487-495]	0	50.12	0	815.437	2	2	High
[K].LDDDLEHQGGHVLDHGHK.[H]	High		P01042	33	150000000	92000000	160000000	410000000	160000000	230000000	870000000	6600000	96000000	190000000	59000000	150000000	0	5.73028e-05	1.344e-06	P01042 [479-496]	0	36.32	0	2021.94	1	1	High
[R].RVEPYGENFNK.[A]	High		P06727	11	220000000	290000000	75000000	130000000	98000000	29000000	300000000	260000000			62000000	450000000	0	0.00171417	6.216e-05	P06727 [306-316]	0	44.67	1	1352.66	1	1	High
[K].MPTFESEETK.[D]	High	1×Oxidation [M1]	Q13033	1	840000												0.00929646	0.101155	0.01492	Q13033 [148-157]	0.001952	18.69	0	1214.52	1	1	High
[K].YENNVMNIR.[Q]	High	1×Oxidation [M6]	P16298	1	1800000												0.00741009	0.0724806	0.009375	P16298 [333-341]	0.001492	25.71	0	1168.54	1	3	High
[K].LGNQEPGGQTALK.[S]	High		P08697	5		300000000	420000000	740000000		97000000						350000000	0.000477078	0.0121793	0.00316	P08697 [52-64]	0.0004677	43.11	0	1312.69	1	1	High
[K].AAIISAEGDSK.[A]	High		P35232	3	28000000		8400000	13000000									0	6.82764e-05	8.389e-07	P35232 [209-219]	0	64.7	0	1061.55	1	1	High
[R].IPGEETDTIQHMR.[D]	High	1×Oxidation [M12]	P50416	1	11000000												0	0.00137007	4.605e-05	P50416 [317-329]	0	30.83	0	1542.72	1	1	High
[K].HHAAYVNNLNVTEEK.[Y]	High		P04179	4	130000000		35000000	46000000			12000000						0	0.0012163	0.0005033	P04179 [54-68]	9.369e-05	39.6	0	1738.85	1	1	High
[K].AQYEDIAQK.[S]	High		CON_P04264	11	310000000	190000000	420000000	58000000	270000000		65000000	85000000	250000000	160000000	95000000	260000000	0	0.00578571	0.004389	CON_P04264 [356-364]	0.0005127	35.23	0	1065.52	1	1	High
[K].AEAQAQYSAAVAK.[G]	High		Q14624	8		130000000		570000000	50000000	74000000	140000000	170000000	130000000			220000000	0	1.39098e-05	9.971e-08	Q14624 [99-111]	0	60.57	0	1307.66	1	1	High
[K].AKPALEDLR.[Q]	High		P02647	12	780000000	600000000	380000000	840000000	920000000	230000000	1500000000	840000000	730000000	210000000	270000000	1400000000	0.000266454	0.00642363	0.003489	P02647 [231-239]	0.0004677	43.9	0	1012.58	1	1	High
[RK].LRTEGDGVYTLNDKK.[Q]	High		P00739; P00738	16	140000000	69000000	240000000	46000000			220000000	90000000	92000000	290000000	84000000	300000000	0	3.8701e-05	3.911e-07	P00739 [59-73]; P00738 [58-72]	0	54.74	2	1708.89	2	2	High
[R].AQEQQSLIHTNQAESHTAVGR.[G]	High		Q13201	5	83000000			52000000			15000000						0	0.00130453	4.333e-05	Q13201 [284-304]	0	16.28	0	2305.13	1	1	High
[R].GSEAINAPGDNPAK.[V]	High		Q9NZP8	2				51000000			3700000						0.00253601	0.035591	0.003537	Q9NZP8 [177-190]	0.0004859	9.47	0	1340.64	1	1	High
[K].YKPESEELTAER.[I]	High		P07237	4	15000000		20000000	27000000		4900000							0	0.000198113	3.496e-06	P07237 [327-338]	0	34.92	0	1451.7	1	1	High
[K].SPGLTPEPR.[E]	High		Q14242	4	4400000		4400000	7400000		1400000							0	0.00437629	0.0002187	Q14242 [389-397]	0	43.34	0	953.505	1	1	High
[K].IPSETLNR.[I]	High		Q15582	3		2800000					2700000						0.00226284	0.029011	0.002681	Q15582 [288-295]	0.000444	23.09	0	929.505	1	1	High
[R].AAATLMSER.[V]	High		P02730	3	2600000			5900000		430000							0.00113182	0.0167433	0.001297	P02730 [284-292]	0.0002676	41.27	0	949.477	1	1	High
[K].AEAESLYQSK.[Y]	High		CON_P04264	12	290000000	160000000	410000000	110000000	180000000	220000000	42000000	72000000	160000000	150000000	70000000	200000000	0	6.23306e-05	7.404e-07	CON_P04264 [367-376]	0	76.7	0	1125.54	1	1	High
[R].QLTPYAQR.[M]	High		P06727	12	810000000	950000000	590000000	440000000	180000000	220000000	780000000	610000000	540000000	240000000	330000000	350000000	0.00242589	0.0325783	0.003672	P06727 [156-163]	0.0004859	28.1	0	976.521	1	1	High
[R].TEGDGVYTLNDKK.[Q]	High		P00739; P00738	12	330000000	340000000		170000000	140000000		550000000	290000000	370000000	85000000	120000000	600000000	0	0.000191291	3.308e-06	P00739 [61-73]; P00738 [60-72]	0	45.12	1	1439.7	2	2	High
[R].LGVLHVGQK.[L]	High		Q9NTJ5	2	4900000												0.00113182	0.0167433	0.001298	Q9NTJ5 [415-423]	0.0002676	31.82	0	950.578	1	1	High
[R].AETLAGAMPNEAGGHPDAR.[Q]	High	1×Oxidation [M8]	Q9Y613	1	8600000												0.00152978	0.0223605	0.001907	Q9Y613 [463-481]	0.0003299	11.31	0	1880.86	1	1	High
[K].AEGLGDGYR.[L]	High		Q9BX68	2	12000000			6900000									0.000477078	0.0106013	0.01474	Q9BX68 [124-132]	0.001952	35.56	0	937.437	1	1	High
[R].NTYHNVHPIPAYDDQRDDK.[D]	High		A0A0J9U5J5; A0A0J9W611	4	14000000			13000000	7700000	31000000							0	0.000513832	0.002623	A0A0J9U5J5 [142-160]; A0A0J9W611 [142-160]	0.000444	28.54	1	2298.05	2	7	High
[K].ALFVSEEEKK.[L]	High		P00751	3				84000000								2800000	0.00461434	0.0559267	0.009439	P00751 [630-639]	0.001492	30.36	1	1179.63	1	1	High
[R].GSQLEDQALR.[G]	High		Q86XI8	4		24000000	42000000	110000000				15000000					0.00375969	0.0516058	0.07694	Q86XI8 [579-588]	0.009028	24.51	0	1116.56	1	1	High
[R].AHQITDESLESTR.[R]	High		O00161	2	23000000		2100000										0	0.00159826	0.000407	O00161 [13-25]	4.744e-05	30.53	0	1486.71	1	1	High
[R].QQTHMLDVMQDHFSR.[A]	High		P10909	8	41000000		14000000	15000000			58000000	21000000				13000000	0	0.000425259	0.0002629	P10909 [168-182]	0	29.07	0	1872.85	1	1	High
[R].QQTHMLDVMQDHFSR.[A]	High	1×Oxidation [M]	P10909	24	63000000	24000000	37000000	120000000		25000000	86000000	41000000	120000000	16000000	23000000	32000000	0	2.57739e-05	2.273e-07	P10909 [168-182]	0	51.9	0	1888.84	1	1	High
[R].QQTHMLDVMQDHFSR.[A]	High	2×Oxidation [M5; M9]	P10909	21	1500000000	55000000	140000000	710000000	60000000	47000000	210000000				730000000		0	2.7452e-05	4.154e-06	P10909 [168-182]	0	46.21	0	1904.84	1	1	High
[K].NMQDMVEDYR.[N]	High	2×Oxidation [M2; M5]	CON_P04264	22	38000000	25000000		3700000	26000000	34000000	3900000	8700000	35000000	22000000	7800000	33000000	0	1.66902e-05	9.88e-07	CON_P04264 [258-267]	0	65.42	0	1332.52	1	1	High
[R].TSVETALR.[A]	High		P47755	2	17000000				640000								0.000477078	0.0113632	0.0007786	P47755 [122-129]	0.0001225	50.3	0	876.479	1	1	High
[K].GAPEGVIDR.[C]	High		P16615	1	17000000												0.00152978	0.0229834	0.001967	P16615 [515-523]; O14983 [516-524]	0.0003299	22.33	0	913.474	1	2	High
[KR].HEAFESDLAAHQDR.[V]	High		P12814; O43707	1	1600000												0.00226284	0.0296116	0.00277	P12814 [437-450]; O43707 [456-469]	0.000444	16.38	0	1625.73	2	4	High
[R].MELERPGGNEITR.[G]	High		P02671	13	1400000000	260000000	2300000000	3600000000	200000000	400000000	3500000000	1900000000	1200000000	630000000	460000000	1600000000	0	0.000506681	6.489e-05	P02671 [259-271]	0	38.05	0	1501.74	1	1	High
[R].MELERPGGNEITR.[G]	High	1×Oxidation [M1]	P02671	46	9500000000	1900000000	13000000	12000000000	300000000	3300000000	8200000000		6800000000	15000000000	3400000000	12000000000	0	1.13514e-05	7.612e-08	P02671 [259-271]	0	53.52	0	1517.74	1	1	High
[K].ESSSHHPGIAEFPSR.[G]	High		P02671	60	17000000000	2400000000	17000000000	17000000000		2500000000	15000000000	14000000000	8000000000	18000000000	7200000000	28000000	0	4.02305e-06	2.738e-06	P02671 [559-573]	0	44.09	0	1637.77	1	1	High
[R].EEILAQAK.[E]	High		P35579	4	160000000		34000000						2900000		21000000		0.00269902	0.0442042	0.004766	P35579 [1662-1669]	0.0005374	37.5	0	901.499	1	1	High
[R].EMEAELEDERK.[Q]	High		P35579	1	11000000												0.00526233	0.0622284	0.007611	P35579 [1593-1603]	0.001125	27.53	1	1378.62	1	1	High
[R].EATNPPVIQEEKPK.[K]	High		P30101	1	7700000												0.000266454	0.00611767	0.0003426	P30101 [483-496]	4.744e-05	19.6	0	1579.83	1	1	High
[K].EALQGVGDMGR.[A]	High		P35542	6			89000000	44000000	16000000								0	0.000273474	7.996e-06	P35542 [27-37]	0	56.1	0	1132.54	1	1	High
[K].EALQGVGDMGR.[A]	High	1×Oxidation [M9]	P35542	11	1100000000	270000000		570000000	370000000	150000000	170000000	110000000	180000000		28000000	130000000	0	2.92394e-05	2.701e-07	P35542 [27-37]	0	57.3	0	1148.54	1	1	High
[R].NDLISATK.[T]	High		P19823	10	190000000		180000000	1400000000	29000000	91000000	430000000	370000000	350000000	350000000	200000000		0.00576091	0.0643327	0.0157	P19823 [360-367]	0.002	39.43	0	861.468	1	1	High
[K].FSYSSGHVHLSSENK.[F]	High		P01031	23	470000000	80000000	240000000	100000000		59000000	270000000	170000000	140000000	250000000	95000000	310000000	0	2.36948e-05	6.426e-07	P01031 [64-78]	0	44.45	0	1678.78	1	1	High
[R].DRQHLPLIK.[M]	High		P02671	4	67000000		53000000									45000000	0.00132987	0.0208748	0.001731	P02671 [217-225]	0.0002986	32.33	1	1119.66	1	1	High
[R].QVSDDLTER.[A]	High		P35232	2	24000000												0	0.00260876	0.000236	P35232 [149-157]	0	40.95	0	1062.51	1	1	High
[K].ASIHEAWTDGK.[E]	High		P12814; O43707	2	190000000			160000000									0	0.000150734	2.407e-06	P12814 [403-413]; O43707 [422-432]	0	53.77	0	1214.58	2	2	High
[K].QHIEAIDVR.[V]	High		P04114	10	23000000	9600000	5900000	150000000	6800000		3200000	7700000	16000000				0	0.00425572	0.001076	P04114 [2287-2295]	0.0001624	33.27	0	1080.58	1	1	High
[R].GLQDEDGYR.[M]	High		P0C0L4; P0C0L5	11	830000000	20000000	630000000	1900000000		56000000	720000000	660000000	670000000		590000000	2200000000	0	0.00359867	0.0007677	P0C0L4 [1605-1613]; P0C0L5 [1605-1613]	0.0001225	41.12	0	1052.46	2	2	High
[K].TYHVGEQWQK.[E]	High		P02751	16		5300000		150000000	46000000		660000000	520000000	400000000	220000000	220000000	590000000	0	0.000303787	7.512e-06	P02751 [2392-2401]	0	39.89	0	1275.61	1	1	High
[R].QYNVGPSVSK.[Y]	High		P02751	8	390000000	34000000		360000000		210000000			620000000	1100000000	310000000	830000000	0	0.000704291	8.894e-05	P02751 [1041-1050]	0	45.24	0	1078.55	1	1	High
[K].DVQEQLSR.[L]	High		O75116	1	4500000												0.00859449	0.0929799	0.01329	O75116 [998-1005]	0.001829	19.34	0	974.49	1	1	High
[R].AVTAYSPEDEK.[K]	High		O60268	1	980000												0.00982626	0.107198	0.01623	O60268 [274-284]	0.002041	21.54	0	1209.56	1	1	High
[K].DDNPNLPR.[L]	High		P02768	34		4300000	2600000	190000000000		3700000000		1800000	15000000000		6300000		0	0.00528407	0.0002814	P02768 [131-138]	0	46.23	0	940.448	1	1	High
[K].HAELIVVK.[E]	High		Q9NPG4	1	4000000												0.00982626	0.108585	0.0165	Q9NPG4 [193-200]	0.002086	28.98	0	908.556	1	1	High
[K].LAVDEEENADNNTK.[A]	High		P02786	1				24000000									0.00226284	0.031273	0.002973	P02786 [40-53]	0.000444	22.66	0	1561.7	1	1	High
[K].QHESEEPFMPEER.[C]	High	1×Oxidation [M9]	Q9BSF0	1	4200000												0.00304693	0.0466543	0.005101	Q9BSF0 [21-33]	0.0005963	10.86	0	1660.69	1	1	High
[R].DTEDQEDQVDPR.[L]	High		P04070	2												1400000	0.000477078	0.00975349	0.0006307	P04070 [200-211]	0.0001225	21.13	0	1446.6	1	1	High
[K].VTLTSEEEAR.[L]	High		P00338	11	20000000	3400000	10000000	32000000	4100000		7600000	4200000	6300000	11000000	12000000	10000000	0	0.000919106	3.283e-05	P00338 [306-315]	0	43.59	0	1134.56	1	1	High
[R].YLSEVASGDNK.[Q]	High		P31946	2	7300000			15000000									0	7.22139e-05	9.013e-07	P31946 [130-140]	0	47.83	0	1182.56	1	1	High
[K].ASSFLGEK.[A]	High		P0C0L5	10		360000000		1600000000	130000000	320000000	440000000	620000000	340000000	220000000	380000000	1100000000	0.00834461	0.0871143	0.02683	P0C0L5 [1175-1182]	0.003189	40.9	0	838.431	1	1	High
[K].NSNDPAVFK.[D]	High		P16284	6	180000000		22000000	57000000	10000000		6300000				5000000		0	0.00394093	0.000389	P16284 [457-465]	4.744e-05	52.85	0	991.484	1	1	High
[K].DLEAHIDSANK.[N]	High		P35579	11			74000000	110000000			5200000		8600000	24000000		5000000	0	2.80353e-05	2.537e-07	P35579 [1621-1631]	0	53.91	0	1212.59	1	1	High
[R].LYYGDDEK.[Y]	High		P07357	10	89000000	34000000	100000000	120000000		12000000	83000000	52000000	42000000	67000000		72000000	0.00870968	0.0941963	0.01345	P07357 [197-204]	0.001842	36.75	0	1002.44	1	1	High
[R].YISKYELDK.[A]	High		P01024	6			34000000				11000000	18000000	17000000		12000000	10000000	0.00995866	0.112124	0.04833	P01024 [1428-1436]	0.005808	26.2	1	1158.6	1	1	High
[K].ATDFVADR.[A]	High		P48735	2	65000000			24000000									0.000477078	0.0114423	0.001146	P48735 [181-188]	0.0002007	41.73	0	894.432	1	1	High
[R].NLAVSQVVHK.[A]	High		P01011	17	490000000	370000000	340000000	5000000000	73000000	220000000	180000000	160000000	180000000	240000000	180000000	370000000	0	4.32936e-05	1.105e-05	P01011 [351-360]	0	64.07	0	1094.63	1	1	High
[R].VVEESELAR.[T]	High		P02748	10	670000000		500000000	390000000	120000000	190000000	260000000	180000000	170000000	270000000		310000000	0	0.00155411	5.497e-05	P02748 [146-154]	0	47.62	0	1031.54	1	2	High
[K].SLSSEMYVK.[S]	High	1×Oxidation [M6]	P12259	5	61000000		31000000	52000000			34000000						0.00211669	0.0278453	0.007958	P12259 [2143-2151]	0.001204	38.18	0	1059.5	1	2	High
[R].NFGSYVTHETK.[NH]	High		A0A0J9VRW6	2	8800000			2400000									0.00859449	0.0900025	0.0348	A0A0J9VRW6 [65-75]	0.004174	13.6	0	1282.61	1	3	High
[K].VTVLGQPK.[A]	High		P0DOX8	19		670000000				1700000000	8900000	190000000	360000000	590000000	1100000000	910000000	0.00226284	0.0298144	0.009445	P0DOX8 [107-114]	0.001492	48.63	0	841.514	1	2	High
[K].ASSLESGVPSR.[F]	High		P0DOX7	11	630000000	350000000	330000000	970000000	440000000	2700000000	230000000	120000000	77000000	140000000		190000000	0	1.10012e-06	3.352e-09	P0DOX7 [51-61]	0	83.51	0	1089.55	1	2	High
[K].QIATLHAQVADMK.[K]	High		P35579	4	28000000		4600000	24000000			3200000						0	0.0030005	0.0001324	P35579 [1358-1370]	0	30.61	0	1425.75	1	1	High
[K].QIATLHAQVADMK.[K]	High	1×Oxidation [M12]	P35579	8	460000000	15000000	110000000	200000000		6400000					61000000		0.000477078	0.00866621	0.006819	P35579 [1358-1370]	0.00102	35.62	0	1441.75	1	1	High
[K].QLNEINYEDHK.[L]	High		P00751	20	350000000	120000000	230000000	1900000000	71000000	56000000	150000000	150000000	160000000	200000000	150000000	310000000	0	0.000827429	2.359e-05	P00751 [338-348]	0	40.93	0	1402.66	1	1	High
[K].VTSTLTIK.[E]	High		P01871	52	21000000000	21000000000	21000000000	22000000000	19000000000	33000000000	14000000000	15000000000	9200000000	9600000000	4400000000	6800000000	0.000266454	0.00637901	0.0005562	P01871 [178-185]	0.0001225	46.5	0	862.524	1	2	High
[R].THYSNIEANESEEVR.[Q]	High		P04632	1	20000000												0	3.75074e-06	1.731e-08	P04632 [85-99]	0	46.26	0	1777.8	1	1	High
[K].ISAESPTGLPSHK.[G]	High		Q96C24	1	3600000												0.00834461	0.0888367	0.01244	Q96C24 [484-496]	0.00179	12.56	0	1323.69	1	1	High
[K].GNDIIAAAK.[R]	High		P18206	10	23000000		11000000	11000000	5800000		8000000	2500000	3600000	13000000	16000000	6600000	0	0.00367493	0.000173	P18206 [984-992]	0	58.32	0	872.484	1	1	High
[RK].LLVSASQDGK.[L]	High		P62873	10	91000000	6700000		120000000	9900000	8600000	13000000	4800000	7200000	19000000		10000000	0	0.00142886	8.979e-05	P62873 [69-78]	0	56.87	0	1017.56	1	4	High
[K].LVELAHQYK.[L]	High		P04114	19	88000000	24000000	42000000	61000000	25000000	12000000	12000000	17000000	31000000	14000000	13000000	22000000	0	0.000220073	4.005e-06	P04114 [2361-2369]	0	52.01	0	1100.61	1	1	High
[R].YVSPGNNFNK.[E]	High		A0A0J9SSG3	1	15000000												0.00808048	0.0837628	0.0115	A0A0J9SSG3 [123-132]	0.001645	23.3	0	1139.55	1	2	High
[K].EVESMGAHLNAYSTR.[E]	High	1×Oxidation [M5]	P31930	2	33000000		1600000										0	7.27218e-05	1.472e-05	P31930 [112-126]	0	37.75	0	1680.76	1	1	High
[R].IYGNQDTSSQLK.[K]	High		P19823	10	400000000		360000000	2600000000	170000000	180000000	710000000	660000000	690000000	610000000		920000000	0	0.000172203	2.896e-06	P19823 [476-487]	0	56.97	0	1353.66	1	1	High
[R].EVFEMATR.[A]	High	1×Oxidation [M5]	P61586	7	7700000	1600000	3600000		1600000	1600000				1300000	2200000		0.00211669	0.0269089	0.06224	P61586 [169-176]	0.007265	26.62	0	998.461	1	2	High
[R].AHYNMTDELIK.[K]	High	1×Oxidation [M5]	A0A0J9U5J5; A0A0J9W611	1	6600000												0.00929646	0.103133	0.01536	A0A0J9U5J5 [641-651]; A0A0J9W611 [641-651]	0.001952	21.36	0	1350.64	2	7	High
[R].SGDTPITVR.[Q]	High		Q9BWM7	1	4600000												0	0.00143891	4.931e-05	Q9BWM7 [136-144]	0	36.93	0	945.5	1	1	High
[K].QITASSFK.[K]	High		P12259	8	81000000		42000000	95000000		4500000	57000000	2300000			12000000	3600000	0.00242589	0.0323572	0.01811	P12259 [2081-2088]	0.002271	29.69	0	881.473	1	2	High
[K].KAEIGIAMGSGTAVAK.[ST]	High	1×Oxidation [M8]	Q93084; P16615	1	82000000												0	2.04518e-05	1.675e-07	Q93084 [713-728]; P16615 [712-727]; O14983 [713-728]	0	48.79	1	1519.81	2	3	High
[R].VGPLVAGR.[R]	High		P07359	2	100000000			53000000									0.00113182	0.0168592	0.001313	P07359 [619-626]	0.0002676	38.91	0	768.473	1	1	High
[R].DLQQYQSQAK.[Q]	High		O75396	1	6100000												0.00859449	0.0900025	0.01267	O75396 [29-38]	0.001811	18.97	0	1208.59	1	1	High
[R].LTSTDTIPK.[S]	High		P11171	1							4500000						0.000477078	0.0112066	0.0007584	P11171 [489-497]	0.0001225	30.9	0	975.536	1	1	High
[R].AGGEELDEGVAK.[D]	High		Q32MZ4	2	1800000					870000							0.000477078	0.014184	0.001044	Q32MZ4 [691-702]	0.0001225	51.35	0	1174.56	1	1	High
[K].AEGDVAALNR.[R]	High		P67936	8	250000000	10000000	42000000	150000000					12000000	31000000	46000000	24000000	0	7.29935e-06	2.536e-06	P67936 [45-54]	0	72.16	0	1015.52	1	1	High
[K].NQLESLQR.[R]	High		L0R6Q1	1													0.0078418	0.0754068	0.009927	L0R6Q1 [19-26]	0.001586	25.27	0	987.522	1	1	High
[RK].VINLSDNR.[L]	High		Q96RT1	2	1600000												0.00478193	0.0582149	0.006946	Q96RT1 [372-379]	0.00102	26.35	0	930.5	1	2	High
[R].VPQTDMTFR.[H]	High		P04114	1				5300000									0.00478193	0.0582149	0.006928	P04114 [1216-1224]	0.00102	22.85	0	1094.53	1	1	High
[R].VPQTDMTFR.[H]	High	1×Oxidation [M6]	P04114	1	30000000												0	0.00547167	0.0002926	P04114 [1216-1224]	0	31.25	0	1110.52	1	1	High
[R].ILMAINGK.[V]	High	1×Oxidation [M3]	O00264	2	18000000			4700000									0.00982626	0.109284	0.0237	O00264 [89-96]	0.00274	30.06	0	875.502	1	1	High
[R].ITINPDTSK.[N]	High		A0A0B4J1U7	13		26000000	80000000	380000000	460000000	1400000000	63000000	89000000	42000000	67000000	28000000	49000000	0.000477078	0.00955225	0.0007212	A0A0B4J1U7 [91-99]	0.0001225	51.66	0	988.531	1	1	High
[R].VGQAVDVVGQAGKPK.[T]	High		A0A0J9TI06	1	2800000												0.000266454	0.00775303	0.0004661	A0A0J9TI06 [978-992]	4.744e-05	32.02	0	1452.82	1	5	High
[R].GTADVTHDLQEMK.[E]	High		P11166	1			15000000										0.00357746	0.0512605	0.005827	P11166 [233-245]	0.0007096	21.05	0	1444.67	1	1	High
[R].GTADVTHDLQEMK.[E]	High	1×Oxidation [M12]	P11166	7	32000000	12000000	160000000	100000000	25000000	30000000							0	0.000647499	0.0001299	P11166 [233-245]	0	47.06	0	1460.67	1	1	High
[K].ASSLIEEAK.[K]	High		Q9Y490	11	180000000	19000000	37000000	130000000	30000000	1500000	17000000		11000000	32000000	28000000	14000000	0	0.000932073	2.763e-05	Q9Y490 [1162-1170]	0	58.6	0	947.504	1	1	High
[K].AQLGEDIR.[R]	High		Q92734	1				17000000									0.00821617	0.0859834	0.01187	Q92734 [15-22]	0.00172	27.82	0	901.474	1	1	High
[K].VIQQSLEQEEAEHK.[A]	High		O75116	1	25000000												0	0.000163959	2.714e-06	O75116 [696-709]	0	36.6	0	1667.82	1	1	High
[K].ANSFLGEK.[A]	High		P0C0L4	8	420000000	150000000	990000000		420000000		420000000	400000000		480000000		670000000	0.00253601	0.0424487	0.01228	P0C0L4 [1175-1182]	0.001765	43.74	0	865.441	1	1	High
[R].SVMIDEDMTAR.[I]	High	2×Oxidation [M3; M8]	Q13418	1	15000000												0	0.00248407	0.0001028	Q13418 [324-334]	0	30.25	0	1299.56	1	1	High
[R].ASHEEVEGLVEK.[I]	High		Q08380	9	290000000	81000000	58000000	26000000	52000000	69000000			61000000			11000000	0	0.000399267	0.0001075	Q08380 [334-345]	0	42.04	0	1326.65	1	1	High
[R].RFDDAVVQSDMK.[H]	High	1×Oxidation [M11]	P11142	4	7600000		18000000	16000000									0.00982626	0.109988	0.03904	P11142 [77-88]	0.00468	28.84	1	1426.66	1	1	High
[K].IHIGSSFEK.[Y]	High		Q96IY4	6	8700000	11000000	8300000				33000000					36000000	0.000266454	0.00703276	0.0004092	Q96IY4 [147-155]	4.744e-05	30.56	0	1017.54	1	1	High
[R].QYTDSTFR.[V]	High		P00450	11	230000000	200000000	250000000	3700000000	120000000		180000000	230000000	140000000	250000000	230000000	280000000	0.00132987	0.0196209	0.0016	P00450 [786-793]	0.0002986	29.43	0	1017.46	1	1	High
[R].SLLEGEGSSGGGGR.[G]	High		P13645	9	72000000	37000000	150000000	2500000	49000000	22000000	5400000			26000000		34000000	0	0.000231138	0.0002074	P13645 [451-464]	0	50.71	0	1262.6	1	1	High
[R].NDSYTLESR.[I]	High		Q9Y6F6	1	4800000												0.00253601	0.041316	0.004334	Q9Y6F6 [538-546]	0.0005127	10.69	0	1084.49	1	1	High
[K].QINDYVEK.[G]	High		P01009	7	7500000000		6100000000	16000000000			5700000000	3500000000		2500000000			0.00269902	0.0433178	0.02526	P01009 [180-187]	0.002987	40.03	0	1008.5	1	1	High
[R].NPSSAGSWNSGSSGPGSTGNR.[N]	High		P02671	21	280000000	51000000	250000000	2400000000	220000000	500000000	1600000000	150000000	800000000	150000000	920000000	720000000	0	5.08165e-10	2.32e-11	P02671 [288-308]	0	91.36	0	1963.85	1	1	High
[K].AHYGGFTVQNEANK.[Y]	High		P02675	40	21000000000	6300000000	32000000000	34000000000	260000000	9600000000	1800000	19000000000		12000000	11000000000		0	3.29393e-05	3.285e-07	P02675 [354-367]	0	49.15	0	1535.72	1	1	High
[R].LEALDANSR.[K]	High		P09496	5	67000000	10000000	24000000		10000000						6400000		0	0.0021	8.158e-05	P09496 [121-129]	0	45.65	0	988.506	1	1	High
[R].MALFAGGK.[L]	High	1×Oxidation [M1]	Q7Z7H5	2	5200000												0.00643399	0.0682916	0.008645	Q7Z7H5 [121-128]	0.001334	26.6	0	810.418	1	1	High
[K].YHQGINAEIETR.[S]	High		P11277	3	8600000		3300000										0	0.000582902	1.661e-05	P11277 [1944-1955]	0	33.03	0	1430.7	1	1	High
[R].LREDENAEPVGTTYQK.[T]	High		Q16643	1	12000000												0.00859449	0.0929799	0.01325	Q16643 [150-165]	0.001829	11.17	1	1849.89	1	1	High
[R].ALIYSTSNK.[H]	High		P04211	11	5200000	30000000	16000000	110000000	40000000	56000000		9500000	7900000	3400000	1800000	13000000	0.000477078	0.00942038	0.000606	P04211 [67-75]	0.0001225	46.33	0	996.536	1	1	High
[R].YETTGLSEAR.[E]	High		Q15833	2	18000000				2000000								0	0.000714229	1.931e-05	Q15833 [266-275]	0	37.2	0	1126.54	1	1	High
[KR].AQYEEIAQR.[S]	High		CON_P35908; CON_P04259	10		76000000	95000000		73000000	70000000	28000000	59000000	86000000	94000000	13000000	37000000	0	0.00225225	9.003e-05	CON_P35908 [354-362]; CON_P04259 [339-347]; CON_P02538 [339-347]; CON_P19013 [327-335]	0	55.3	0	1107.54	2	7	High
[K].AKIDQNVEELK.[G]	High		P06727	3							24000000	4700000				4600000	0	0.00574549	0.0003147	P06727 [188-198]	0	48.61	1	1286.7	1	1	High
[K].AFHYESNNDLEK.[Q]	High		Q92619	1	6100000												0.000477078	0.0144814	0.001072	Q92619 [189-200]	0.0001225	11.35	0	1466.65	1	1	High
[R].VIEDNEYTAR.[E]	High		P07948	2	16000000			13000000									0.000477078	0.0106752	0.001239	P07948 [391-400]	0.0002676	23.99	0	1209.57	1	2	High
[R].MTQSPSSFSASTGDR.[V]	High	1×Oxidation [M1]	A0A0C4DH67	3	13000000			4900000								4300000	0	0.000110736	1.603e-06	A0A0C4DH67 [24-38]	0	40.36	0	1574.68	1	1	High
[R].AYSDMREANYIGSDK.[Y]	High	1×Oxidation [M5]	P0DJI9; P0DJI8	2			25000000			13000000							0	0.00475881	0.0002441	P0DJI9 [38-52]; P0DJI8 [38-52]	0	27.8	1	1735.76	2	2	High
[R].HVLVTLGEK.[M]	High		P60660	16	1600000000	63000000	360000000	470000000	22000000	4200000	270000000	61000000	150000000	630000000	600000000	100000000	0	8.6648e-05	9.893e-06	P60660 [111-119]	0	56.06	0	995.588	1	1	High
[K].EGMNIVEAMER.[F]	High	2×Oxidation [M3; M9]	P62937	3				4000000									0.000477078	0.0102395	0.0006777	P62937 [134-144]	0.0001225	26.2	0	1310.57	1	1	High
[R].VAWHYDEEK.[I]	High		P04114	2				150000000									0.00242589	0.0341683	0.003367	P04114 [1165-1173]	0.0004677	20.38	0	1176.53	1	1	High
[R].GPGGVWAAK.[L]	High		P35542	11	320000000		710000000	170000000	200000000	29000000	51000000	15000000	43000000		11000000	79000000	0	0.000321305	6.622e-06	P35542 [66-74]	0	60.3	0	842.452	1	1	High
[K].VLEDSDLK.[K]	High		P11021	5	35000000		30000000			1600000					1200000		0.00152978	0.0233012	0.002014	P11021 [345-352]	0.0003617	47.09	0	918.478	1	1	High
[K].SGTSEFLNK.[M]	High		P14625	7	30000000			18000000		810000					1700000		0	0.000158313	2.568e-06	P14625 [169-177]	0	79.18	0	982.484	1	1	High
[R].ESAINVAEGK.[K]	High		Q9UJZ1	1													0	0.000887471	2.591e-05	Q9UJZ1 [212-221]	0	51.22	0	1017.52	1	1	High
[K].IETISHEDLQR.[Q]	High		P07225	23	570000000	360000000	400000000	810000000	190000000	180000000	730000000	590000000	570000000	710000000	250000000	970000000	0	0.000342222	3.386e-05	P07225 [592-602]	0	47.72	0	1340.68	1	1	High
[R].GAEDSLADQAANK.[W]	High		P0DJI9	3	1800000000		2500000000		62000000								0	1.49196e-05	1.091e-07	P0DJI9 [90-102]	0	65.03	0	1289.6	1	1	High
[R].TEMEDLMSSK.[D]	High		P35579	1	2400000												0.00211669	0.0269089	0.002431	P35579 [1504-1513]	0.000423	21.57	0	1170.5	1	1	High
[R].TEMEDLMSSK.[D]	High	1×Oxidation [M3]	P35579	2	8600000			8000000									0.00113182	0.0166281	0.001288	P35579 [1504-1513]	0.0002676	27.39	0	1186.5	1	1	High
[K].GAPESVIER.[C]	High		Q93084	4			5600000	7100000			1400000						0.00226284	0.031487	0.004636	Q93084 [516-524]	0.0005374	38.17	0	957.5	1	1	High
[K].EVASNSELVQSSR.[S]	High		CON_P08779	5	4800000	6000000	2500000			1100000			2800000				0	0.000396479	8.815e-06	CON_P08779 [318-330]	0	50.99	0	1405.69	1	1	High
[K].VTLEERLDK.[A]	High		P01024	10		54000000	140000000	62000000			41000000		89000000	140000000		150000000	0.0071122	0.0701243	0.01689	P01024 [1527-1535]	0.002109	31.55	1	1102.61	1	1	High
[K].EGNGTVMGAEIR.[H]	High		P60660	12	170000000		29000000	120000000			44000000				52000000	15000000	0.000477078	0.00897289	0.003473	P60660 [99-110]	0.0004677	28.12	0	1233.59	1	3	High
[K].EGNGTVMGAEIR.[H]	High	1×Oxidation [M7]	P60660	12		71000000	360000000	700000000				51000000			620000000	140000000	0	4.80929e-05	5.234e-07	P60660 [99-110]	0	57.87	0	1249.58	1	3	High
[R].ELQSQIQEAR.[A]	High		Q9P2X0	2	8900000		1800000										0	0.00222094	8.861e-05	Q9P2X0 [73-82]	0	37.5	0	1201.62	1	1	High
[R].LAVYQAGAR.[E]	High		P02649	11	570000000	260000000	190000000	510000000		110000000		91000000	68000000	30000000	66000000	94000000	0	0.00275893	0.001187	P02649 [177-185]	0.0002405	41.95	0	948.526	1	1	High
[K].LNENHSGELWK.[G]	High		Q13418	1				26000000									0.00152978	0.0222074	0.001887	Q13418 [199-209]	0.0003299	24.74	0	1326.64	1	1	High
[K].NHREEVVGVAQAINK.[K]	High		O76074	1	3100000												0.00526233	0.0622284	0.007612	O76074 [273-287]	0.001125	9.32	1	1663.89	1	1	High
[R].GNPAVSYVR.[V]	High		Q9Y6R7	2		39000000				140000000							0.00929646	0.0998552	0.02417	Q9Y6R7 [1725-1733]; [2926-2934]; [4127-4135]	0.00286	23.06	0	962.505	1	1	High
[R].MMAVAADTLQR.[L]	High	2×Oxidation [M1; M2]	Q96KN2	6	2100000						1200000	2700000		1300000		2800000	0	0.000246186	4.66e-06	Q96KN2 [77-87]	0	39.37	0	1238.59	1	1	High
[K].VNKDDEEFIESNK.[M]	High		P00450	19	340000000	270000000	380000000	5000000000	140000000	270000000	260000000	400000000	210000000		310000000	390000000	0	0.000275397	0.0001059	P00450 [945-957]	0	36.46	1	1566.73	1	1	High
[K].NSSYFPGK.[L]	High		P02730	5	21000000	5800000	48000000	54000000		5700000							0.00113182	0.0183144	0.005909	P02730 [593-600]	0.0008	38	0	899.426	1	1	High
[R].ALQATVGNSYK.[C]	High		P11279	2	47000000		11000000										0	0.000361956	7.809e-06	P11279 [327-337]	0	53.43	0	1151.61	1	1	High
[K].ELPSLQHPNEQK.[E]	High		Q16610	9	320000000		170000000	120000000			250000000	200000000	130000000	240000000	82000000	350000000	0.000706966	0.0147851	0.001096	Q16610 [116-127]	0.0001624	28.8	0	1419.72	1	1	High
[R].ISASAEELR.[Q]	High		P06727	11	1000000000	1400000000	400000000	660000000	420000000	210000000	810000000		600000000	490000000		610000000	0	0.000992724	9.158e-05	P06727 [256-264]	0	55.03	0	975.511	1	1	High
[K].VQHIQLLQK.[N]	High		P02671	20	5500000000	1900000000	10000000000	14000000000	890000000	3300000000	8700000000	6800000000	4300000000	8600000000	3900000000	5800000000	0	0.000810221	0.0001667	P02671 [149-157]	0	48.97	0	1106.67	1	1	High
[R].NPLGSTHPEATLK.[T]	High		P50851	1	6200000												0.00982626	0.109988	0.01682	P50851 [1998-2010]	0.002086	23.11	0	1364.72	1	1	High
[R].TAHLGANPWR.[C]	High		P13224	3	38000000			13000000									0	0.00443785	0.0003687	P13224 [83-92]	4.744e-05	28.78	0	1122.58	1	1	High
[K].EVANSTANLVK.[T]	High		Q9Y490	9	200000000	21000000	10000000	100000000	29000000		8100000			7800000	15000000		0	0.000452943	5.148e-05	Q9Y490 [1531-1541]	0	44.4	0	1145.62	1	2	High
[K].RLDGSVDFK.[K]	High		P02679	8			4700000000	5100000000			3200000000	2600000000	1500000000	5000000000	1400000000	3100000000	0	0.00260876	0.007726	P02679 [223-231]	0.001152	48.29	1	1036.54	1	1	High
[R].ELLTTMGDR.[F]	High		P24844; O14950; P19105	1	110000000												0	0.00169033	6.135e-05	P24844 [125-133]; O14950 [125-133]; P19105 [124-132]	0	53.57	0	1035.51	3	3	High
[R].ELLTTMGDR.[F]	High	1×Oxidation [M6]	P24844; O14950; P19105	7	1100000000	51000000		430000000				43000000	110000000	420000000		110000000	0	0.00214457	8.431e-05	P24844 [125-133]; O14950 [125-133]; P19105 [124-132]	0	53	0	1051.51	3	3	High
[R].IGAEVYHNLK.[N]	High		P06733	3	22000000				3800000						5000000		0.0078418	0.0769113	0.01431	P06733 [184-193]	0.001863	21.41	0	1143.62	1	1	High
[R].SASNMAIVDVK.[M]	High		P01023	14	130000000	370000000	140000000	3000000000	77000000	73000000	560000000	380000000	220000000	140000000	150000000	380000000	0	7.45446e-06	1.392e-07	P01023 [1374-1384]	0	82.96	0	1134.58	1	1	High
[R].SASNMAIVDVK.[M]	High	1×Oxidation [M5]	P01023	22	560000000	1600000000		7000000000			1200000000		810000000		1400000000		0	2.38615e-05	8.409e-07	P01023 [1374-1384]	0	81.42	0	1150.58	1	1	High
[R].VSLATVDK.[T]	High		P49908	9	34000000	5900000		19000000		3500000	14000000	5000000	3000000	2800000		8200000	0.00510264	0.0605923	0.0122	P49908 [189-196]	0.001765	42.5	0	832.477	1	1	High
[M].GGAVVDEGPTGVK.[A]	High		O15427	2	13000000			7400000									0.00172575	0.0237859	0.002071	O15427 [2-14]	0.0003617	31.29	0	1185.61	1	1	High
[K].HVVPNEVVVQR.[L]	High		P06396	13	95000000	29000000	28000000	140000000	21000000		63000000		34000000	85000000	31000000	69000000	0	0.000125625	1.886e-06	P06396 [178-188]	0	49.16	0	1275.72	1	1	High
[K].DHAVDLIQK.[G]	High		P0C0L4; P0C0L5	13	3300000000	740000000	3100000000	5200000000	1200000000	1000000000		1500000000	1500000000	1100000000	830000000	2400000000	0	9.35922e-05	1.279e-06	P0C0L4 [1043-1051]; P0C0L5 [1043-1051]	0	62.18	0	1038.56	2	2	High
[K].MGLADQEQSQIK.[D]	High	1×Oxidation [M1]	A0A1G4HB90	2		910000			3400000								0.000477078	0.0110522	0.0007451	A0A1G4HB90 [85-96]	0.0001225	31.33	0	1363.65	1	8	High
[K].AVTEQGAELSNEER.[N]	High		P27348	3	54000000		5100000	23000000									0.00253601	0.0404857	0.004222	P27348 [28-41]	0.0004859	28.68	0	1532.72	1	1	High
[KR].YGAATFTR.[T]	High		P01023; P20742	12	1100000000	4100000000	1200000000	11000000000	640000000	770000000	2500000000	2900000000	1200000000	4300000000	2300000000	3300000000	0	0.0026641	0.0005965	P01023 [1264-1271]; P20742 [1270-1277]	0.0001225	54.64	0	886.442	2	2	High
[R].QDGSVDFGR.[K]	High		P02675	59	22000000000	5800000000	1300000	30000000000	4100000	5600000000	25000000000	23000000000	11000000000		5100000000	5500000	0	0.000532153	2.103e-05	P02675 [286-294]	0	57.17	0	980.443	1	2	High
[R].FVPAEMGTHTVSVK.[Y]	High		P21333	1	29000000												0.00773669	0.0744192	0.009695	P21333 [2202-2215]	0.001544	5.29	0	1502.77	1	1	High
[R].DYQELMNTK.[L]	High		CON_P04264	1												6400000	0.00269902	0.0439068	0.004712	CON_Q3TTY5 [483-491]; CON_P04264 [464-472]	0.0005374	18.21	0	1141.52	1	2	High
[R].DYQELMNTK.[L]	High	1×Oxidation [M6]	CON_P04264	6			49000000		27000000	36000000		14000000		18000000		30000000	0.00982626	0.109988	0.05973	CON_Q3TTY5 [483-491]; CON_P04264 [464-472]	0.00702	20.57	0	1157.51	1	2	High
[R].VMLVNSMNTVK.[E]	High	2×Oxidation [M2; M7]	P18206	2	7400000			7400000									0.0039256	0.0533658	0.006129	P18206 [189-199]	0.0008874	30.21	0	1267.64	1	1	High
[R].DAWGPGAAK.[S]	High		P02786	4			78000000			23000000							0.00226284	0.0308493	0.002926	P02786 [410-418]	0.000444	31.93	0	872.426	1	2	High
[K].QGFGNVATNTDGK.[N]	High		P02675	46	640000000	4100000000	800000000	22000000000	3300000000	6400000000	15000000000	16000000000	9400000000	1300000000	5000000000	1000000000	0	8.94451e-06	9.787e-08	P02675 [301-313]	0	80.61	0	1308.62	1	1	High
[K].IDQTVEELRR.[S]	High		P06727	5	130000000	950000000			230000000		76000000			160000000			0.00321317	0.0499016	0.007371	P06727 [212-221]	0.0011	28.66	1	1258.67	1	1	High
[R].DAQYAPGYDK.[V]	High		P00751	5	170000000			830000000				68000000	20000000				0.000477078	0.0137967	0.0009986	P00751 [659-668]	0.0001225	20.11	0	1127.5	1	1	High
[K].LDNIYSSDK.[F]	High		P04114	10	69000000		21000000	180000000	17000000	4300000		5000000	20000000				0	0.000810221	0.0003861	P04114 [1770-1778]	4.744e-05	49.21	0	1054.51	1	1	High
[R].INSDGSSTSYADSVK.[G]	High		A0A0B4J1X5	7	40000000	110000000		140000000	54000000		6900000	23000000					0	0.00113403	6.858e-05	A0A0B4J1X5 [70-84]	0	31.4	0	1530.69	1	1	High
[K].GISQEQMQEFR.[A]	High	1×Oxidation [M7]	O43707	1				8300000									0	0.00459554	0.0002321	O43707 [761-771]	0	27.3	0	1368.62	1	1	High
[R].QPDSGISSIR.[S]	High		P04843	1													0	0.000925566	2.745e-05	P04843 [269-278]	0	52.38	0	1059.54	1	1	High
[R].VKEEVFIQQR.[N]	High		P04275	4	5700000				11000000		10000000	14000000					0.00152978	0.0228261	0.004102	P04275 [2536-2545]	0.0004859	43.41	1	1275.71	1	1	High
[K].QLEQVIAK.[D]	High		P02671	75	25000000	4900000000	23000000000	31000000	1300000	4700000	14000000	18000000000	3100000	28000000000		1800000	0	0.0056659	0.0003077	P02671 [203-210]	0	46.55	0	928.546	1	1	High
[K].DGIVMPTNPK.[S]	High	1×Oxidation [M5]	Q9Y624	3	110000000		12000000	12000000									0.00576091	0.0651931	0.008065	Q9Y624 [169-178]	0.001204	22.07	0	1087.55	1	1	High
[K].GGEIQPVSVK.[V]	High		P61604	1	64000000												0.00242589	0.0348726	0.003463	P61604 [57-66]	0.0004677	31.06	0	1013.56	1	1	High
[R].QGSFQGGFR.[S]	High		P0C0L4; P0C0L5	10	480000000	97000000	300000000		220000000	120000000		210000000	200000000	140000000	120000000	240000000	0	0.00048582	1.385e-05	P0C0L4 [1292-1300]; P0C0L5 [1292-1300]	0	56.69	0	983.469	2	3	High
[K].INHGILYDEEK.[Y]	High		Q03591	2	13000000						13000000						0.00226284	0.0292099	0.002708	Q03591 [28-38]	0.000444	29.4	0	1330.66	1	2	High
[K].VDPEIQNVK.[SA]	High		CON_P35908	9	54000000	30000000	31000000		42000000	27000000		30000000	32000000	32000000		27000000	0.000266454	0.00669796	0.0009013	CON_Q3TTY5 [188-196]; CON_P35908 [167-175]	0.0001225	40.89	0	1041.56	1	2	High
[RK].DPNHFRPAGLPEK.[Y]	High		P0DJI9; P0DJI8	4	80000000		2300000000	620000000		570000000							0	0.00485953	0.003519	P0DJI9 [109-121]; P0DJI8 [109-121]	0.0004859	30.29	0	1477.75	2	2	High
[K].DMFQETMEAMR.[I]	High	2×Oxidation [M7; M10; M]	P35579	1				4000000									0.00113182	0.0168592	0.001311	P35579 [317-327]	0.0002676	12.53	0	1420.55	1	1	High
[K].GTAVVNGEFK.[D]	High		P30048	3	56000000		9900000	23000000									0.00226284	0.031273	0.005561	P30048 [74-83]	0.0006509	25.6	0	1021.53	1	1	High
[R].QTHQPPAPNSLIR.[F]	High		P02747	8	620000000		390000000	3400000000			590000000		200000000	460000000			0	0.000972081	2.927e-05	P02747 [127-139]	0	28.94	0	1458.78	1	1	High
[K].DDSPDLPK.[L]	High		CON_P02769	11	370000000	480000000	330000000	370000000	380000000	520000000	270000000	420000000	470000000		250000000	350000000	0	0.00228399	9.155e-05	CON_P02769 [131-138]	0	60.49	0	886.415	1	1	High
[R].HRHPDEAAFFDTASTGK.[T]	High		P02671	120	29000000	240000000	2700000000	1700000000	61000000	120000000	1200000000	150000000	430000000	2400000000	270000000	96000000	0	2.48967e-07	8.222e-10	P02671 [511-527]	0	68.26	1	1886.88	1	1	High
[R].SGTDVDAANLR.[E]	High		P42574	1	8100000												0.00253601	0.0358336	0.003561	P42574 [65-75]	0.0004859	30.83	0	1118.54	1	1	High
[K].VLDSGAPIK.[I]	High		P06576	3	69000000		18000000								8400000		0.000477078	0.0131439	0.001553	P06576 [125-133]	0.0002676	29.18	0	899.52	1	1	High
[R].HSIFTPETNPR.[A]	High		P00747	20	130000000	60000000	120000000	430000000	56000000	25000000	210000000	160000000	110000000	440000000	280000000	390000000	0	0.00317315	0.0002362	P00747 [513-523]	0	38.2	0	1298.65	1	1	High
[R].YLAEVASGEK.[K]	High		Q04917	3										940000			0.00253601	0.0404857	0.04733	Q04917 [133-142]	0.005642	20.41	0	1066.54	1	1	High
[K].AAVYHHFISDGVR.[K]	High		P01024	25	770000000	480000000	590000000	270000000	160000000		470000000	410000000	420000000	290000000	250000000	420000000	0	8.94451e-06	3.798e-05	P01024 [914-926]	0	48.34	0	1471.74	1	1	High
[K].ASSEGGTAAGAGLDSLHK.[N]	High		O15143	3	26000000								3800000				0	0.000699374	1.89e-05	O15143 [309-326]	0	46.89	0	1628.79	1	1	High
[K].VDNSSLTGESEPQTR.[S]	High		P05023	3	4500000		18000000	2600000									0.00461434	0.0555537	0.00652	P05023 [213-227]	0.0009953	12.16	0	1619.75	1	4	High
[K].QVGSGVTTDQVQAEAK.[E]	High		P01871	39	53000000000	53000000000	60000000000	9400000		89000000000	35000000000	6300000	25000000000	6600000		22000000000	0	1.00059e-05	6.439e-08	P01871 [154-169]	0	65.91	0	1617.81	1	2	High
[R].IIGGSDADIK.[N]	High		P09871	4	700000000		340000000			170000000							0.000477078	0.0125217	0.0008787	P09871 [438-447]	0.0001225	45.46	0	988.531	1	1	High
[K].EQLTPLIKK.[A]	High		P02652	2	93000000								34000000				0.00942568	0.103801	0.0155	P02652 [70-78]	0.001975	24.99	1	1069.66	1	1	High
[K].VVAGVANALAHK.[Y]	High		P02042; P68871	16	61000000	52000000	210000000	290000000	120000000	70000000	23000000	3800000	5200000		4600000	19000000	0	1.17999e-06	5.889e-09	P02042 [134-145]; P68871 [134-145]	0	75.94	0	1149.67	2	2	High
[K].TASDFITK.[M]	High		P06396	12	240000000	53000000	68000000	520000000	39000000	25000000	140000000	120000000	120000000	170000000	65000000	150000000	0.000266454	0.00769924	0.002019	P06396 [361-368]	0.0003617	43.24	0	882.457	1	1	High
[R].RDQNYPGAIAIHHPNVAEK.[R]	High		CON_P15636	52	17000000000	11000000000	6400000000	11000000000	9300000000	7600000000	5800000000	35000000000	8100000000	11000000000	7800000000	5500000000	0	4.39233e-07	3.03e-09	CON_P15636 [342-360]	0	60.86	1	2130.08	1	1	High
[K].SGSGTMNLGGSLTR.[Q]	High	1×Oxidation [M6]	P47756	1	12000000												0	0.000734528	2e-05	P47756 [182-195]	0	20.95	0	1353.64	1	1	High
[R].AQGYSGLSVK.[V]	High		P07996	6	530000000	37000000	710000000		70000000	66000000					31000000		0.000477078	0.0090355	0.0005899	P07996 [1055-1064]	0.0001225	42.24	0	1009.53	1	1	High
[R].VNFAMNVGK.[A]	High	1×Oxidation [M5]	P14618	2	32000000		5600000										0.00253601	0.0386109	0.003962	P14618 [490-498]	0.0004859	29.39	0	995.498	1	1	High
[K].SVTEQGAELSNEER.[N]	High		P63104	3	180000000		54000000	140000000									0	0.0013797	0.002466	P63104 [28-41]	0.000423	27.88	0	1548.71	1	1	High
[K].SDLHPTLPAGR.[Y]	High		Q9NV96	1	5400000												0	0.00326315	0.0001477	Q9NV96 [280-290]	0	24.79	0	1163.62	1	1	High
[RK].VEIIANDQGNR.[TI]	High		P11142; P11021; P0DMV9	8	86000000				10000000	31000000							0	0.000196729	3.447e-06	P17066 [28-38]; P11142 [26-36]; P11021 [50-60]; P0DMV9 [26-36]; P34931 [28-38]	0	49.76	0	1228.63	3	7	High
[K].GPDPSSPAFR.[I]	High		P07996	7		32000000		170000000		93000000	18000000	3400000	46000000				0.000477078	0.0113632	0.0007722	P07996 [51-60]	0.0001225	39.81	0	1030.5	1	1	High
[K].QTEATMTFK.[Y]	High	1×Oxidation [M6]	P04114	1					6700000								0	0.00456357	0.0002306	P04114 [1044-1052]	0	41.8	0	1072.5	1	1	High
[K].GNVATEISTER.[D]	High		P04114	11	79000000	16000000	62000000	130000000	31000000	15000000		15000000		8800000	8300000	8700000	0	0.000932073	5.538e-05	P04114 [197-207]	0	51.23	0	1176.59	1	1	High
[K].IGQTSSSVSFK.[S]	High		P17301	1	40000000												0	0.000229524	4.255e-06	P17301 [1028-1038]	0	55.49	0	1140.59	1	1	High
[K].YENEVALR.[Q]	High		P13645	6	160000000	95000000	290000000							89000000		63000000	0	0.0027978	0.0001196	P13645 [238-245]	0	39.22	0	993.5	1	1	High
[K].HEAMITDLEER.[L]	High	1×Oxidation [M4]	P35579	11	210000000		33000000	160000000			6100000			21000000	1500000		0	9.03693e-05	1.221e-06	P35579 [1025-1035]	0	43.77	0	1359.62	1	1	High
[K].GTVEPQLEAR.[G]	High		P21333	7	650000000		46000000	150000000	31000000		8700000			14000000	23000000		0	0.00223654	9.764e-05	P21333 [428-437]	0	39.19	0	1099.57	1	1	High
[K].YIDQEELNK.[T]	High		P07900; P08238	3	20000000					11000000							0	0.00482572	0.0002475	P07900 [284-292]; P08238 [276-284]	0	42.19	0	1151.56	2	4	High
[R].VSEHFSAMFK.[R]	High	1×Oxidation [M8]	Q9H4B7	2	48000000			12000000									0.00253601	0.0430262	0.004693	Q9H4B7 [381-390]	0.0005374	19.75	0	1198.56	1	1	High
[R].VTISVDTSK.[N]	High		P06331; P01824; P0DP08	18	1700000000	860000000	56000000	3300000000	750000000	900000000		1200000000	450000000		8600000	1300000000	0	0.0037007	0.0007662	P06331 [93-101]; P01824 [95-103]; P0DP08 [87-95]	0.0001225	55.93	0	949.52	3	6	High
[R].AALNEIESR.[H]	High		O75558	2	25000000			15000000									0	9.55808e-05	1.311e-06	O75558 [202-210]	0	75.92	0	1002.52	1	1	High
[K].LLASVEER.[Q]	High		Q9Y6C2	1	11000000												0.000477078	0.0089107	0.0005609	Q9Y6C2 [329-336]	0.0001225	38.04	0	916.51	1	1	High
[R].GSESGIFTNTK.[E]	High		P02671	33	24000000	5500000000	38000000000	45000000	1700000000		21000000000	5900000	13000000000	28000000000	11000000	35000000000	0	0.00029539	1.763e-05	P02671 [548-558]	0	57.25	0	1140.55	1	1	High
[R].GQIVFMNR.[E]	High		P0C0L4; P0C0L5	1							1500000						0.00870968	0.0954275	0.01374	P0C0L4 [513-520]; P0C0L5 [513-520]	0.001842	15.63	0	964.503	2	2	High
[K].LVNMLDAVQENQHK.[M]	High		O95810	1	92000000												0	0.00319542	0.0001435	O95810 [65-78]	0	31.4	0	1638.83	1	1	High
[K].LVNMLDAVQENQHK.[M]	High	1×Oxidation [M4]	O95810	12	250000000	32000000	45000000	55000000	21000000	5200000	18000000		15000000	34000000	36000000	25000000	0	5.61106e-05	6.426e-07	O95810 [65-78]	0	44.46	0	1654.82	1	1	High
[K].EGAFVYSDHSPMR.[T]	High	1×Oxidation [M12]	Q9BWP8	6	9600000	15000000				23000000		21000000		12000000			0	0.00375279	0.0003949	Q9BWP8 [211-223]	4.744e-05	31.77	0	1511.66	1	1	High
[K].ALVQQMEQLR.[Q]	High	1×Oxidation [M6]	P06727	5	370000000				140000000		650000000					970000000	0	0.000155019	4.696e-05	P06727 [317-326]	0	56.76	0	1231.65	1	1	High
[K].NQELEVVR.[Q]	High		Q14203	1	6500000												0.00773669	0.07393	0.009608	Q14203 [399-406]	0.001544	22.72	0	986.527	1	1	High
[K].TDGGTTDYAAPVK.[G]	High		A0A0B4J1V0	8	600000000	6800000	1100000000			420000000			61000000			49000000	0	0.00367493	0.0002597	A0A0B4J1V0 [74-86]	0	28.28	0	1295.61	1	1	High
[R].ALELEQER.[K]	High		P26038	2	5900000			23000000									0	0.00264552	0.0001113	P26038 [372-379]	0	44.96	0	987.511	1	1	High
[R].THYYAVAVVK.[K]	High		P02788	1		4400000											0.00478193	0.0586049	0.006988	P02788 [109-118]	0.00102	9.25	0	1150.63	1	1	High
[K].ADTPSLGEGPEK.[T]	High		Q15833	4	37000000			23000000					1600000	4300000			0.00870968	0.09481	0.0136	Q15833 [214-225]	0.001842	38.63	0	1200.57	1	1	High
[R].NLVEEVNAAHMK.[T]	High	1×Oxidation [M11]	P51575	1	3400000												0.0033919	0.0509175	0.005775	P51575 [204-215]	0.0006796	8.7	0	1370.67	1	1	High
[K].ALEEPANDIK.[E]	High		Q96AP7	1	40000000												0.00870968	0.0941963	0.01347	Q96AP7 [277-286]	0.001842	19.6	0	1099.56	1	1	High
[R].QLSSGVSEIR.[H]	High		P04792	3	14000000	9700000		19000000									0	0.000132869	2.038e-06	P04792 [80-89]	0	58.86	0	1075.57	1	1	High
[R].ERYGPNELPSEEGK.[S]	High		Q93084	1	11000000												0.000477078	0.0132353	0.0009465	Q93084 [34-47]	0.0001225	17.04	1	1604.76	1	1	High
[K].LSPLGEEMR.[D]	High		P02647	10	410000000	300000000		400000000	470000000	120000000	1000000000	530000000	360000000		93000000	240000000	0	0.000361956	7.805e-06	P02647 [165-173]	0	54.88	0	1031.52	1	1	High
[K].LSPLGEEMR.[D]	High	1×Oxidation [M8]	P02647	17	8100000000	950000			6400000	3600000000	9800000000	8400000000	9500000000		4900000000	11000000000	0.000477078	0.00988997	0.01298	P02647 [165-173]	0.001829	36.63	0	1047.51	1	1	High
[K].LIASMSSDSLR.[H]	High	1×Oxidation [M5]	P00488	8	340000000		200000000	290000000			270000000	300000000	150000000		100000000	260000000	0	0.000440423	1.511e-05	P00488 [706-716]	0	47.85	0	1195.6	1	1	High
[R].ASLHGGEPTTIIR.[Q]	High		P14543	7	21000000			22000000				2200000	2600000	3300000	5600000	4900000	0.000477078	0.0124352	0.000876	P14543 [1005-1017]	0.0001225	18.72	0	1351.73	1	1	High
[KR].KEEELQAALAR.[LVA]	High		P35579	3	51000000			20000000									0.0078418	0.0764067	0.01011	P35579 [1081-1091]	0.001586	19.81	1	1257.68	1	3	High
[K].EVDEQMLNVQNK.[N]	High		P07437; P68371	2	22000000			19000000									0.000477078	0.011522	0.0007913	Q13885 [325-336]; P07437 [325-336]; P68371 [325-336]	0.0001225	25.79	0	1446.69	2	4	High
[K].EVDEQMLNVQNK.[N]	High	1×Oxidation [M6]	P07437; P68371	4	220000000								2500000				0	0.003524	0.0001631	Q13885 [325-336]; P07437 [325-336]; P68371 [325-336]	0	44.41	0	1462.68	2	4	High
[K].AVANYDSVEEGEK.[V]	High		P51659	2	26000000												0.000266454	0.00791666	0.0004785	P51659 [69-81]	4.744e-05	25.81	0	1410.64	1	1	High
[M].AATASAGAGGIDGKPR.[T]	High	1×Acetyl [N-Term]	Q02978	1	7900000												0	0.00446895	0.0002254	Q02978 [2-17]	0	26.31	0	1441.74	1	1	High	Q02978 1×Acetyl [N-Term]
[K].QALEEFQK.[E]	High		P07358	6			260000000			68000000	190000000	130000000	100000000		45000000		0.00253601	0.0421627	0.004474	P07358 [491-498]	0.0005127	29.59	0	992.505	1	1	High
[K].GVSPEPIHLK.[I]	High		O00429	1	4500000												0.00510264	0.0605923	0.007292	O00429 [124-133]	0.0011	26.1	0	1076.61	1	1	High
[R].SMAEDTINAAVK.[T]	High	1×Oxidation [M2]	P43304	4	22000000			5200000									0	0.000547279	1.353e-05	P43304 [442-453]	0	48.16	0	1265.6	1	1	High
[R].STGSWSTLK.[T]	High		P00751	6		47000000		490000000		22000000		37000000		28000000	74000000		0	0.00204202	7.899e-05	P00751 [78-86]	0	53.9	0	966.489	1	1	High
[K].ITDSAGHILYSK.[E]	High		P49755	5	11000000		51000000		6600000	6800000					4700000		0	0.000153937	1.558e-05	P49755 [76-87]	0	47.64	0	1304.68	1	1	High
[R].MDSVTWQEGK.[G]	High	1×Oxidation [M1]	Q5SQ64	4	70000000		3900000		1100000								0	0.000999702	3.027e-05	Q5SQ64 [154-163]	0	57.26	0	1196.53	1	1	High
[R].SLAPYAQDTQEK.[L]	High		P06727	12	1300000000	1700000000	620000000	780000000	570000000	510000000	1000000000	1000000000	880000000	640000000	330000000	1300000000	0	0.00115811	3.688e-05	P06727 [222-233]	0	51.8	0	1350.65	1	1	High
[R].NGFYPATR.[G]	High		P08603	6	27000000			72000000					14000000	30000000	28000000	26000000	0.00304693	0.0469696	0.005164	P08603 [296-303]	0.0005963	22.52	0	925.453	1	1	High
[K].QEYDESGPSIVHR.[K]	High		P60709	21	1400000000	280000000	520000000	2500000000	370000000	57000000	260000000	90000000	230000000	340000000	310000000	160000000	0	3.93935e-06	1.847e-08	P60709 [360-372]	0	70.52	0	1516.7	1	7	High
[R].AVEPQLQEEER.[M]	High		P55058	10	110000000		100000000	170000000	20000000		66000000	50000000		17000000		46000000	0	0.000277334	5.467e-06	P55058 [252-262]	0	53.45	0	1327.65	1	1	High
[R].GASALQLER.[I]	High		Q9H4B7	2	310000000				14000000								0	0.00142886	4.893e-05	Q9H4B7 [38-46]	0	54.19	0	944.516	1	1	High
[R].TVIEVDER.[G]	High		Q9UK55	9	26000000			20000000	2700000		1800000	3600000	5900000	3100000	2400000	2000000	0.000477078	0.013989	0.001023	Q9UK55 [386-393]	0.0001225	43.37	0	960.5	1	1	High
[K].GEDEEENNLEVR.[E]	High		P04843	3	21000000		5700000										0	8.07832e-05	1.05e-06	P04843 [90-101]	0	58.46	0	1432.62	1	1	High
[K].DQHSFELDEK.[A]	High		Q6DD88	2	20000000		3800000										0.00226284	0.0286172	0.002655	Q6DD88 [35-44]	0.000444	22.46	0	1247.55	1	1	High
[K].HYDGSYSTFGER.[Y]	High		P01023	51		3000000000	1000000000	13000000000	430000000	920000000	2100000000	2600000000	1300000000	2900000000	2000000000	3800000000	0	5.2877e-06	2.743e-08	P01023 [1020-1031]	0	54.68	0	1418.6	1	1	High
[K].TSEEFVHINR.[L]	High		P50851	2	26000000			10000000									0	0.00253677	0.000105	P50851 [2399-2408]	0	27.4	0	1231.61	1	1	High
[K].VDQLASTIK.[D]	High		A0A0J9SIL6	4	25000000	5900000		8800000		3400000							0	0.00223654	8.901e-05	A0A0J9SIL6 [270-278]	0	44.93	0	974.552	1	2	High
[K].IYQGEDLPHPK.[S]	High		Q6DD88	1	14000000												0	0.00312908	0.0001391	Q6DD88 [331-341]	0	32.37	0	1296.66	1	1	High
[K].HEALENDFAVHETR.[V]	High		P02549	3	6800000		6600000										0.000266454	0.00723149	0.0004266	P02549 [1861-1874]	4.744e-05	23.29	0	1667.78	1	1	High
[K].TLSHPQQMALLDQTK.[T]	High	1×Oxidation [M8]	Q9Y490	9	130000000	8400000	23000000		4800000		6900000			12000000	23000000	8400000	0	9.39428e-06	5.872e-08	Q9Y490 [1752-1766]	0	44.98	0	1726.88	1	1	High
[K].LFSQETVMK.[F]	High	1×Oxidation [M8]	Q9HDC9	1			23000000										0.00152978	0.0222074	0.001891	Q9HDC9 [348-356]	0.0003299	39.17	0	1098.55	1	1	High
[R].HTAAPTDPADGPV.[-]	High		Q04941	2	160000000			81000000									0.00113182	0.0170936	0.001327	Q04941 [140-152]	0.0002676	36.12	0	1248.59	1	1	High
[K].QAGPASVPLR.[T]	High		P30101	2	9500000			13000000									0.00321317	0.0502381	0.005647	P30101 [131-140]	0.0006509	26.32	0	995.563	1	1	High
[R].EVLEQVER.[G]	High		P06241	1	16000000												0.00942568	0.103801	0.01548	P06241 [474-481]	0.001975	23.26	0	1001.53	1	2	High
[R].EMSGSPASGIPVK.[V]	High		P0C0L4; P0C0L5	1							9900000						0	0.000647499	1.701e-05	P0C0L4 [392-404]; P0C0L5 [392-404]	0	43.2	0	1259.63	2	2	High
[R].EMSGSPASGIPVK.[V]	High	1×Oxidation [M2]	P0C0L4; P0C0L5	9	470000000		340000000		120000000			450000000	310000000	360000000	130000000	370000000	0	0.000121299	0.0003222	P0C0L4 [392-404]; P0C0L5 [392-404]	0	43.33	0	1275.62	2	2	High
[K].STAGDTHLGGEDFDNR.[M]	High		P11142	7		18000000	390000000	46000000		18000000					7000000		0	0.00243247	0.001067	P11142 [221-236]	0.0001225	26.84	0	1691.73	1	2	High
[R].ELVLAGNR.[L]	High		P35858	2				58000000									0.00242589	0.0323572	0.003106	P35858 [198-205]	0.0004677	25.77	0	871.5	1	1	High
[K].YDPTIEDSYRK.[Q]	High		P61224	9				130000000	35000000	12000000	47000000		25000000	39000000		25000000	0.00211669	0.0263619	0.002375	P61224 [32-42]	0.000423	24.61	1	1386.65	1	2	High
[R].DYTQMNELQR.[R]	High		P07203	1	3400000												0.00226284	0.0302243	0.002843	P07203 [55-64]	0.000444	14.72	0	1297.58	1	1	High
[R].DYTQMNELQR.[R]	High	1×Oxidation [M5]	P07203	3	35000000		1700000	2900000									0.000477078	0.00988997	0.06232	P07203 [55-64]	0.007265	25.16	0	1313.58	1	1	High
[R].EAVGGLQTVR.[S]	High		Q03519	1	19000000												0	0.000380154	8.336e-06	Q03519 [334-343]	0	45.77	0	1029.57	1	1	High
[R].DRDGNTLTYYR.[R]	High		P02748	7	46000000					9800000	3900000	6200000		11000000		11000000	0	0.000513832	1.24e-05	P02748 [184-194]	0	45.36	1	1373.64	1	1	High
[K].ETAEAYLGK.[K]	High		P11021	3	20000000		17000000								2800000		0.000477078	0.0104551	0.001193	P11021 [155-163]	0.0002405	36.3	0	981.489	1	1	High
[K].SKEQLTPLIK.[K]	High		P02652	6	61000000	34000000			27000000			45000000			32000000		0.00152978	0.0217541	0.001833	P02652 [68-77]	0.0003299	29.98	1	1156.69	1	1	High
[K].VTSIQHWVQK.[T]	High		P00739	13			130000000	200000000	310000000		51000000	270000000	290000000	33000000		170000000	0	0.00178771	6.591e-05	P00739 [334-343]	0	40.14	0	1225.67	1	1	High
[R].SQHLDNFSNQIGK.[H]	High		P12259	10	38000000		65000000	110000000		28000000	50000000	27000000	21000000	17000000	41000000	27000000	0	0.000129196	1.959e-06	P12259 [377-389]	0	48.82	0	1487.72	1	1	High
[K].VGVASSEELAR.[Q]	High		O95721	2	14000000										980000		0	3.63352e-05	3.586e-07	O95721 [73-83]	0	52.93	0	1117.58	1	1	High
[K].HYQINQQWER.[T]	High		P02751	19	150000000		71000000	50000000	15000000	30000000	540000000	390000000	250000000	210000000	150000000	210000000	0	0.000869015	2.516e-05	P02751 [58-67]	0	42.46	0	1401.67	1	1	High
[R].IEANEALVK.[A]	High		P30049	1				41000000									0.00211669	0.026543	0.002389	P30049 [157-165]	0.000423	42.16	0	986.552	1	1	High
[R].HTSVQTTSSGSGPFTDVR.[A]	High		P02751	15				28000000	14000000	34000000	1700000000	1300000000	510000	960000	170000		0	2.17926e-07	4.458e-10	P02751 [273-290]	0	54.67	0	1863.88	1	1	High
[K].ESEAVEWQQK.[A]	High		P26038	5	3900000			33000000	3300000	1700000	1300000						0.00211669	0.0276555	0.003978	P26038 [439-448]	0.0004859	29.24	0	1233.57	1	1	High
[K].IYIDSNNNPER.[F]	High		Q00610	5	70000000	11000000	22000000	55000000	6900000								0.00132987	0.02131	0.008054	Q00610 [882-892]	0.001204	35.79	0	1334.63	1	1	High
[K].IISDYHQQFR.[Y]	High		P04114	10	13000000	34000000	86000000	310000000	33000000		27000000		37000000			1700000	0	0.000642979	3.632e-05	P04114 [4487-4496]	0	51.22	0	1306.65	1	1	High
[R].TNAENEFVTIKK.[D]	High		CON_P04264	8	67000000	30000000	75000000			24000000			42000000	31000000	15000000	42000000	0	0.00029539	8.194e-06	CON_P04264 [278-289]	0	54.83	1	1393.73	1	1	High
[K].VGAHAGEYGAEALER.[M]	High		P69905	24	1200000000	1200000000	3700000000	13000000000	1700000000	4400000000		110000000	3400000				0	1.14785e-08	2.92e-09	P69905 [18-32]	0	63.64	0	1529.73	1	1	High
[K].VGGHAAEYGAEALER.[M]	High		CON_P01966	14	1200000000		3700000000	5100000		780000	43000000	5700000	3400000				0	4.5659e-08	4.737e-11	CON_P01966 [18-32]	0	62.33	0	1529.73	1	1	High
[R].AEFTVETR.[S]	High		P21333	3	170000000		11000000	53000000									0.000477078	0.00935512	0.0005983	P21333 [302-309]	0.0001225	54.54	0	952.473	1	1	High
[K].ATAGDTHLGGEDFDNR.[L]	High		P0DMV9; A0A0J9V766	3	190000000	200000000											0	0.000985795	2.981e-05	P17066 [223-238]; P0DMV9 [221-236]; P34931 [223-238]; A0A0J9V766 [233-248]	0	25.51	0	1675.73	2	6	High
[R].SEAYNTFSER.[R]	High		P12259	5	31000000				4300000		12000000						0	0.0007294	1.988e-05	P12259 [1053-1062]	0	56.37	0	1203.53	1	1	High
[K].EAFNMIDQNR.[D]	High		P24844; O14950; P19105	9	140000000	1400000	23000000	98000000	4500000		19000000			12000000	37000000	13000000	0	0.00586698	0.0007154	P24844 [36-45]; O14950 [36-45]; P19105 [35-44]	0.0001225	52.78	0	1237.56	3	3	High
[K].EAFNMIDQNR.[D]	High	1×Oxidation [M5]	P24844; O14950; P19105	20	810000000	40000000	160000000	420000000	21000000	14000000	130000000	30000000	92000000	360000000	330000000	89000000	0	0.000107675	2.272e-06	P24844 [36-45]; O14950 [36-45]; P19105 [35-44]	0	72.82	0	1253.56	3	3	High
[R].WSVDSIHGK.[N]	High		Q9HBI1	1	6300000												0.000477078	0.00854648	0.000532	Q9HBI1 [169-177]	0.0001225	28.59	0	1028.52	1	1	High
[K].VLGEAMTGISQNAK.[N]	High		Q9Y490	3	36000000			32000000	4500000								0	0.000106176	1.517e-06	Q9Y490 [1402-1415]	0	50.75	0	1418.73	1	1	High
[K].VLGEAMTGISQNAK.[N]	High	1×Oxidation [M6]	Q9Y490	8	350000000			180000000					17000000	45000000	65000000	26000000	0	4.92979e-06	2.496e-08	Q9Y490 [1402-1415]	0	62.05	0	1434.73	1	1	High
[R].LQAEAFQAR.[L]	High		P02649	12	2200000000	720000000	1800000000	1400000000	1600000000	320000000	1000000000	800000000	580000000	280000000	690000000	1000000000	0	0.000349493	2.358e-05	P02649 [270-278]	0	53.8	0	1033.54	1	2	High
[K].EFGNTLEDK.[A]	High		P02654	36	4300000000	2500000000	1700000000	3300000000	2600000	940000000	8100000000	4700000000	2600000000	1800000000	1800000000	3400000000	0	0.00262708	0.0001107	P02654 [39-47]	0	51.17	0	1052.49	1	1	High
[K].VDNALQSGNSQESVTEQDSK.[D]	High		P01834; P0DOX7	86	9600000000	17000000	9200000000	21000000000	6000000	19000000	7400000000	7300000000	4600000000	4700000000	2200000000	5000000000	0	5.23349e-07	5.198e-09	P01834 [43-62]; P0DOX7 [150-169]	0	93.6	0	2135.97	2	2	High
[R].LVDEDMNSFK.[A]	High	1×Oxidation [M6]	Q06033	3	52000000				9600000			37000000					0.000266454	0.00688729	0.0003989	Q06033 [507-516]	4.744e-05	46.06	0	1213.54	1	1	High
[K].DSVTGTLPK.[V]	High		P03952	9	49000000		80000000	180000000	16000000	19000000		71000000	63000000	67000000	67000000		0.000266454	0.0078072	0.0005411	P03952 [81-89]	0.0001225	57.25	0	917.494	1	1	High
[K].GMALFGEGK.[A]	High	1×Oxidation [M2]	P04114	1				36000000									0.00113182	0.0176936	0.001399	P04114 [3006-3014]	0.0002676	30.43	0	925.445	1	1	High
[R].SSEDPNEDIVER.[N]	High		P01591	11	2700000000	2600000000	3500000000	2400000000		3300000000			1200000000	990000000	550000000		0	0.000258564	4.959e-06	P01591 [47-58]	0	40.51	0	1389.61	1	1	High
[R].RVDTVDPPYPR.[S]	High		P04004	11						26000000					140000000		0	0.00304276	0.0009381	P04004 [453-463]	0.0001225	30.69	1	1314.68	1	1	High
[R].IHQIEYAMEAVK.[Q]	High	1×Oxidation [M8]	P25786	1		2300000											0.00995866	0.112124	0.01731	P25786 [19-30]	0.002132	17.17	0	1447.72	1	1	High
[R].IREEGTDLEVTANR.[I]	High		P20742	5	8900000		7200000	11000000				16000000			24000000		0	0.000173414	2.907e-06	P20742 [322-335]	0	33.79	1	1602.81	1	1	High
[R].AGEVQEPELR.[G]	High		P25311	6	2800000	4800000		44000000				9500000	6200000			6700000	0	0.000535895	1.314e-05	P25311 [242-251]	0	40.9	0	1127.57	1	1	High
[R].SGINVGTYR.[I]	High		A0A0G2JS06	5	5900000			17000000	4500000			4300000					0	0.000647499	0.0003055	A0A0G2JS06 [45-53]	0	59.03	0	966.5	1	1	High
[R].GIYGTISR.[R]	High		P01031	5		190000000		280000000				270000000			210000000	560000000	0.00253601	0.0430262	0.00457	P01031 [948-955]	0.0005127	33.82	0	866.473	1	1	High
[K].TEDLEATSEHFK.[T]	High		Q9BV40	3	26000000		2600000										0	0.000382828	8.405e-06	Q9BV40 [48-59]	0	41.96	0	1406.64	1	1	High
[K].NQGIEEALK.[N]	High		P18206	7	44000000	9600000	14000000		9900000					22000000	25000000		0	0.00466017	0.001363	P18206 [220-228]	0.0002676	40.01	0	1001.53	1	1	High
[R].MFTTAPDQVDK.[E]	High		P00450	1				51000000									0.00113182	0.017572	0.001376	P00450 [599-609]	0.0002676	23.39	0	1252.59	1	1	High
[R].MFTTAPDQVDK.[E]	High	1×Oxidation [M1]	P00450	7		10000000	12000000	88000000	9300000	14000000					19000000	12000000	0.00226284	0.031487	0.00624	P00450 [599-609]	0.0009738	25.13	0	1268.58	1	1	High
[K].QFTSSTSYNRGDSTFESK.[S]	High		P02671	14	55000000		3000000000	110000000		370000000	59000000	1500000000	960000000	2900000000	1500000000	100000000	0	5.53295e-05	6.341e-07	P02671 [582-599]	0	51.03	1	2041.91	1	1	High
[K].LSSQPNGTPK.[V]	High		A0A0J9WCM4	1						8600000							0.0071122	0.0701243	0.008971	A0A0J9WCM4 [601-610]	0.001445	8.28	0	1028.54	1	8	High
[R].AALAHSEEVTASQVAATK.[T]	High		Q15149	1	4600000												0	0.00163218	5.831e-05	Q15149 [2744-2761]	0	18.24	0	1783.92	1	1	High
[K].ETWTANVGK.[G]	High		P00734	9	91000000	52000000		650000000			110000000	70000000	85000000	49000000	60000000	160000000	0.000477078	0.0110522	0.0007493	P00734 [509-517]	0.0001225	34.2	0	1005.5	1	1	High
[K].ASITALEAK.[I]	High		P35579	10	530000000	19000000	120000000	380000000	56000000		38000000		19000000	60000000	75000000	15000000	0	0.0038323	0.0001822	P35579 [1807-1815]	0	51.04	0	903.515	1	1	High
[K].GQPREPQVYTLPPSREEMTK.[N]	High		P01859; P01860	2				9900000									0.00253601	0.0396717	0.004096	P01859 [220-239]; P01860 [271-290]	0.0004859	19.01	2	2343.18	2	2	High
[K].GQPREPQVYTLPPSREEMTK.[N]	High	1×Oxidation [M18]	P01859; P01860	24	11000000			310000000						190000000	16000000	160000000	0	0.000510244	0.0002143	P01859 [220-239]; P01860 [271-290]	0	30.01	2	2359.17	2	2	High
[K].ALPAPIEK.[T]	High		P0DOX5; P01860	9			9700000000				11000000000	10000000000			7200000000	18000000000	0.00576091	0.0643327	0.02485	P0DOX5 [329-336]; P01860 [257-264]	0.002899	32.95	0	838.503	2	3	High
[R].QSTNAYPDLR.[S]	High		P07225	12	63000000	150000000	130000000	230000000	22000000	62000000	190000000	180000000	190000000	220000000	73000000	320000000	0	1.58911e-05	1.191e-07	P07225 [102-111]	0	64.18	0	1164.56	1	1	High
[M].AGVSFSGHR.[L]	High	1×Acetyl [N-Term]	Q16643	1	13000000												0	0.00375279	0.000177	Q16643 [2-10]	0	32.88	0	959.469	1	1	High	Q16643 1×Acetyl [N-Term]
[R].YLAEVATGEK.[R]	High		P61981	4			10000000	18000000							3900000		0	0.00259058	0.0001085	P61981 [133-142]	0	50.51	0	1080.56	1	1	High
[K].AGVAPLQVK.[V]	High		P21333	10	490000000	8700000	49000000	73000000	2300000		14000000		9900000	22000000	39000000	6800000	0	0.0030005	0.0001314	P21333 [1478-1486]	0	47.12	0	882.541	1	1	High
[R].LTTDFGNAEK.[T]	High		P02786	8		160000000	260000000	110000000		84000000	68000000	57000000				49000000	0.000477078	0.0108244	0.000857	P02786 [656-665]	0.0001225	33.36	0	1095.53	1	1	High
[K].LGHPDTLNQGEFK.[E]	High		P06702	7	140000000		170000000	61000000	43000000	130000000							0	7.91024e-05	2.918e-06	P06702 [26-38]	0	54.35	0	1455.72	1	1	High
[R].IEGEGSVLQAK.[L]	High		Q14764	3				10000000		6000000							0	0.00212961	0.001108	Q14764 [735-745]	0.0002007	53.5	0	1130.61	1	1	High
[R].DQNYPGAIAIHHPNVAEKR.[I]	High		CON_P15636	28	380000000	260000000	3100000000	920000000	120000000	220000000	360000000	3300000000	600000000	170000000	280000000	15000000	0	1.2751e-08	8.584e-12	CON_P15636 [343-361]	0	87.79	1	2130.08	1	1	High
[R].LAPEYEAAATR.[L]	High		P30101	5	37000000		19000000	48000000		2900000					2400000		0	0.00302156	0.0003143	P30101 [63-73]	0	40.86	0	1191.6	1	1	High
[K].DSGFQMNQLR.[G]	High		P02787	2				46000000			11000000						0	0.000159426	2.611e-06	P02787 [123-132]	0	55.65	0	1195.55	1	1	High
[K].DSGFQMNQLR.[G]	High	1×Oxidation [M6]	P02787	5	160000000		110000000	620000000						150000000		61000000	0	6.92402e-05	8.494e-07	P02787 [123-132]	0	63.8	0	1211.55	1	1	High
[K].HALLDVTPK.[A]	High		Q9UDY2	1													0.00821617	0.0865471	0.012	Q9UDY2 [788-796]	0.001745	14.77	0	993.573	1	1	High
[K].DGTHVVENVDATHIGK.[L]	High		P00488	24	400000000	75000000	300000000	480000000	30000000	68000000	430000000	390000000	230000000	210000000	140000000	380000000	0	1.23067e-06	3.889e-09	P00488 [448-463]	0	59.91	0	1691.83	1	1	High
[K].AYGGTTEYAASVK.[G]	High		A0A0A0MS15	7	120000000	17000000	120000000	370000000	330000000	33000000		20000000					0	1.02904e-05	6.673e-08	A0A0A0MS15 [74-86]	0	78.4	0	1317.63	1	1	High
[R].NHMQYEIVIK.[V]	High	1×Oxidation [M3]	P19827	6				68000000				51000000		78000000		55000000	0.000706966	0.0155182	0.001171	P19827 [171-180]	0.0002007	37.64	0	1290.65	1	1	High
[K].TSSFLDQR.[F]	High		P42892	1	12000000												0.00375969	0.0516058	0.005882	P42892 [402-409]	0.0008	29.89	0	953.469	1	1	High
[R].FTVETPDK.[N]	High		P05543	5	1100000	4600000	1700000	82000000								2900000	0.00253601	0.0410374	0.004717	P05543 [57-64]	0.0005374	38.18	0	936.467	1	1	High
[K].DVTNNVHYENYR.[S]	High		Q16181	1					11000000								0.00226284	0.0296116	0.002767	Q16181 [299-310]	0.000444	19.8	0	1523.69	1	1	High
[R].FTNIGPDTMR.[V]	High		P02751	2							7600000	6800000					0	0.00367493	0.0001733	P02751 [1366-1375]	0	25.67	0	1151.55	1	1	High
[R].FTNIGPDTMR.[V]	High	1×Oxidation [M9]	P02751	11	180000000	17000000	150000000	100000000		79000000	500000000	700000000	180000000	430000000	120000000	280000000	0	0.000187311	3.226e-06	P02751 [1366-1375]	0	51.15	0	1167.55	1	1	High
[K].LRTEGDGVYTLNNEK.[Q]	High		P00738	13	1700000000		3100000000	310000000	74000000		1700000000	1100000000	1200000000	3000000000	2200000000	2700000000	0	5.45594e-05	1.417e-06	P00738 [117-131]	0	40.12	1	1708.85	1	1	High
[K].HTLSYVDVGTGK.[V]	High		P31040	1	11000000												0.00942568	0.103801	0.01546	P31040 [625-636]	0.001975	6.86	0	1276.65	1	1	High
[K].TGAEGAVLDEAK.[N]	High		P33176	1	4900000												0	0.0033091	0.00015	P33176 [241-252]	0	32.3	0	1160.58	1	3	High
[R].NLPNGDFR.[Y]	High		P00736	3		170000000				200000000	520000000						0.00798928	0.0794817	0.01223	P00736 [381-388]	0.001765	27.37	0	932.458	1	1	High
[K].EAAYHPEVAPDVR.[L]	High		Q9Y490	9	340000000		63000000	200000000	51000000		40000000			73000000	55000000		0	0.00124212	4.471e-05	Q9Y490 [2221-2233]	0	25.34	0	1453.71	1	1	High
[K].LVPQQLAH.[-]	High		P10606	3			41000000	29000000					3300000				0.00643399	0.0678406	0.01112	P10606 [122-129]	0.001645	31.72	0	905.52	1	1	High
[K].TGLQEVEVK.[A]	High		P01024	11	2200000000	1300000000		1100000000	480000000	480000000	1900000000	1300000000	1800000000	930000000	620000000	1500000000	0	0.000335103	1.635e-05	P01024 [905-913]	0	61.77	0	1002.55	1	1	High
[R].MDPVNNINVDK.[D]	High	1×Oxidation [M1]	P50851	1													0.00132987	0.0205895	0.001707	P50851 [239-249]	0.0002986	25.21	0	1274.6	1	1	High
[R].LTPEEIER.[MA]	High		P11021	4			49000000	76000000									0.00321317	0.0492352	0.005484	P11021 [533-540]	0.0006509	27.55	0	986.515	1	2	High
[R].NEFNLESK.[S]	High		Q15907	5	22000000						5600000				8700000	570000	0.00808048	0.0800054	0.02768	Q15907 [34-41]	0.003225	26.9	0	980.468	1	2	High
[K].IPTTFENGR.[C]	High		P05090	12	460000000	210000000	200000000	420000000	98000000	130000000	260000000	170000000	230000000	160000000	100000000	330000000	0	0.000766062	2.614e-05	P05090 [52-60]	0	41.5	0	1034.53	1	1	High
[R].ESIESEIR.[R]	High		P55072	4	5300000	5300000		5900000	2700000								0.00253601	0.041316	0.004331	P55072 [701-708]	0.0005127	29.01	0	962.479	1	1	High
[R].LTQLYEQAR.[W]	High		Q86UX7	11	51000000	7500000	20000000	70000000	9400000	3300000	14000000		10000000	16000000	16000000	9200000	0	0.0033091	0.0001534	Q86UX7 [268-276]	0	39.62	0	1121.59	1	1	High
[R].YLAEFATGNDRK.[E]	High		P62258	2	31000000			18000000									0	0.00141889	4.85e-05	P62258 [131-142]	0	29.75	1	1384.69	1	1	High
[K].ELDALTEK.[Y]	High		A5K923	1	8600000												0.0039256	0.052303	0.005975	A5K923 [1425-1432]	0.0008296	34.76	0	918.478	1	7	High
[K].IDQNVEELK.[G]	High		P06727	13	2200000000	2800000000	1900000000	1400000000	480000000	770000000	2000000000	1600000000	1800000000	760000000	740000000	990000000	0	0.000919106	5.966e-05	P06727 [190-198]	0	50.28	0	1087.56	1	1	High
[R].IAIPDASK.[L]	High		O75935	2	7500000					5200000							0.0033919	0.0509175	0.005759	O75935 [76-83]	0.0006796	32.17	0	814.467	1	1	High
[K].ALGHLDLSGNR.[L]	High		P02750	7	51000000	46000000	21000000	450000000		34000000							0	0.000647499	2.707e-05	P02750 [165-175]	0	34.21	0	1152.61	1	1	High
[R].GEALSALDSK.[A]	High		O75396	2			2400000										0.000266454	0.00624698	0.0003495	O75396 [160-169]	4.744e-05	43.71	0	990.51	1	1	High
[K].LYSSSGPELR.[R]	High		Q9Y613	1	5700000												0.00850098	0.0894178	0.01252	Q9Y613 [127-136]	0.00179	33.06	0	1108.56	1	1	High
[K].LATLSDQVNR.[R]	High		Q92614	1	3500000												0.000477078	0.0100983	0.0006646	Q92614 [1636-1645]	0.0001225	33.29	0	1116.6	1	1	High
[K].GDGIPDRFSGSSSGAER.[Y]	High		A0A075B6H9	2				83000000				130000000					0	0.00321784	0.0004394	A0A075B6H9 [79-95]	4.744e-05	38.1	1	1694.77	1	1	High
[K].ADGVLVGTDGR.[Y]	High		Q13113	1	11000000												0	0.00312908	0.0001398	Q13113 [72-82]	0	34.59	0	1059.54	1	1	High
[K].LSNDMMGSYAEMK.[F]	High	2×Oxidation [M5; M12]	P04114	2	2900000			11000000									0.000477078	0.00860614	0.0005348	P04114 [1738-1750]	0.0001225	34.91	0	1508.61	1	1	High
[K].LSNDMMGSYAEMK.[F]	High	3×Oxidation [M5; M6; M12]	P04114	1				19000000									0	0.00324042	0.0001458	P04114 [1738-1750]	0	34.69	0	1524.6	1	1	High
[R].QGHNSVFLIK.[G]	High		P02790	18	220000000	180000000	160000000	3100000000	27000000	54000000			130000000	190000000	180000000	270000000	0	0.000203745	3.625e-06	P02790 [103-112]	0	55.4	0	1142.63	1	1	High
[R].ILDNTSEPQPGEAR.[L]	High		P50416	3	24000000		5800000		660000								0.00113182	0.017212	0.001338	P50416 [366-379]	0.0002676	35.04	0	1526.74	1	1	High
[K].SEPIPESNDGPVK.[V]	High		P30101	3	54000000		33000000	85000000									0	0.00554855	0.0004363	P30101 [367-379]	4.744e-05	43.41	0	1368.66	1	1	High
[K].VVAGVANALAHKYH.[-]	High		P02042; P68871	7	14000000		75000000	280000000	420000	31000000							0	7.85499e-05	1.539e-05	P02042 [134-147]; P68871 [134-147]	0	55.39	1	1449.8	2	2	High
[K].AVENSSTAIGIR.[C]	High		P25788	7	12000000	17000000	5800000		4700000	21000000			6300000			4300000	0	3.63352e-05	3.259e-06	P25788 [30-41]	0	77.55	0	1217.65	1	1	High
[K].LLDVVHPAAK.[T]	High		Q99832	1	2500000												0.00510264	0.0593923	0.007091	Q99832 [68-77]	0.0011	21.64	0	1062.63	1	1	High
[K].MVEEGHFAAEDVASR.[V]	High	1×Oxidation [M1]	P02549	1	4100000												0.00242589	0.0330251	0.003219	P02549 [859-873]	0.0004677	14.62	0	1663.74	1	1	High
[K].EAESSPFVER.[L]	High		P14625	3	26000000		32000000	65000000									0	0.00158711	5.603e-05	P14625 [548-557]	0	42.3	0	1150.54	1	1	High
[K].KWQEEMELYR.[Q]	High		P02647	9				120000000	100000000	22000000			130000000		10000000	170000000	0	0.0021748	8.574e-05	P02647 [131-140]	0	40.43	1	1411.67	1	1	High
[K].KWQEEMELYR.[Q]	High	1×Oxidation [M6]	P02647	26		3800000000	2400000000	2800000000	7000000	1800000000	6000000000	450000	5000000000		3200000000		0.000266454	0.00703276	0.0005292	P02647 [131-140]	0.0001225	51.54	1	1427.66	1	1	High
[R].FQYYEDSSGK.[S]	High		P05106	3	310000000		58000000	140000000									0.000706966	0.0155182	0.001174	P05106 [693-702]	0.0002007	34.98	0	1223.52	1	1	High
[R].NSPLEIMSR.[N]	High	1×Oxidation [M7]	Q8WWZ8	2								4600000		12000000			0.00808048	0.0800054	0.02339	Q8WWZ8 [374-382]	0.002718	18.97	0	1062.52	1	1	High
[K].YAVTTGDHGIIR.[T]	High		P53621	1	1300000												0.00859449	0.0923772	0.01309	P53621 [551-562]	0.001829	12.5	0	1302.68	1	1	High
[R].EIEDPEDRKPEDWDERPK.[I]	High		P27824	2				31000000									0.0039256	0.052303	0.005979	P27824 [275-292]	0.0008296	13.98	1	2283.05	1	1	High
[R].TLSDYNIQK.[E]	High		P62979	4			39000000	14000000	6200000	12000000							0.00113182	0.0160637	0.003271	P62979 [55-63]	0.0004677	39.51	0	1081.55	1	8	High
[R].EGTETFADHREGILK.[T]	High		Q9Y490	1	21000000												0.000477078	0.00961887	0.0006215	Q9Y490 [2007-2021]	0.0001225	36.85	1	1702.84	1	1	High
[-].MYLQVETR.[T]	High	1×Oxidation [M1]	Q9BQA9	1	4500000												0.00942568	0.103801	0.01545	Q9BQA9 [1-8]	0.001975	12.98	0	1055.52	1	1	High
[K].AEFVEVTK.[L]	High		CON_P02769	12	3700000000	4300000000	3500000000	3500000000	2900000000	4300000000	3500000000	3500000000	3500000000	1100000000	2200000000	3300000000	0.00152978	0.0219042	0.001972	CON_P02769 [249-256]	0.0003299	44.89	0	922.488	1	1	High
[K].AVLGTSNFK.[V]	High		P02786	4			170000000	66000000						41000000		36000000	0.00113182	0.0179394	0.001419	P02786 [487-495]	0.0002676	48.3	0	936.515	1	1	High
[K].QEIQHLFR.[E]	High		P04844	1	22000000												0.00510264	0.0609975	0.007399	P04844 [524-531]	0.0011	29.11	0	1070.57	1	1	High
[R].NALWHTGNTPGQVR.[T]	High		P07996	4	150000000		210000000	83000000									0	1.0583e-05	6.949e-08	P07996 [1078-1091]	0	56.67	0	1550.78	1	2	High
[K].AFVVDMMER.[L]	High	1×Oxidation [M7; M]	P04275	2				19000000	2000000								0.00929646	0.101155	0.015	P04275 [1298-1306]	0.001952	31.61	0	1113.51	1	1	High
[K].AFVVDMMER.[L]	High	2×Oxidation [M6; M7]	P04275	5				57000000		31000000	36000000			19000000	13000000		0	0.00359867	0.0001675	P04275 [1298-1306]	0	32.35	0	1129.5	1	1	High
[K].TPLTATLSK.[S]	High		P01876	20	3700000000	3600000000	11000000000	23000000000	560000000	3500000000	2000000000	4200000000	3500000000	1800000000	4300000000	4000000000	0	0.00104994	0.0001397	P01876 [213-221]	0	51.97	0	931.546	1	1	High
[R].QISLEGSVK.[G]	High		O95810	6	330000000	51000000		150000000	45000000		38000000					24000000	0.00576091	0.0643327	0.05183	O95810 [83-91]	0.00621	29.86	0	960.536	1	1	High
[K].GGIMLPEK.[S]	High	1×Oxidation [M4]	P61604	1											7200000		0.00995866	0.112124	0.01736	P61604 [29-36]	0.002178	26.86	0	860.455	1	1	High
[R].RPHFFFPK.[S]	High		P10909	2	8200000			2700000									0	0.00425572	0.0005151	P10909 [215-222]	9.369e-05	29.81	0	1075.58	1	1	High
[R].LENEIQTYR.[S]	High		P13645	12	50000000	18000000	72000000	8900000	26000000	32000000	7600000	17000000	23000000	20000000		30000000	0	0.00049963	1.2e-05	P13645 [442-450]	0	53.34	0	1165.58	1	2	High
[R].FNTANDDNVTQVR.[A]	High		P04040	3	7500000			35000000	4300000								0	0.000510244	1.236e-05	P04040 [432-444]	0	39.01	0	1493.7	1	1	High
[K].AAISGENAGLVR.[A]	High		P19827	12	300000000	270000000	390000000	2700000000	160000000	160000000	660000000	600000000	660000000	570000000	390000000	710000000	0	6.2769e-05	7.479e-07	P19827 [126-137]	0	56.51	0	1157.63	1	1	High
[R].LLAQTTLR.[N]	High		P27105	5	260000000		100000000	120000000			12000000				4200000		0.00113182	0.0168592	0.001311	P27105 [145-152]	0.0002676	38.62	0	915.562	1	1	High
[K].VMVVVTDGESHDGSMLK.[A]	High	2×Oxidation [M2; M15]	P17301	1	52000000												0	0.000899992	2.646e-05	P17301 [277-293]	0	58.07	0	1835.85	1	1	High
[R].HITSLEVIK.[A]	High		P10720	11	770000000	2000000000	970000000	1900000000	380000000		2200000000	99000000	470000000	1100000000	810000000	150000000	0	0.000744892	2.046e-05	P10720 [57-65]	0	39.81	0	1039.61	1	2	High
[K].NTAYLQMNSLK.[T]	High		A0A0B4J1V6	4			29000000		8700000	8300000			3700000				0	0.000555002	1.386e-05	A0A0B4J1V6 [98-108]	0	49.04	0	1282.65	1	1	High
[K].NTAYLQMNSLK.[T]	High	1×Oxidation [M7]	A0A0B4J1V6	9	120000000	120000000	470000000	430000000	190000000	320000000			100000000		11000000	8600000	0	0.001142	3.626e-05	A0A0B4J1V6 [98-108]	0	50.07	0	1298.64	1	1	High
[R].YAPSEAGLHEMDIR.[Y]	High		P21333	1	93000000												0	0.000107675	1.542e-06	P21333 [1832-1845]	0	44.15	0	1588.74	1	1	High
[R].YAPSEAGLHEMDIR.[Y]	High	1×Oxidation [M11]	P21333	11	1100000000	14000000	140000000	360000000			37000000		21000000	38000000	74000000	33000000	0	0.000226329	4.172e-06	P21333 [1832-1845]	0	38.02	0	1604.74	1	1	High
[K].RQAQQERDELADEIANSSGK.[G]	High		P35579	4			9400000	35000000						2700000			0.000266454	0.00738418	0.000437	P35579 [1697-1716]	4.744e-05	39.27	2	2245.08	1	1	High
[K].EGHVLQGPSVLK.[C]	High		Q4LDE5	2	4300000					3700000							0	0.00578571	0.0003179	Q4LDE5 [2351-2362]	0	18.02	0	1263.71	1	1	High
[RK].LRTEGDGVYTLNDK.[K]	High		P00739; P00738	26	660000000	520000000	1500000000	290000000	150000000	220000000	1000000000	560000000	640000000	1700000000	310000000	1000000000	0	2.07405e-05	1.353e-06	P00739 [59-72]; P00738 [58-71]	0	65.24	1	1580.79	2	2	High
[R].NSLWHTGDTSDQVR.[L]	High		P35443	8		6100000	140000000	16000000	180000000	250000000							0	1.3337e-05	9.425e-08	P35443 [851-864]	0	67.06	0	1615.75	1	1	High
[R].YLAEVAAGDDK.[K]	High		P63104	3	75000000				4600000							7200000	0	0.00112611	3.569e-05	P63104 [128-138]	0	45.81	0	1151.56	1	1	High
[K].VDVGKDQEFTVK.[S]	High		P21333	1	62000000												0	0.00499713	0.0002598	P21333 [983-994]	0	34.42	1	1364.71	1	1	High
[K].MGLAFESTK.[S]	High	1×Oxidation [M1]	P04114	3	60000000	15000000		160000000									0	0.000938625	2.779e-05	P04114 [306-314]	0	49.71	0	999.482	1	1	High
[R].AVDDGVNTFK.[V]	High		P50990	2	7100000			4100000									0.00269902	0.0454133	0.004927	P50990 [391-400]	0.0005374	19.07	0	1065.52	1	1	High
[R].THLAPYSDELR.[Q]	High		P02647	61	6200000000	5600000000	3000000000	6800000000	520000	2400000000	10000000000	6500000000	6900000000	3000000000	5100000000	3400000000	0	4.03632e-05	4.09e-06	P02647 [185-195]	0	59.95	0	1301.65	1	1	High
[KR].LTVEEAVR.[MH]	High		Q15149	1	5400000												0.00113182	0.0176936	0.001397	Q15149 [4122-4129]	0.0002676	36.95	0	916.51	1	2	High
[R].SLVNLGGSK.[S]	High		CON_P04264	11	140000000		230000000	12000000	96000000	110000000	38000000	50000000	100000000	96000000	55000000	82000000	0.000266454	0.00616047	0.0003441	CON_P04264 [66-74]	4.744e-05	57.75	0	874.499	1	1	High
[R].IMSIVDPNR.[L]	High		P12814	1	1100000												0.0078418	0.077419	0.01026	P12814 [795-803]	0.001586	30.63	0	1044.55	1	1	High
[R].IMSIVDPNR.[L]	High	1×Oxidation [M2]	P12814	2	25000000			15000000									0.00211669	0.0258258	0.002307	P12814 [795-803]	0.000423	47.78	0	1060.55	1	1	High
[R].RVDGSVDFYR.[D]	High		Q15485	19	580000000	380000000	570000000	610000000	95000000	390000000	230000000	340000000		77000000	430000000	480000000	0	5.17768e-06	2.669e-08	Q15485 [148-157]	0	61.4	1	1213.6	1	1	High
[K].LPDDQIPK.[T]	High		Q01813	1	9800000												0.00834461	0.0882591	0.01234	Q01813 [401-408]	0.001765	19.93	0	925.499	1	1	High
[K].VESLEQEAANER.[Q]	High		P05067	1				4700000									0	0.00295882	0.0001297	P05067 [439-450]	0	17.75	0	1374.65	1	1	High
[M].VDREQLVQK.[A]	High	1×Acetyl [N-Term]	P61981	1	26000000												0.00510264	0.0605923	0.007298	P61981 [2-10]	0.0011	23.61	1	1156.63	1	1	High	P61981 1×Acetyl [N-Term]
[R].NALWHTGDTESQVR.[L]	High		P49747	5	38000000	2100000	65000000	22000000		15000000							0	6.06075e-05	4.409e-06	P49747 [652-665]	0	57.79	0	1613.77	1	1	High
[K].TFHFNTVEEVHSR.[F]	High		P30740	1	1300000												0.00253601	0.0396717	0.004121	P30740 [57-69]	0.0004859	8.72	0	1602.77	1	1	High
[R].TGVELGKPTHFTVNAK.[A]	High		P21333	3	100000000			17000000									0	0.000319061	6.56e-06	P21333 [885-900]	0	42.51	0	1698.92	1	1	High
[R].MRDVVLFEK.[-K]	High	1×Oxidation [M1]	P00747	3	24000000						95000000			79000000			0.00461434	0.0566797	0.01284	P00747 [88-96]	0.001811	31.52	1	1152.61	1	2	High
[K].QYTGINAISK.[K]	High		P61158	4	16000000	6300000		23000000	1400000								0	0.000465818	1.093e-05	P61158 [255-264]	0	57.94	0	1094.58	1	1	High
[K].ALTSELANAR.[D]	High		P26038	2	9400000			32000000									0.000706966	0.0147851	0.0011	P26038 [524-533]	0.0001624	32.53	0	1045.56	1	1	High
[K].GQVVPALNEK.[Q]	High		P22792	6			33000000				32000000	13000000		53000000		39000000	0.00808048	0.0821326	0.01212	P22792 [432-441]	0.001765	20.25	0	1054.59	1	1	High
[M].ATTEWDHR.[F]	High	1×Acetyl [N-Term]	A0A1G4H2Q6	1	4200000												0.000477078	0.0103109	0.0006828	A0A1G4H2Q6 [2-9]	0.0001225	31.68	0	1057.47	1	1	High	A0A1G4H2Q6 1×Acetyl [N-Term]
[K].AVETELEYQK.[S]	High		Q9Y4D1	1	2500000												0	0.00349945	0.0001615	Q9Y4D1 [905-914]	0	41.98	0	1209.6	1	1	High
[K].EQVANSAFVER.[V]	High		P08238	1	7500000												0.00253601	0.035591	0.003547	P08238 [492-502]	0.0004859	26.61	0	1249.62	1	2	High
[R].IGSELINEK.[Y]	High		A5K923	1	17000000												0.000477078	0.0118461	0.0008186	A5K923 [2387-2395]	0.0001225	36.08	0	1002.55	1	8	High
[R].GDSPASSKPISINYR.[T]	High		P02751	11	48000000		33000000	15000000	5800000	10000000	180000000	160000000	80000000	130000000		110000000	0	0.000175862	2.964e-06	P02751 [1616-1630]	0	39.5	0	1591.81	1	1	High
[K].STVPTDFSSAK.[I]	High		Q08722	5	180000000		46000000	66000000			5200000						0	0.00372666	0.0002176	Q08722 [75-85]	0	50.2	0	1139.56	1	1	High
[K].NSVVEASEAAYK.[E]	High		Q04917	5	110000000		6700000	58000000							6000000		0	0.00275893	0.00012	Q04917 [144-155]	0	53.93	0	1267.62	1	1	High
[R].LGPLVEQGR.[V]	High		P02649	10	1700000000	780000000		1500000000		300000000	370000000	290000000	210000000	52000000	170000000	280000000	0	0.000714229	0.0003217	P02649 [199-207]	0	40.87	0	968.552	1	1	High
[R].QTVAVGVIK.[NA]	High		P68104	1						2500000							0.00526233	0.0618155	0.007509	P68104 [431-439]	0.001125	38.88	0	914.567	1	3	High
[K].SDVVYTDWKK.[D]	High		P02763	3		3500000		160000000								9300000	0	0.00283722	0.0001228	P02763 [171-180]	0	54.03	1	1240.62	1	1	High
[K].QTLENERGELANEVK.[V]	High		P35579	4	670000000		140000000	400000000							69000000		0	0.0038323	0.0001827	P35579 [1220-1234]	0	30.96	1	1729.87	1	1	High
[R].LDHKFDLMYAK.[R]	High	1×Oxidation [M8]	Q9NY65; P68363; P68366	1													0.00304693	0.0469696	0.005186	Q9NY65 [391-401]; P68363 [391-401]; P68366 [391-401]	0.0005963	15.81	1	1396.69	3	7	High
[truncated: 4,576 more rows]

## Sheet: MS CD71+ Evs PV HD
Table 3. Search mass spectrometry data of CD71+ EVs from P. vivax infected patients and Healthy donors
[truncated: 558 more rows]

[truncated: 6 more sheets: Quantitative analysis Pv , Unique Pv proteins, Excluded Pv proteins, Pv redundant proteins, MS nonredundant proteins, subcellular localization]
