# Supplementary material for: Antigen Discovery in Circulating Extracellular Vesicles From Plasmodium vivax Patients
Source: Front Cell Infect Microbiol. 2022 Jan 24;11:811390. doi: 10.3389/fcimb.2021.811390 (PMC8819181; doi:10.3389/fcimb.2021.811390)
Supplement: Supplementary file 5 [file Table_2.xlsx]

## Sheet: Proteins upregulated P. vivax
																NORMALIZED ABUNDANCES
				INFECTED						NON-INFECTED						INFECTED						NON-INFECTED						INFECTED	NON_INF
Description			Master	Areas: F1: Sample 2020ME004_MEGU_001	Areas: F2: Sample 2020ME004_MEGU_002	Areas: F3: Sample 2020ME004_MEGU_003	Areas: F4: Sample 2020ME004_MEGU_004	Areas: F5: Sample 2020ME004_MEGU_005	Areas: F6: Sample 2020ME004_MEGU_006	Areas: F7: Sample 2020ME004_MEGU_007	Areas: F8: Sample 2020ME004_MEGU_008	Areas: F9: Sample 2020ME004_MEGU_009	Areas: F10: Sample 2020ME004_MEGU_010	Areas: F11: Sample 2020ME004_MEGU_011	Areas: F12: Sample 2020ME004_MEGU_012	2020ME004_MEGU_001	2020ME004_MEGU_002	2020ME004_MEGU_003	2020ME004_MEGU_004	2020ME004_MEGU_005	2020ME004_MEGU_006	2020ME004_MEGU_007	2020ME004_MEGU_008	2020ME004_MEGU_009	2020ME004_MEGU_010	2020ME004_MEGU_011	2020ME004_MEGU_012	COUNT	COUNT	TOTAL	FC (INF-NON)	pval	qvalue
Heat shock 70 kDa protein 1B	Homo sapiens	HSPA1B	IsMasterProtein	24.3239	23.002	25.5754	23.632	22.4923	24.5165	NA	NA	NA	NA	NA	NA	24.5869	23.4714	25.8385	23.2477	23.0772	24.6427	NA	NA	NA	NA	NA	NA	6	0	6	INF	0	0
Transitional endoplasmic reticulum ATPase	Homo sapiens	VCP	IsMasterProtein	24.7895	24.019	23.5165	24.7389	24.8858	20.6096	NA	NA	NA	NA	NA	NA	25.0526	24.4885	23.7796	24.3546	25.4707	20.7358	NA	NA	NA	NA	NA	NA	6	0	6	INF	0	0
Ras-related protein Rap-2b	Homo sapiens	RAP2B	IsMasterProtein	24.1015	19.4775	22.6971	23.632	21.002	21.002	NA	NA	NA	NA	NA	NA	24.3645	19.947	22.9601	23.2477	21.5869	21.1282	NA	NA	NA	NA	NA	NA	6	0	6	INF	0	0
Catalase	Homo sapiens	CAT	IsMasterProtein	23.1332	22.3101	23.1332	25.5165	22.0359	22.8191	NA	NA	NA	NA	NA	NA	23.3962	22.7796	23.3962	25.1322	22.6209	22.9453	NA	NA	NA	NA	NA	NA	6	0	6	INF	0	0
Pentraxin-related protein PTX3	Homo sapiens	PTX3	IsMasterProtein	NA	22.4923	22.391	27.4234	23.0359	25.2891	NA	NA	NA	NA	NA	NA	NA	22.9618	22.654	27.0391	23.6209	25.4153	NA	NA	NA	NA	NA	NA	5	0	5	INF	0	0
Ras suppressor protein 1	Homo sapiens	RSU1	IsMasterProtein	24.019	21.5165	22.5638	24.5165	22.4676	NA	NA	NA	NA	NA	NA	NA	24.2821	21.986	22.8269	24.1322	23.0526	NA	NA	NA	NA	NA	NA	NA	5	0	5	INF	0	0
Cathepsin G	Homo sapiens	CTSG	IsMasterProtein	21.2535	19.8576	24.1015	25.6865	22.2244	24.1015	NA	NA	NA	NA	NA	NA	21.5165	20.3271	24.3645	25.3021	22.8093	24.2277	NA	NA	NA	NA	NA	NA	6	0	6	INF	0	0
Proteasome subunit alpha type-6	Homo sapiens	PSMA6	IsMasterProtein	22.4923	22.5869	NA	22.417	21.5638	23.391	NA	NA	NA	NA	NA	NA	22.7553	23.0564	NA	22.0327	22.1488	23.5172	NA	NA	NA	NA	NA	NA	5	0	5	INF	0	0
Myeloperoxidase	Homo sapiens	MPO	IsMasterProtein	NA	20.3101	24.019	25.217	24.3239	23.7389	NA	NA	NA	NA	NA	NA	NA	20.7796	24.2821	24.8326	24.9088	23.8651	NA	NA	NA	NA	NA	NA	5	0	5	INF	0	0
Voltage-dependent anion-selective channel protein 2	Homo sapiens	VDAC2	IsMasterProtein	24.019	22.1332	23.8385	24.7895	22.7389	NA	NA	NA	NA	NA	NA	NA	24.2821	22.6027	24.1015	24.4052	23.3239	NA	NA	NA	NA	NA	NA	NA	5	0	5	INF	0	0
Thrombpondin-4	Homo sapiens	THBS4	IsMasterProtein	NA	22.5404	26.0609	23.1174	26.0813	26.5165	NA	NA	NA	NA	NA	NA	NA	23.0099	26.3239	22.7331	26.6663	26.6427	NA	NA	NA	NA	NA	NA	5	0	5	INF	0	0
Interferon-induced transmembrane protein 3	Homo sapiens	IFITM3	IsMasterProtein	22.9672	NA	22.9495	23.8385	18.714	20.417	NA	NA	NA	NA	NA	NA	23.2302	NA	23.2125	23.4541	19.2989	20.5432	NA	NA	NA	NA	NA	NA	5	0	5	INF	0	0
Solute carrier family 2, facilitated gluce transporter member 1	Homo sapiens	SLC2A1	IsMasterProtein	23.7389	22.9134	27.5014	25.391	23.391	24.1795	NA	NA	NA	NA	NA	NA	24.002	23.3829	27.7645	25.0067	23.976	24.3057	NA	NA	NA	NA	NA	NA	6	0	6	INF	0	0
Cartilage oligomeric matrix protein	Homo sapiens	COMP	IsMasterProtein	24.391	21.002	25.2891	24.391	NA	23.7389	NA	NA	NA	NA	NA	NA	24.654	21.4714	25.5522	24.0067	NA	23.8651	NA	NA	NA	NA	NA	NA	5	0	5	INF	0	0
Multifunctional protein ADE2	Homo sapiens	PAICS	IsMasterProtein	23.2535	20.6971	21.5638	24.1015	NA	23.391	NA	NA	NA	NA	NA	NA	23.5165	21.1666	21.8269	23.7172	NA	23.5172	NA	NA	NA	NA	NA	NA	5	0	5	INF	0	0
Cathelicidin antimicrobial peptide	Homo sapiens	CAMP	IsMasterProtein	23.0854	NA	24.5165	26.1984	23.632	24.6865	NA	NA	NA	NA	NA	NA	23.3484	NA	24.7796	25.814	24.217	24.8126	NA	NA	NA	NA	NA	NA	5	0	5	INF	0	0
Receptor-type tyrine-protein phphatase C	Homo sapiens	PTPRC	IsMasterProtein	23.632	NA	23.5165	24.3239	19.0426	22.417	NA	NA	NA	NA	NA	NA	23.895	NA	23.7796	23.9395	19.6276	22.5432	NA	NA	NA	NA	NA	NA	5	0	5	INF	0	0
Hemoglobin subunit alpha	Homo sapiens	HBA1	IsMasterProtein	29.4032	28.8682	30.9677	32.7252	29.2759	30.5754	23.632	25.4551	21.6971	25.7129	23.8385	23.391	29.6663	29.3377	31.2308	32.3408	29.8608	30.7016	23.632	24.5813	21.1666	25.5609	24.201	22.976	6	6	12	6.8367	4.75005e-06	1.9508e-05
Hemoglobin subunit beta	Homo sapiens	HBB	IsMasterProtein	29.341	28.611	30.7453	32.8792	29.3196	29.6629	26.8385	25.8385	26.3578	26.5315	26.019	26.5165	29.604	29.0805	31.0084	32.4949	29.9045	29.7891	26.8385	24.9647	25.8273	26.3795	26.3816	26.1015	6	6	12	4.2314	2.27714e-05	8.8844e-05
Apolipoprotein M	Homo sapiens	APOM	IsMasterProtein	27.4234	27.8385	27.5754	28.1115	26.9539	26.8385	26.8385	27.341	26.9539	26.1604	26.217	26.5165	27.6865	28.3079	27.8385	27.7271	27.5389	26.9647	26.8385	26.4672	26.4234	26.0084	26.5795	26.1015	6	6	12	1.27418	0.000162511	0.000603854
Microfibril-associated glycoprotein 4	Homo sapiens	MFAP4	IsMasterProtein	23.391	22.8385	23.391	24.1015	23.5165	23.1332	NA	NA	22.8764	NA	22.1946	22.8191	23.654	23.3079	23.654	23.7172	24.1015	23.2594	NA	NA	22.3459	NA	22.5572	22.4041	6	3	9	1.17996	0.000413204	0.00146558
Proteasome subunit alpha type-3	Homo sapiens	PSMA3	IsMasterProtein	23.7389	24.2535	22.8191	24.1015	22.2535	23.8385	22.1015	21.3101	22.654	20.5165	NA	21.5165	24.002	24.723	23.0821	23.7172	22.8385	23.9647	22.1015	20.4363	22.1235	20.3645	NA	21.1015	6	5	11	2.49576	0.000444638	0.00150851
Mannyl-oligaccharide 1,2-alpha-mannidase IA	Homo sapiens	MAN1A1	IsMasterProtein	22.7389	21.9316	21.895	23.239	21.5165	22.391	NA	22.002	21.0691	NA	20.417	22.0691	23.002	22.4011	22.1581	22.8547	22.1015	22.5172	NA	21.1282	20.5386	NA	20.7796	21.654	6	4	10	1.48066	0.000540956	0.00175881
Apolipoprotein A-V	Homo sapiens	APOA5	IsMasterProtein	24.019	NA	24.1015	NA	NA	NA	21.7796	NA	21.6971	NA	21.1332	22.4676	24.2821	NA	24.3645	NA	NA	NA	21.7796	NA	21.1666	NA	21.4958	22.0526	2	4	6	2.69967	0.000704552	0.00219908
Keratinocyte differentiation-associated protein	Homo sapiens	KRTDAP	IsMasterProtein	23.2535	NA	23.1488	NA	NA	NA	22.1642	NA	NA	NA	21.7796	22.3101	23.5165	NA	23.4118	NA	NA	NA	22.1642	NA	NA	NA	22.1421	21.895	2	3	5	1.39705	0.00129637	0.00389067
Serum amyloid A-4 protein	Homo sapiens	SAA4	IsMasterProtein	28.8682	27.2535	28.0084	28.341	28.2979	26.391	26.5754	25.8623	26.5754	NA	24.2535	26.7129	29.1312	27.723	28.2714	27.9566	28.8829	26.5172	26.5754	24.9885	26.0449	NA	24.6161	26.2979	6	5	11	2.37583	0.00182895	0.00528574
Leucine-rich alpha-2-glycoprotein	Homo sapiens	LRG1	IsMasterProtein	25.632	25.5165	24.4551	28.7771	22.8191	25.1015	22.6096	23.5165	22.2821	22.8191	22.4425	24.1795	25.895	25.986	24.7182	28.3927	23.4041	25.2277	22.6096	22.6427	21.7516	22.6671	22.8051	23.7645	6	6	12	2.89719	0.00256579	0.00715041
Lumican	Homo sapiens	LUM	IsMasterProtein	NA	24.2535	NA	24.7895	NA	NA	22.6757	23.5165	23.1015	23.5165	21.4676	23.391	NA	24.723	NA	24.4052	NA	NA	22.6757	22.6427	22.571	23.3645	21.8302	22.976	2	6	8	1.88741	0.00274487	0.00738571
Protein Z-dependent protease inhibitor	Homo sapiens	SERPINA10	IsMasterProtein	25.0609	22.5165	23.9316	24.976	22.1642	NA	22.4923	21.654	22.4923	21.7389	22.002	22.417	25.3239	22.986	24.1946	24.5916	22.7492	NA	22.4923	20.7802	21.9618	21.5869	22.3645	22.002	5	6	11	2.10445	0.0029199	0.00759479
Serum amyloid A-1 protein	Homo sapiens	SAA1	IsMasterProtein	25.9088	28.7771	31.3303	29.4823	27.5754	25.141	NA	NA	24.019	NA	20.1946	22.2244	26.1719	29.2465	31.5933	29.098	28.1604	25.2672	NA	NA	23.4885	NA	20.5572	21.8093	6	3	9	6.30456	0.00367536	0.00896227
Phpholipid transfer protein	Homo sapiens	PLTP	IsMasterProtein	26.1795	24.976	26.5754	27.1604	24.976	24.4551	25.6865	24.632	23.5165	23.1642	21.8191	24.5165	26.4425	25.4454	26.8385	26.7761	25.5609	24.5813	25.6865	23.7582	22.986	23.0122	22.1817	24.1015	6	6	12	2.31978	0.00365709	0.00896227
Thrombpondin-1	Homo sapiens	THBS1	IsMasterProtein	29.7129	26.1795	30.2759	28.8081	26.8385	27.2535	25.7895	22.7796	26.4234	25.8858	25.8142	23.8385	29.976	26.649	30.5389	28.4237	27.4234	27.3797	25.7895	21.9058	25.8929	25.7338	26.1768	23.4234	6	6	12	3.57809	0.00379136	0.00896499
Alpha-2-antiplasmin	Homo sapiens	SERPINF2	IsMasterProtein	27.341	27.5754	28.2535	29.0084	26.0609	27.1604	25.8623	27.8385	25.8623	26.2535	24.5165	27.5754	27.604	28.0449	28.5165	28.624	26.6458	27.2866	25.8623	26.9647	25.3318	26.1015	24.8791	27.1604	6	6	12	1.73702	0.00463368	0.0104794
Lipopolysaccharide-binding protein	Homo sapiens	LBP	IsMasterProtein	27.7771	26.7129	29.6285	30.3828	28.0084	27.8974	28.4234	25.4862	24.019	24.4551	26.3066	25.8623	28.0401	27.1824	29.8916	29.9984	28.5933	28.0235	28.4234	24.6124	23.4885	24.3031	26.6692	25.4473	6	6	12	3.13092	0.00470042	0.0104794
Actin-related protein 2/3 complex subunit 5	Homo sapiens	ARPC5	IsMasterProtein	25.4551	24.3239	23.7389	23.9316	23.9316	NA	22.3645	NA	NA	NA	22.0359	22.9316	25.7182	24.7934	24.002	23.5472	24.5165	NA	22.3645	NA	NA	NA	22.3985	22.5165	5	3	8	2.08894	0.00547207	0.0113528
Alpha-1-acid glycoprotein 2	Homo sapiens	ORM2	IsMasterProtein	25.8142	25.604	23.9316	27.2535	24.6865	25.7389	24.3239	23.391	25.5463	24.632	22.8191	24.1015	26.0772	26.0735	24.1946	26.8692	25.2714	25.8651	24.3239	22.5172	25.0158	24.48	23.1817	23.6865	6	6	12	1.85768	0.00552865	0.0113528
Tropomyin alpha-1 chain	Homo sapiens	TPM1	IsMasterProtein	25.6595	NA	24.5754	25.3239	25.632	NA	NA	NA	21.6971	NA	23.1174	22.3101	25.9225	NA	24.8385	24.9395	26.217	NA	NA	NA	21.1666	NA	23.48	21.895	4	3	7	3.29883	0.00538571	0.0113528
IgGFc-binding protein	Homo sapiens	FCGBP	IsMasterProtein	23.391	25.4862	24.632	27.341	22.6971	27.341	22.632	24.1015	21.8576	NA	22.3645	22.5404	23.654	25.9556	24.895	26.9566	23.2821	27.4672	22.632	23.2277	21.3271	NA	22.7271	22.1253	6	5	11	2.96059	0.00600381	0.0120124
Cell division control protein 42 homolog	Homo sapiens	CDC42	IsMasterProtein	25.019	21.2535	23.1488	24.6865	NA	22.5638	19.7955	NA	NA	20.0691	NA	21.0691	25.2821	21.723	23.4118	24.3021	NA	22.69	19.7955	NA	NA	19.9171	NA	20.654	5	3	8	3.3596	0.00739658	0.0144291
Ras-related protein Rab-32	Homo sapiens	RAB32	IsMasterProtein	23.391	NA	22.1015	23.8385	22.3376	NA	21.0691	NA	NA	NA	20.417	NA	23.654	NA	22.3645	23.4541	22.9225	NA	21.0691	NA	NA	NA	20.7796	NA	4	2	6	2.17448	0.007995	0.0152161
Hemoglobin subunit delta	Homo sapiens	HBD	IsMasterProtein	NA	23.1642	26.2535	27.4234	23.2535	26.1214	20.9316	NA	20.0691	NA	NA	NA	NA	23.6337	26.5165	27.0391	23.8385	26.2476	20.9316	NA	19.5386	NA	NA	NA	5	2	7	5.22001	0.00869496	0.0161542
Transferrin receptor protein 1	Homo sapiens	TFRC	IsMasterProtein	25.1795	27.2535	28.1115	26.7129	25.1015	26.4707	25.5165	25.9316	25.0609	25.7645	24.2535	25.5165	25.4425	27.723	28.3745	26.3286	25.6865	26.5969	25.5165	25.0578	24.5303	25.6125	24.6161	25.1015	6	6	12	1.61956	0.00920785	0.0167093
Hyaluronan-binding protein 2	Homo sapiens	HABP2	IsMasterProtein	24.8385	25.5165	24.7895	26.7129	23.9316	23.5165	24.1795	24.1795	23.7389	23.9316	21.002	24.2535	25.1015	25.986	25.0526	26.3286	24.5165	23.6427	24.1795	23.3057	23.2084	23.7796	21.3645	23.8385	6	6	12	1.8253	0.00961119	0.0170448
Tubulin beta-1 chain	Homo sapiens	TUBB1	IsMasterProtein	28.463	23.2535	24.1795	26.7129	24.2535	NA	22.002	NA	21.8191	23.1174	23.632	21.4676	28.726	23.723	24.4425	26.3286	24.8385	NA	22.002	NA	21.2886	22.9654	23.9946	21.0526	5	5	10	3.35108	0.0123182	0.0211791
Transforming growth factor-beta-induced protein ig-h3	Homo sapiens	TGFBI	IsMasterProtein	22.7796	21.417	23.5165	24.632	NA	NA	21.3645	20.9316	NA	21.7389	NA	21.654	23.0426	21.8865	23.7796	24.2477	NA	NA	21.3645	20.0578	NA	21.5869	NA	21.239	4	4	8	2.17703	0.0124853	0.0211791
Integrin beta-1	Homo sapiens	ITGB1	IsMasterProtein	27.7771	23.2096	25.217	25.9088	23.5165	22.1642	23.391	21.2535	21.5165	21.8576	21.895	NA	28.0401	23.679	25.48	25.5245	24.1015	22.2904	23.391	20.3797	20.986	21.7056	22.2576	NA	6	5	11	3.10862	0.0130374	0.0216453
Actin, alpha cardiac muscle 1	Homo sapiens	ACTC1	IsMasterProtein	31.5754	29.1115	30.0349	30.0349	29.2979	NA	28.9814	27.1604	29.0349	28.5014	24.3239	NA	31.8385	29.581	30.2979	29.6505	29.8829	NA	28.9814	26.2866	28.5043	28.3494	24.6865	NA	5	5	10	2.88849	0.0133453	0.0216947
Actin-related protein 3	Homo sapiens	ACTR3	IsMasterProtein	23.5165	22.3645	22.7182	24.3239	21.0691	NA	21.654	NA	20.417	NA	20.6096	NA	23.7796	22.834	22.9812	23.9395	21.654	NA	21.654	NA	19.8865	NA	20.9722	NA	5	3	8	2.2001	0.0158165	0.0246836
Proteasome subunit alpha type-5	Homo sapiens	PSMA5	IsMasterProtein	24.391	25.391	24.391	24.391	22.6971	25.2535	24.3239	21.4676	23.0854	21.7389	NA	NA	24.654	25.8605	24.654	24.0067	23.2821	25.3797	24.3239	20.5938	22.5549	21.5869	NA	NA	6	4	10	2.37463	0.0165184	0.0252735
Proteasome subunit alpha type-2	Homo sapiens	PSMA2	IsMasterProtein	22.2244	23.1488	20.5165	22.4425	20.9316	23.391	NA	NA	20.9316	20.3101	NA	20.6096	22.4874	23.6183	20.7796	22.0582	21.5165	23.5172	NA	NA	20.4011	20.1581	NA	20.1946	6	3	9	2.07828	0.0171748	0.0257725
Polymeric immunoglobulin receptor	Homo sapiens	PIGR	IsMasterProtein	23.9316	23.391	23.391	24.1015	23.8385	24.6865	23.5165	24.2535	NA	23.391	23.5165	23.2244	24.1946	23.8605	23.654	23.7172	24.4234	24.8126	23.5165	23.3797	NA	23.239	23.8791	22.8093	6	5	11	0.745665	0.0179279	0.0263951
Profilin-1	Homo sapiens	PFN1	IsMasterProtein	25.2535	NA	23.9316	26.1604	NA	NA	22.002	NA	22.3645	23.391	23.5165	NA	25.5165	NA	24.1946	25.7761	NA	NA	22.002	NA	21.834	23.239	23.8791	NA	3	4	7	2.42388	0.0192052	0.027752
ADP-ribylation factor 3	Homo sapiens	ARF3	IsMasterProtein	23.5165	NA	22.654	24.019	NA	NA	20.6096	NA	NA	21.7796	NA	NA	23.7796	NA	22.9171	23.6347	NA	NA	20.6096	NA	NA	21.6276	NA	NA	3	2	5	2.32517	0.0200204	0.028404
Alpha-actinin-1	Homo sapiens	ACTN1	IsMasterProtein	28.5014	24.1795	25.5165	27.7771	24.2535	22.5638	23.1332	22.2821	22.8385	23.8385	24.391	23.2535	28.7645	24.649	25.7796	27.3927	24.8385	22.69	23.1332	21.4083	22.3079	23.6865	24.7536	22.8385	6	6	12	2.66439	0.0233019	0.0321508
Beta-parvin	Homo sapiens	PARVB	IsMasterProtein	24.6865	21.7389	23.5165	24.019	22.391	NA	22.2244	NA	22.1332	NA	21.895	22.2244	24.9495	22.2084	23.7796	23.6347	22.976	NA	22.2244	NA	21.6027	NA	22.2576	21.8093	5	4	9	1.53613	0.0238975	0.0321508
Isocitrate dehydrogenase [NADP], mitochondrial	Homo sapiens	IDH2	IsMasterProtein	26.2535	NA	23.2244	24.391	23.391	NA	20.3101	NA	NA	21.3101	NA	NA	26.5165	NA	23.4874	24.0067	23.976	NA	20.3101	NA	NA	21.1581	NA	NA	4	2	6	3.76256	0.0236605	0.0321508
Integrin alpha-IIb	Homo sapiens	ITGA2B	IsMasterProtein	30.7453	24.2535	28.1604	28.8974	26.8385	23.7389	25.4551	22.6096	23.0691	25.3578	25.019	24.019	31.0084	24.723	28.4234	28.513	27.4234	23.8651	25.4551	21.7358	22.5386	25.2058	25.3816	23.604	6	6	12	3.33923	0.0245454	0.0323639
Elongation factor 1-alpha 1	Homo sapiens	EEF1A1	IsMasterProtein	23.5165	21.5638	23.1174	23.7389	20.1946	21.417	NA	NA	20.0691	20.1946	NA	NA	23.7796	22.0333	23.3805	23.3546	20.7796	21.5432	NA	NA	19.5386	20.0426	NA	NA	6	2	8	2.68787	0.0248853	0.0323639
Protein disulfide-isomerase A6	Homo sapiens	PDIA6	IsMasterProtein	23.8385	NA	23.391	24.1015	21.4676	NA	21.1946	NA	NA	21.0691	NA	NA	24.1015	NA	23.654	23.7172	22.0526	NA	21.1946	NA	NA	20.9171	NA	NA	4	2	6	2.32548	0.0275325	0.0352195
Calreticulin	Homo sapiens	CALR	IsMasterProtein	24.2535	NA	24.1015	24.8858	NA	NA	20.0691	NA	NA	NA	21.9316	NA	24.5165	NA	24.3645	24.5014	NA	NA	20.0691	NA	NA	NA	22.2941	NA	3	2	5	3.27922	0.0290715	0.0365885
Alpha-1-antichymotrypsin	Homo sapiens	SERPINA3	IsMasterProtein	28.7129	28.2077	28.0609	31.7849	25.9316	27.6458	26.9539	26.8385	26.8385	27.5014	26.7129	27.8385	28.976	28.6772	28.3239	31.4005	26.5165	27.772	26.9539	25.9647	26.3079	27.3494	27.0755	27.4234	6	6	12	1.76521	0.0307876	0.0374447
Vinculin	Homo sapiens	VCL	IsMasterProtein	27.0609	24.019	24.8385	26.9539	24.019	NA	23.2535	21.0691	22.3101	24.976	24.9316	23.632	27.3239	24.4885	25.1015	26.5696	24.604	NA	23.2535	20.1953	21.7796	24.824	25.2941	23.217	5	6	11	2.5236	0.0321511	0.0374447
Galectin-3-binding protein	Homo sapiens	LGALS3BP	IsMasterProtein	28.0084	25.6595	25.4551	28.6458	25.3239	26.141	24.9316	25.019	27.1604	24.3239	25.0609	26.2535	28.2714	26.129	25.7182	28.2615	25.9088	26.2672	24.9316	24.1452	26.6299	24.1719	25.4234	25.8385	6	6	12	1.56928	0.0309478	0.0374447
NADH-cytochrome b5 reductase 3	Homo sapiens	CYB5R3	IsMasterProtein	24.976	NA	22.5404	23.391	22.1946	NA	21.417	NA	NA	20.3101	21.3101	NA	25.239	NA	22.8034	23.0067	22.7796	NA	21.417	NA	NA	20.1581	21.6727	NA	4	3	7	2.37459	0.0321345	0.0374447
Dihydrolipoyl dehydrogenase, mitochondrial	Homo sapiens	DLD	IsMasterProtein	23.1488	NA	21.417	22.5869	20.7796	NA	18.9316	NA	NA	NA	19.9024	NA	23.4118	NA	21.68	22.2026	21.3645	NA	18.9316	NA	NA	NA	20.265	NA	4	2	6	2.56646	0.0313051	0.0374447
N-acetylmuramoyl-L-alanine amidase	Homo sapiens	PGLYRP2	IsMasterProtein	23.7389	24.019	23.632	25.8385	24.3239	23.8385	24.2535	24.1795	23.632	23.1642	22.9847	24.8385	24.002	24.4885	23.895	25.4541	24.9088	23.9647	24.2535	23.3057	23.1015	23.0122	23.3472	24.4234	6	6	12	0.87826	0.033421	0.0383512
Apolipoprotein F	Homo sapiens	APOF	IsMasterProtein	25.6865	23.632	NA	25.8623	NA	23.7389	21.4676	24.9316	NA	23.391	NA	22.9495	25.9495	24.1015	NA	25.478	NA	23.8651	21.4676	24.0578	NA	23.239	NA	22.5345	4	4	8	2.02381	0.0356651	0.0403332
Erythrocyte band 7 integral membrane protein	Homo sapiens	STOM	IsMasterProtein	28.0084	22.654	26.5609	26.7129	24.6865	23.2535	22.6971	NA	NA	22.6757	21.7389	NA	28.2714	23.1235	26.824	26.3286	25.2714	23.3797	22.6971	NA	NA	22.5237	22.1015	NA	6	3	9	3.09233	0.0377896	0.0404468
Angiotensinogen	Homo sapiens	AGT	IsMasterProtein	26.3578	25.5165	25.604	28.2979	25.3578	24.7895	25.1795	25.1015	25.8858	25.141	25.604	25.2535	26.6209	25.986	25.867	27.9136	25.9428	24.9157	25.1795	24.2277	25.3553	24.989	25.9666	24.8385	6	6	12	1.11492	0.0393939	0.0404468
Actin-related protein 2/3 complex subunit 2	Homo sapiens	ARPC2	IsMasterProtein	23.2535	22.3101	23.0526	24.2535	NA	NA	21.7389	NA	NA	NA	22.1332	NA	23.5165	22.7796	23.3156	23.8692	NA	NA	21.7389	NA	NA	NA	22.4958	NA	4	2	6	1.25287	0.0385756	0.0404468
Vesicular integral-membrane protein VIP36	Homo sapiens	LMAN2	IsMasterProtein	24.8385	22.9495	24.1795	24.2535	22.3376	21.895	NA	NA	NA	21.6971	NA	21.8191	25.1015	23.419	24.4425	23.8692	22.9225	22.0212	NA	NA	NA	21.5451	NA	21.4041	6	2	8	2.15474	0.0388849	0.0404468
Beta-2-microglobulin	Homo sapiens	B2M	IsMasterProtein	28.5014	24.8385	26.4862	28.463	24.5754	24.019	24.7389	24.391	23.8385	25.6595	24.5165	25.0609	28.7645	25.3079	26.7492	28.0786	25.1604	24.1452	24.7389	23.5172	23.3079	25.5075	24.8791	24.6458	6	6	12	1.93489	0.0390325	0.0404468
Solute carrier family 2, facilitated gluce transporter member 3	Homo sapiens	SLC2A3	IsMasterProtein	28.3828	22.632	25.4234	26.217	24.2535	NA	23.7389	21.6096	21.7389	22.632	24.632	NA	28.6458	23.1015	25.6865	25.8326	24.8385	NA	23.7389	20.7358	21.2084	22.48	24.9946	NA	5	5	10	2.98942	0.0369768	0.0404468
Cadherin-5	Homo sapiens	CDH5	IsMasterProtein	NA	22.9316	NA	23.5165	20.7796	22.391	22.0691	21.1946	21.5165	21.654	20.9316	22.4676	NA	23.4011	NA	23.1322	21.3645	22.5172	22.0691	20.3208	20.986	21.502	21.2941	22.0526	4	6	10	1.23297	0.0371593	0.0404468
Apolipoprotein E	Homo sapiens	APOE	IsMasterProtein	31.0349	29.463	30.7453	30.3828	30.5754	28.2535	29.5573	29.5754	29.0609	28.0609	29.5573	29.8534	31.2979	29.9324	31.0084	29.9984	31.1604	28.3797	29.5573	28.7016	28.5303	27.9088	29.9198	29.4384	6	6	12	1.28682	0.0406815	0.0412263
Moesin	Homo sapiens	MSN	IsMasterProtein	23.1174	21.8191	22.7796	25.2891	22.1642	22.0691	21.654	NA	20.9316	23.1015	21.7389	21.9316	23.3805	22.2886	23.0426	24.9048	22.7492	22.1953	21.654	NA	20.4011	22.9495	22.1015	21.5165	6	5	11	1.36896	0.0438255	0.0432881
Septin-2	Homo sapiens	SEPTIN2	IsMasterProtein	24.976	23.2535	22.7594	23.2535	22.1946	NA	NA	NA	21.7796	22.5165	22.5404	20.3101	25.239	23.723	23.0224	22.8692	22.7796	NA	NA	NA	21.2491	22.3645	22.9029	19.895	5	4	9	1.92373	0.0435874	0.0432881
Alpha-1B-glycoprotein	Homo sapiens	A1BG	IsMasterProtein	26.1795	24.5754	25.019	29.362	23.632	24.019	23.1488	24.5165	24.019	24.5165	24.2535	24.632	26.4425	25.0449	25.2821	28.9777	24.217	24.1452	23.1488	23.6427	23.4885	24.3645	24.6161	24.217	6	6	12	1.77196	0.0458906	0.0441838
Tropomyin alpha-3 chain	Homo sapiens	TPM3	IsMasterProtein	26.9539	21.8191	24.7389	25.9316	24.7895	NA	22.6757	NA	21.417	NA	24.019	22.002	27.217	22.2886	25.002	25.5472	25.3745	NA	22.6757	NA	20.8865	NA	24.3816	21.5869	5	4	9	2.70317	0.0469972	0.0441838
Endoplasmin	Homo sapiens	HSP90B1	IsMasterProtein	24.6865	NA	24.5165	25.604	21.002	20.9316	21.0691	20.9316	NA	21.6096	20.8576	NA	24.9495	NA	24.7796	25.2197	21.5869	21.0578	21.0691	20.0578	NA	21.4576	21.2201	NA	5	4	9	2.56753	0.0458546	0.0441838
Pigment epithelium-derived factor	Homo sapiens	SERPINF1	IsMasterProtein	22.9316	22.4676	23.8385	26.7129	21.7389	NA	20.0691	23.1174	NA	NA	21.1946	22.8764	23.1946	22.9371	24.1015	26.3286	22.3239	NA	20.0691	22.2436	NA	NA	21.5572	22.4614	5	4	9	2.19432	0.0492034	0.0457072
Integrin beta-3	Homo sapiens	ITGB3	IsMasterProtein	30.5754	24.6865	27.6458	28.8974	26.2891	24.6865	26.217	24.8858	24.7895	25.5463	25.976	25.0609	30.8385	25.1559	27.9088	28.513	26.8741	24.8126	26.217	24.012	24.259	25.3943	26.3385	24.6458	6	6	12	2.20607	0.0527673	0.0484412
Tubulin alpha-1B chain	Homo sapiens	TUBA1B	IsMasterProtein	28.3828	23.1332	24.1015	26.1214	24.3239	21.0691	22.4425	20.7796	22.2244	23.0854	23.8385	22.654	28.6458	23.6027	24.3645	25.7371	24.9088	21.1953	22.4425	19.9058	21.6938	22.9334	24.201	22.239	6	6	12	2.50645	0.0561009	0.0486403
14-3-3 protein epsilon	Homo sapiens	YWHAE	IsMasterProtein	25.7645	NA	23.7389	25.2535	22.002	NA	NA	NA	NA	20.9316	21.5165	NA	26.0275	NA	24.002	24.8692	22.5869	NA	NA	NA	NA	20.7796	21.8791	NA	4	2	6	3.04205	0.0557222	0.0486403
Endoplasmic reticulum chaperone BiP	Homo sapiens	HSPA5	IsMasterProtein	25.4234	21.5165	25.5754	26.1214	21.417	22.2535	21.9672	NA	22.1946	22.5869	22.1332	20.9316	25.6865	21.986	25.8385	25.7371	22.002	22.3797	21.9672	NA	21.6641	22.4349	22.4958	20.5165	6	5	11	2.12257	0.0537097	0.0486403
Actin-related protein 2/3 complex subunit 3	Homo sapiens	ARPC3	IsMasterProtein	24.5754	NA	23.5165	22.7594	22.1015	21.8191	NA	NA	21.8191	20.6096	NA	NA	24.8385	NA	23.7796	22.3751	22.6865	21.9453	NA	NA	21.2886	20.4576	NA	NA	5	2	7	2.25186	0.0553655	0.0486403
Monocyte differentiation antigen CD14	Homo sapiens	CD14	IsMasterProtein	23.5165	22.391	NA	25.2535	NA	23.1946	23.1488	23.1174	22.5165	NA	NA	23.1015	23.7796	22.8605	NA	24.8692	NA	23.3208	23.1488	22.2436	21.986	NA	NA	22.6865	4	4	8	1.19128	0.0547604	0.0486403
Platelet endothelial cell adhesion molecule	Homo sapiens	CAM1	IsMasterProtein	27.4234	NA	23.632	25.4234	22.1332	NA	22.2821	NA	NA	20.7796	21.5165	NA	27.6865	NA	23.895	25.0391	22.7182	NA	22.2821	NA	NA	20.6276	21.8791	NA	4	3	7	3.23844	0.0582263	0.0499283

## Sheet: Table 1
Table 1. Gene ontology enrichment analysis of human proteins upregulated in CD71+ Evs isolated from P. vivax patients.
Category	Term	Description	Count	%	PValue	LOG (PValue)	Genes	List Total	Pop Hits	Pop Total	Fold Enrichment	Bonferroni	Benjamini	FDR
GOTERM_BP_DIRECT	GO:0002576	platelet degranulation	10	11.4943	2.16665e-09	-8.66421	LGALS3BP, SERPINA3, ACTN1, ITGB3, SERPINF2, ITGA2B, A1BG, THBS1, ORM2, VCL	85	103	16792	19.1799	1.95432e-06	1.95432e-06	1.88715e-06
GOTERM_BP_DIRECT	GO:0006928	movement of cell or subcellular component	8	9.1954	2.37465e-07	-6.6244	ACTR3, ARPC2, TPM3, ARPC3, TPM1, MSN, ARPC5, VCL	85	86	16792	18.377	0.000214171	0.000107097	0.000103416
GOTERM_BP_DIRECT	GO:0006953	acute-phase response	6	6.89655	1.39885e-06	-5.85423	SERPINA3, SERPINF2, SAA4, SAA1, LBP, ORM2	85	39	16792	30.3928	0.00126097	0.000407366	0.000393366
GOTERM_BP_DIRECT	GO:0070527	platelet aggregation	6	6.89655	1.8065e-06	-5.74316	RAP2B, ACTN1, ITGB3, ITGA2B, HBB, VCL	85	41	16792	28.9102	0.00162814	0.000407366	0.000393366
GOTERM_BP_DIRECT	GO:0007155	cell adhesion	12	13.7931	1.73822e-05	-4.7599	LGALS3BP, COMP, CDH5, MFAP4, ITGB3, ITGA2B, PARVB, TGFBI, THBS1, HABP2, THBS4, VCL	85	459	16792	5.16478	0.0155566	0.00313574	0.00302798
GOTERM_BP_DIRECT	GO:0006898	receptor-mediated endocytosis	8	9.1954	4.0325e-05	-4.39443	LGALS3BP, SAA1, HBB, CD14, CALR, APOE, HBA1, HSP90B1	85	186	16792	8.4969	0.0357203	0.00606219	0.00585384
GOTERM_BP_DIRECT	GO:0044130	negative regulation of growth of symbiont in host	4	4.5977	6.4519e-05	-4.19031	CTSG, LBP, MPO, CAMP	85	16	16792	49.3882	0.0565369	0.00831373	0.008028
GOTERM_BP_DIRECT	GO:0060071	Wnt signaling pathway, planar cell polarity pathway	6	6.89655	9.70964e-05	-4.0128	PSMA5, CDC42, PSMA6, PSMA3, PSMA2, PFN1	85	92	16792	12.8839	0.0838592	0.0109476	0.0105714
GOTERM_BP_DIRECT	GO:0042744	hydrogen peroxide catabolic process	4	4.5977	0.000129457	-3.88788	CAT, HBB, HBA1, MPO	85	20	16792	39.5106	0.110217	0.0129745	0.0125285
GOTERM_BP_DIRECT	GO:0034314	Arp2/3 complex-mediated actin nucleation	4	4.5977	0.000173621	-3.7604	ACTR3, ARPC2, ARPC3, ARPC5	85	22	16792	35.9187	0.144971	0.0156606	0.0151224
GOTERM_BP_DIRECT	GO:0002479	antigen processing and presentation of exogenous peptide antigen via MHC class I, TAP-dependent	5	5.74713	0.00027724	-3.55714	PSMA5, PSMA6, PSMA3, PSMA2, B2M	85	63	16792	15.6788	0.221281	0.0227337	0.0219524
GOTERM_BP_DIRECT	GO:0098869	cellular oxidant detoxification	5	5.74713	0.000415571	-3.38136	APOM, CAT, HBB, APOE, HBA1	85	70	16792	14.1109	0.312658	0.0310376	0.0299709
GOTERM_BP_DIRECT	GO:0030198	extracellular matrix organization	7	8.04598	0.000447326	-3.34938	ITGB1, COMP, LUM, ITGB3, ITGA2B, TGFBI, THBS1	85	196	16792	7.05546	0.332075	0.0310376	0.0299709
GOTERM_BP_DIRECT	GO:0034380	high-density lipoprotein particle assembly	3	3.44828	0.000678963	-3.16815	APOM, APOE, APOA5	85	8	16792	74.0824	0.458078	0.0437446	0.0422412
GOTERM_BP_DIRECT	GO:0036500	ATF6-mediated unfolded protein response	3	3.44828	0.000870117	-3.06042	HSPA5, CALR, HSP90B1	85	9	16792	65.851	0.543965	0.0453951	0.0438349
GOTERM_BP_DIRECT	GO:0019852	L-ascorbic acid metabolic process	3	3.44828	0.000870117	-3.06042	CYB5R3, SLC2A1, SLC2A3	85	9	16792	65.851	0.543965	0.0453951	0.0438349
GOTERM_BP_DIRECT	GO:0010873	positive regulation of cholesterol esterification	3	3.44828	0.000870117	-3.06042	APOE, APOA5, AGT	85	9	16792	65.851	0.543965	0.0453951	0.0438349
GOTERM_BP_DIRECT	GO:0048013	ephrin receptor signaling pathway	5	5.74713	0.000905888	-3.04293	ACTR3, CDC42, ARPC2, ARPC3, ARPC5	85	86	16792	11.4856	0.558458	0.0453951	0.0438349
GOTERM_BP_DIRECT	GO:0034374	low-density lipoprotein particle remodeling	3	3.44828	0.00132073	-2.87919	APOE, MPO, AGT	85	11	16792	53.8781	0.696412	0.0626997	0.0605449
GOTERM_BP_DIRECT	GO:0043488	regulation of mRNA stability	5	5.74713	0.00176871	-2.75234	PSMA5, PSMA6, PSMA3, PSMA2, HSPA1B	85	103	16792	9.58995	0.797455	0.0729794	0.0704713
GOTERM_BP_DIRECT	GO:0051603	proteolysis involved in cellular protein catabolic process	4	4.5977	0.00177563	-2.75065	PSMA6, PSMA3, HSPA5, PSMA2	85	48	16792	16.4627	0.798716	0.0729794	0.0704713
GOTERM_BP_DIRECT	GO:0001878	response to yeast	3	3.44828	0.00186089	-2.73028	PTX3, MPO, CAMP	85	13	16792	45.5891	0.813643	0.0729794	0.0704713
GOTERM_BP_DIRECT	GO:0034975	protein folding in endoplasmic reticulum	3	3.44828	0.00186089	-2.73028	HSPA5, CALR, HSP90B1	85	13	16792	45.5891	0.813643	0.0729794	0.0704713
GOTERM_BP_DIRECT	GO:0006521	regulation of cellular amino acid metabolic process	4	4.5977	0.00211501	-2.67469	PSMA5, PSMA6, PSMA3, PSMA2	85	51	16792	15.4943	0.851884	0.0794891	0.0767572
GOTERM_BP_DIRECT	GO:0034375	high-density lipoprotein particle remodeling	3	3.44828	0.00248883	-2.604	APOM, APOE, PLTP	85	15	16792	39.5106	0.894361	0.0863434	0.0833759
GOTERM_BP_DIRECT	GO:0015671	oxygen transport	3	3.44828	0.00248883	-2.604	HBB, HBD, HBA1	85	15	16792	39.5106	0.894361	0.0863434	0.0833759
GOTERM_BP_DIRECT	GO:0010951	negative regulation of endopeptidase activity	5	5.74713	0.00317555	-2.49818	SERPINA3, SERPINF1, SERPINF2, SERPINA10, AGT	85	121	16792	8.16334	0.943239	0.106087	0.102441
GOTERM_BP_DIRECT	GO:0043691	reverse cholesterol transport	3	3.44828	0.00359146	-2.44473	APOM, APOE, APOA5	85	18	16792	32.9255	0.961044	0.113555	0.109652
GOTERM_BP_DIRECT	GO:0016525	negative regulation of angiogenesis	4	4.5977	0.00369246	-2.43268	SERPINF1, THBS1, THBS4, AGT	85	62	16792	12.7454	0.964448	0.113555	0.109652
GOTERM_BP_DIRECT	GO:0038096	Fc-gamma receptor signaling pathway involved in phagocytosis	5	5.74713	0.00377676	-2.42288	ACTR3, CDC42, ARPC2, ARPC3, ARPC5	85	127	16792	7.77767	0.967061	0.113555	0.109652
GOTERM_BP_DIRECT	GO:0038061	NIK/NF-kappaB signaling	4	4.5977	0.00440413	-2.35614	PSMA5, PSMA6, PSMA3, PSMA2	85	66	16792	11.9729	0.981339	0.128146	0.123742
GOTERM_BP_DIRECT	GO:0051436	negative regulation of ubiquitin-protein ligase activity involved in mitotic cell cycle	4	4.5977	0.00540332	-2.26734	PSMA5, PSMA6, PSMA3, PSMA2	85	71	16792	11.1297	0.992456	0.152306	0.147072
GOTERM_BP_DIRECT	GO:0034976	response to endoplasmic reticulum stress	4	4.5977	0.00629307	-2.20114	THBS1, PDIA6, THBS4, HSP90B1	85	75	16792	10.5362	0.996635	0.163571	0.157949
GOTERM_BP_DIRECT	GO:0050852	T cell receptor signaling pathway	5	5.74713	0.00648099	-2.18836	PSMA5, PSMA6, PSMA3, PTPRC, PSMA2	85	148	16792	6.67409	0.997163	0.163571	0.157949
GOTERM_BP_DIRECT	GO:0006869	lipid transport	4	4.5977	0.00652833	-2.1852	APOF, APOE, PLTP, APOA5	85	76	16792	10.3975	0.997282	0.163571	0.157949
GOTERM_BP_DIRECT	GO:0051437	positive regulation of ubiquitin-protein ligase activity involved in regulation of mitotic cell cycle transition	4	4.5977	0.00652833	-2.1852	PSMA5, PSMA6, PSMA3, PSMA2	85	76	16792	10.3975	0.997282	0.163571	0.157949
GOTERM_BP_DIRECT	GO:0033344	cholesterol efflux	3	3.44828	0.00688423	-2.16214	APOM, APOE, APOA5	85	25	16792	23.7064	0.998033	0.167826	0.162059
GOTERM_BP_DIRECT	GO:0031145	anaphase-promoting complex-dependent catabolic process	4	4.5977	0.00726535	-2.13874	PSMA5, PSMA6, PSMA3, PSMA2	85	79	16792	10.0027	0.998608	0.172456	0.166529
GOTERM_BP_DIRECT	GO:0046718	viral entry into host cell	4	4.5977	0.00752152	-2.12369	ITGB1, TFRC, ITGB3, HSPA1B	85	80	16792	9.87765	0.998897	0.173959	0.167981
GOTERM_BP_DIRECT	GO:0050830	defense response to Gram-positive bacterium	4	4.5977	0.00888231	-2.05147	PGLYRP2, LBP, B2M, CAMP	85	85	16792	9.29661	0.99968	0.197516	0.190728
GOTERM_BP_DIRECT	GO:0090090	negative regulation of canonical Wnt signaling pathway	5	5.74713	0.00904836	-2.04343	PSMA5, PSMA6, PSMA3, PSMA2, APOE	85	163	16792	6.05991	0.999725	0.197516	0.190728
GOTERM_BP_DIRECT	GO:0050766	positive regulation of phagocytosis	3	3.44828	0.009197	-2.03635	LMAN2, PTX3, CALR	85	29	16792	20.4365	0.99976	0.197516	0.190728
GOTERM_BP_DIRECT	GO:0007568	aging	5	5.74713	0.00943409	-2.0253	SERPINF1, CAT, MPO, DLD, AGT	85	165	16792	5.98645	0.999806	0.197896	0.191095
GOTERM_BP_DIRECT	GO:0007160	cell-matrix adhesion	4	4.5977	0.0103784	-1.98387	ITGB1, ITGB3, ITGA2B, VCL	85	90	16792	8.78013	0.999918	0.212757	0.205445
GOTERM_BP_DIRECT	GO:1900026	positive regulation of substrate adhesion-dependent cell spreading	3	3.44828	0.0111275	-1.9536	CDC42, ARPC2, CALR	85	32	16792	18.5206	0.999959	0.223044	0.215378
GOTERM_BP_DIRECT	GO:0006641	triglyceride metabolic process	3	3.44828	0.01322	-1.87877	CAT, APOE, APOA5	85	35	16792	16.9331	0.999994	0.259227	0.250318
GOTERM_BP_DIRECT	GO:0007596	blood coagulation	5	5.74713	0.0136408	-1.86516	CDC42, ITGB3, SERPINA10, HBB, HBD	85	184	16792	5.36829	0.999996	0.261787	0.25279
GOTERM_BP_DIRECT	GO:0002034	regulation of blood vessel size by renin-angiotensin	2	2.29885	0.0149331	-1.82585	SERPINF2, AGT	85	3	16792	131.702	0.999999	0.277686	0.268142
GOTERM_BP_DIRECT	GO:0030049	muscle filament sliding	3	3.44828	0.0154694	-1.81053	ACTC1, TPM3, TPM1	85	38	16792	15.5963	0.999999	0.277686	0.268142
GOTERM_BP_DIRECT	GO:0042157	lipoprotein metabolic process	3	3.44828	0.0154694	-1.81053	APOM, APOE, APOA5	85	38	16792	15.5963	0.999999	0.277686	0.268142
GOTERM_BP_DIRECT	GO:0002223	stimulatory C-type lectin receptor signaling pathway	4	4.5977	0.0157006	-1.80408	PSMA5, PSMA6, PSMA3, PSMA2	85	105	16792	7.52583	0.999999	0.277686	0.268142
GOTERM_BP_DIRECT	GO:0051496	positive regulation of stress fiber assembly	3	3.44828	0.0187041	-1.72806	TPM1, SERPINF2, PFN1	85	42	16792	14.1109	1	0.310401	0.299733
GOTERM_BP_DIRECT	GO:0043161	proteasome-mediated ubiquitin-dependent protein catabolic process	5	5.74713	0.0188856	-1.72387	PSMA5, PSMA6, PSMA3, VCP, PSMA2	85	203	16792	4.86584	1	0.310401	0.299733
GOTERM_BP_DIRECT	GO:0071222	cellular response to lipopolysaccharide	4	4.5977	0.0190616	-1.71984	CD14, LBP, B2M, CAMP	85	113	16792	6.99302	1	0.310401	0.299733
GOTERM_BP_DIRECT	GO:0045429	positive regulation of nitric oxide biosynthetic process	3	3.44828	0.0195535	-1.70878	HBB, PTX3, AGT	85	43	16792	13.7828	1	0.310401	0.299733
GOTERM_BP_DIRECT	GO:0070837	dehydroascorbic acid transport	2	2.29885	0.0198616	-1.70198	SLC2A1, SLC2A3	85	4	16792	98.7765	1	0.310401	0.299733
GOTERM_BP_DIRECT	GO:0051208	sequestering of calcium ion	2	2.29885	0.0198616	-1.70198	CALR, HSP90B1	85	4	16792	98.7765	1	0.310401	0.299733
GOTERM_BP_DIRECT	GO:0030168	platelet activation	4	4.5977	0.0199593	-1.69986	RAP2B, ACTN1, ITGB3, SAA1	85	115	16792	6.87141	1	0.310401	0.299733
GOTERM_BP_DIRECT	GO:0045087	innate immune response	7	8.04598	0.0207168	-1.68368	PGLYRP2, SAA1, PTX3, CD14, LBP, B2M, CAMP	85	430	16792	3.21598	1	0.310594	0.299919
GOTERM_BP_DIRECT	GO:0071363	cellular response to growth factor stimulus	3	3.44828	0.0213002	-1.67162	CAT, PFN1, THBS1	85	45	16792	13.1702	1	0.310594	0.299919
GOTERM_BP_DIRECT	GO:0033209	tumor necrosis factor-mediated signaling pathway	4	4.5977	0.021349	-1.67062	PSMA5, PSMA6, PSMA3, PSMA2	85	118	16792	6.69671	1	0.310594	0.299919
GOTERM_BP_DIRECT	GO:0044267	cellular protein metabolic process	4	4.5977	0.021349	-1.67062	SAA1, CTSG, TGFBI, B2M	85	118	16792	6.69671	1	0.310594	0.299919
GOTERM_BP_DIRECT	GO:0010595	positive regulation of endothelial cell migration	3	3.44828	0.022197	-1.65371	ITGB3, THBS1, AGT	85	46	16792	12.8839	1	0.314352	0.303548
GOTERM_BP_DIRECT	GO:0090263	positive regulation of canonical Wnt signaling pathway	4	4.5977	0.0223044	-1.65161	PSMA5, PSMA6, PSMA3, PSMA2	85	120	16792	6.5851	1	0.314352	0.303548
GOTERM_BP_DIRECT	GO:0010757	negative regulation of plasminogen activation	2	2.29885	0.0247658	-1.60615	SERPINF2, THBS1	85	5	16792	79.0212	1	0.341387	0.329654
GOTERM_BP_DIRECT	GO:0021762	substantia nigra development	3	3.44828	0.0249795	-1.60242	CDC42, YWHAE, HSPA5	85	49	16792	12.0951	1	0.341387	0.329654
GOTERM_BP_DIRECT	GO:0043066	negative regulation of apoptotic process	7	8.04598	0.0264276	-1.57794	COMP, ACTC1, HSPA5, CAT, MPO, THBS1, HSP90B1	85	455	16792	3.03928	1	0.355787	0.343559
GOTERM_BP_DIRECT	GO:0042542	response to hydrogen peroxide	3	3.44828	0.0269094	-1.5701	CAT, HBB, HBA1	85	51	16792	11.6208	1	0.356945	0.344678
GOTERM_BP_DIRECT	GO:0051092	positive regulation of NF-kappaB transcription factor activity	4	4.5977	0.0290763	-1.53646	PSMA6, CAT, AGT, HSPA1B	85	133	16792	5.94144	1	0.376627	0.363683
GOTERM_BP_DIRECT	GO:0034384	high-density lipoprotein particle clearance	2	2.29885	0.0296458	-1.52804	APOM, APOE	85	6	16792	65.851	1	0.376627	0.363683
GOTERM_BP_DIRECT	GO:0032914	positive regulation of transforming growth factor beta1 production	2	2.29885	0.0296458	-1.52804	LUM, THBS1	85	6	16792	65.851	1	0.376627	0.363683
GOTERM_BP_DIRECT	GO:0050829	defense response to Gram-negative bacterium	3	3.44828	0.030943	-1.50944	LBP, B2M, CAMP	85	55	16792	10.7756	1	0.387647	0.374324
GOTERM_BP_DIRECT	GO:0030433	ER-associated ubiquitin-dependent protein catabolic process	3	3.44828	0.0362972	-1.44013	VCP, HSPA5, HSP90B1	85	60	16792	9.87765	1	0.448494	0.43308
GOTERM_BP_DIRECT	GO:0006968	cellular defense response	3	3.44828	0.0385319	-1.41418	LGALS3BP, ITGB1, LBP	85	62	16792	9.55901	1	0.466825	0.450782
GOTERM_BP_DIRECT	GO:0031102	neuron projection regeneration	2	2.29885	0.0393334	-1.40524	APOE, APOA5	85	8	16792	49.3882	1	0.466825	0.450782
GOTERM_BP_DIRECT	GO:0014909	smooth muscle cell migration	2	2.29885	0.0393334	-1.40524	ITGB3, ARPC5	85	8	16792	49.3882	1	0.466825	0.450782
GOTERM_BP_DIRECT	GO:0042632	cholesterol homeostasis	3	3.44828	0.0408179	-1.38915	APOM, APOE, APOA5	85	64	16792	9.26029	1	0.478153	0.461719
GOTERM_BP_DIRECT	GO:0010628	positive regulation of gene expression	5	5.74713	0.0423943	-1.37269	CDC42, ACTC1, MSN, CALR, HSPA1B	85	262	16792	3.77009	1	0.490252	0.473403
GOTERM_BP_DIRECT	GO:0071223	cellular response to lipoteichoic acid	2	2.29885	0.0441413	-1.35515	CD14, LBP	85	9	16792	43.9007	1	0.491549	0.474655
GOTERM_BP_DIRECT	GO:0002544	chronic inflammatory response	2	2.29885	0.0441413	-1.35515	THBS1, CAMP	85	9	16792	43.9007	1	0.491549	0.474655
GOTERM_BP_DIRECT	GO:0090136	epithelial cell-cell adhesion	2	2.29885	0.0441413	-1.35515	CDC42, VCL	85	9	16792	43.9007	1	0.491549	0.474655
GOTERM_BP_DIRECT	GO:0008203	cholesterol metabolic process	3	3.44828	0.045539	-1.34162	CAT, APOF, APOE	85	68	16792	8.71557	1	0.500929	0.483713
GOTERM_BP_DIRECT	GO:0001938	positive regulation of endothelial cell proliferation	3	3.44828	0.0467495	-1.33022	LRG1, ITGB3, THBS4	85	69	16792	8.58926	1	0.508048	0.490588
GOTERM_BP_DIRECT	GO:0008228	opsonization	2	2.29885	0.0489255	-1.31047	PTX3, LBP	85	10	16792	39.5106	1	0.513148	0.495512
GOTERM_BP_DIRECT	GO:0051918	negative regulation of fibrinolysis	2	2.29885	0.0489255	-1.31047	SERPINF2, THBS1	85	10	16792	39.5106	1	0.513148	0.495512
GOTERM_BP_DIRECT	GO:0051639	actin filament network formation	2	2.29885	0.0489255	-1.31047	ACTN1, ARPC5	85	10	16792	39.5106	1	0.513148	0.495512
GOTERM_BP_DIRECT	GO:0007015	actin filament organization	3	3.44828	0.0504509	-1.29713	TPM3, ACTN1, TPM1	85	72	16792	8.23137	1	0.523066	0.505089
GOTERM_BP_DIRECT	GO:0042535	positive regulation of tumor necrosis factor biosynthetic process	2	2.29885	0.0536859	-1.27014	LBP, THBS1	85	11	16792	35.9187	1	0.53214	0.513851
GOTERM_BP_DIRECT	GO:0048266	behavioral response to pain	2	2.29885	0.0536859	-1.27014	THBS1, THBS4	85	11	16792	35.9187	1	0.53214	0.513851
GOTERM_BP_DIRECT	GO:0002003	angiotensin maturation	2	2.29885	0.0536859	-1.27014	CTSG, AGT	85	11	16792	35.9187	1	0.53214	0.513851
GOTERM_BP_DIRECT	GO:0048333	mesodermal cell differentiation	2	2.29885	0.0536859	-1.27014	ITGB1, ITGB3	85	11	16792	35.9187	1	0.53214	0.513851
GOTERM_BP_DIRECT	GO:0016477	cell migration	4	4.5977	0.055128	-1.25863	ITGB1, ITGB3, ARPC5, THBS1	85	172	16792	4.59425	1	0.540494	0.521918
GOTERM_BP_DIRECT	GO:0045454	cell redox homeostasis	3	3.44828	0.0568451	-1.24531	PDIA6, DLD, CAMP	85	77	16792	7.69687	1	0.551336	0.532388
GOTERM_BP_DIRECT	GO:0009650	UV protection	2	2.29885	0.0584229	-1.23342	MFAP4, CAT	85	12	16792	32.9255	1	0.55471	0.535645
GOTERM_BP_DIRECT	GO:0043032	positive regulation of macrophage activation	2	2.29885	0.0584229	-1.23342	LBP, THBS1	85	12	16792	32.9255	1	0.55471	0.535645
GOTERM_BP_DIRECT	GO:0050728	negative regulation of inflammatory response	3	3.44828	0.0594783	-1.22564	SERPINF1, SAA1, APOE	85	79	16792	7.50201	1	0.556729	0.537596
GOTERM_BP_DIRECT	GO:0038095	Fc-epsilon receptor signaling pathway	4	4.5977	0.05987	-1.22279	PSMA5, PSMA6, PSMA3, PSMA2	85	178	16792	4.43939	1	0.556729	0.537596
GOTERM_BP_DIRECT	GO:0006511	ubiquitin-dependent protein catabolic process	4	4.5977	0.063135	-1.19973	PSMA6, PSMA3, VCP, PSMA2	85	182	16792	4.34182	1	0.566477	0.547008
GOTERM_BP_DIRECT	GO:0060047	heart contraction	2	2.29885	0.0631364	-1.19972	CDC42, ACTC1	85	13	16792	30.3928	1	0.566477	0.547008
GOTERM_BP_DIRECT	GO:0032026	response to magnesium ion	2	2.29885	0.0631364	-1.19972	CD14, THBS1	85	13	16792	30.3928	1	0.566477	0.547008
GOTERM_BP_DIRECT	GO:0050731	positive regulation of peptidyl-tyrosine phosphorylation	3	3.44828	0.0635055	-1.19719	ITGB3, THBS4, AGT	85	82	16792	7.22755	1	0.566477	0.547008
GOTERM_BP_DIRECT	GO:0000209	protein polyubiquitination	4	4.5977	0.0647981	-1.18844	PSMA5, PSMA6, PSMA3, PSMA2	85	184	16792	4.29463	1	0.566477	0.547008
GOTERM_BP_DIRECT	GO:0042493	response to drug	5	5.74713	0.0660584	-1.18007	ACTC1, CAT, CALR, THBS1, B2M	85	304	16792	3.24923	1	0.566477	0.547008
GOTERM_BP_DIRECT	GO:0033700	phospholipid efflux	2	2.29885	0.0678265	-1.1686	APOE, APOA5	85	14	16792	28.2218	1	0.566477	0.547008
GOTERM_BP_DIRECT	GO:0043537	negative regulation of blood vessel endothelial cell migration	2	2.29885	0.0678265	-1.1686	APOE, THBS1	85	14	16792	28.2218	1	0.566477	0.547008
GOTERM_BP_DIRECT	GO:0030970	retrograde protein transport, ER to cytosol	2	2.29885	0.0678265	-1.1686	VCP, HSP90B1	85	14	16792	28.2218	1	0.566477	0.547008
GOTERM_BP_DIRECT	GO:0042311	vasodilation	2	2.29885	0.0678265	-1.1686	APOE, AGT	85	14	16792	28.2218	1	0.566477	0.547008
GOTERM_BP_DIRECT	GO:0010875	positive regulation of cholesterol efflux	2	2.29885	0.0678265	-1.1686	APOE, PLTP	85	14	16792	28.2218	1	0.566477	0.547008
GOTERM_BP_DIRECT	GO:0033627	cell adhesion mediated by integrin	2	2.29885	0.0724935	-1.1397	ITGB1, ITGB3	85	15	16792	26.3404	1	0.594447	0.574017
GOTERM_BP_DIRECT	GO:0042026	protein refolding	2	2.29885	0.0724935	-1.1397	B2M, HSPA1B	85	15	16792	26.3404	1	0.594447	0.574017
GOTERM_BP_DIRECT	GO:0031589	cell-substrate adhesion	2	2.29885	0.0817583	-1.08747	ITGB1, ITGB3	85	17	16792	23.2415	1	0.659994	0.637312
GOTERM_BP_DIRECT	GO:0030336	negative regulation of cell migration	3	3.44828	0.0819505	-1.08645	RAP2B, TPM1, VCL	85	95	16792	6.23851	1	0.659994	0.637312
GOTERM_BP_DIRECT	GO:0034142	toll-like receptor 4 signaling pathway	2	2.29885	0.0863564	-1.06371	CD14, LBP	85	18	16792	21.9503	1	0.671495	0.648417
GOTERM_BP_DIRECT	GO:0010596	negative regulation of endothelial cell migration	2	2.29885	0.0863564	-1.06371	SERPINF1, THBS1	85	18	16792	21.9503	1	0.671495	0.648417
GOTERM_BP_DIRECT	GO:0046597	negative regulation of viral entry into host cell	2	2.29885	0.0863564	-1.06371	IFITM3, PTX3	85	18	16792	21.9503	1	0.671495	0.648417
GOTERM_BP_DIRECT	GO:0006103	2-oxoglutarate metabolic process	2	2.29885	0.0863564	-1.06371	IDH2, DLD	85	18	16792	21.9503	1	0.671495	0.648417
GOTERM_BP_DIRECT	GO:0007229	integrin-mediated signaling pathway	3	3.44828	0.0879224	-1.0559	ITGB1, ITGB3, ITGA2B	85	99	16792	5.98645	1	0.677829	0.654534
GOTERM_BP_DIRECT	GO:0007263	nitric oxide mediated signal transduction	2	2.29885	0.0909317	-1.04128	APOE, AGT	85	19	16792	20.795	1	0.683503	0.660012
GOTERM_BP_DIRECT	GO:0048260	positive regulation of receptor-mediated endocytosis	2	2.29885	0.0909317	-1.04128	APOA5, B2M	85	19	16792	20.795	1	0.683503	0.660012
GOTERM_BP_DIRECT	GO:1904659	glucose transmembrane transport	2	2.29885	0.0909317	-1.04128	SLC2A1, SLC2A3	85	19	16792	20.795	1	0.683503	0.660012
GOTERM_BP_DIRECT	GO:0045471	response to ethanol	3	3.44828	0.0971148	-1.01271	ACTC1, CAT, CD14	85	105	16792	5.64437	1	0.723947	0.699066
Category	Term		Count	%	PValue	#VALUE!	Genes	List Total	Pop Hits	Pop Total	Fold Enrichment	Bonferroni	Benjamini	FDR
GOTERM_CC_DIRECT	GO:0070062	extracellular exosome	73	83.908	1.44227e-45	-44.841	IFITM3, ITGB1, YWHAE, LGALS3BP, ARF3, SERPINA3, FCGBP, PIGR, PGLYRP2, TFRC, ITGB3, SERPINA10, ITGA2B, SLC2A1, HBB, SLC2A3, MPO, ORM2, COMP, TUBA1B, TUBB1, MAN1A1, CTSG, LBP, B2M, CAMP, ACTR3, TPM3, SERPINF1, ACTN1, SERPINF2, HBA1, PDIA6, PSMA5, EEF1A1, PSMA6, PSMA3, RAP2B, PSMA2, CAT, VDAC2, PFN1, VCL, VCP, SAA4, A1BG, THBS1, THBS4, HSP90B1, CDC42, APOM, CYB5R3, LMAN2, STOM, CD14, APOE, RSU1, HSP…	86	2811	18224	5.5031	3.07204e-43	3.07204e-43	2.43744e-43
GOTERM_CC_DIRECT	GO:0072562	blood microparticle	19	21.8391	9.91843e-21	-20.0036	LGALS3BP, SERPINA3, TFRC, SERPINF2, ITGA2B, SLC2A1, HBB, MSN, A1BG, HBD, HBA1, APOA5, ORM2, AGT, ACTC1, STOM, APOE, PFN1, HSPA1B	86	152	18224	26.4884	2.11263e-18	1.05631e-18	8.38108e-19
GOTERM_CC_DIRECT	GO:0005615	extracellular space	37	42.5287	3.84712e-19	-18.4149	LGALS3BP, SERPINA3, PIGR, TFRC, SAA4, SERPINA10, A1BG, MPO, ORM2, THBS1, THBS4, COMP, LMAN2, STOM, CTSG, LBP, APOE, CD14, PLTP, B2M, HABP2, CAMP, LUM, ACTN1, SERPINF1, SERPINF2, MSN, APOA5, AGT, EEF1A1, ACTC1, LRG1, CAT, SAA1, PTX3, TGFBI, CALR	86	1347	18224	5.82076	8.19436e-17	2.73145e-17	2.16721e-17
GOTERM_CC_DIRECT	GO:0005925	focal adhesion	23	26.4368	3.78692e-18	-17.4217	ITGB1, YWHAE, ACTR3, HSPA5, ITGB3, ACTN1, ITGA2B, MSN, ARPC5, PARVB, HSP90B1, CDC42, ACTC1, PTPRC, ARPC2, ARPC3, CAT, CALR, RSU1, PFN1, B2M, HSPA1B, VCL	86	391	18224	12.4651	8.06615e-16	2.01654e-16	1.59997e-16
GOTERM_CC_DIRECT	GO:0005576	extracellular region	36	41.3793	1.00616e-15	-14.9973	LGALS3BP, SERPINA3, TFRC, SAA4, HBB, A1BG, ORM2, THBS1, THBS4, HSP90B1, COMP, APOM, APOF, CTSG, LBP, APOE, CD14, PLTP, B2M, HABP2, CAMP, KRTDAP, LUM, ACTN1, SERPINF1, SERPINF2, HBA1, APOA5, AGT, MFAP4, LRG1, SAA1, PTX3, TGFBI, CALR, VCL	86	1610	18224	4.73829	2.1283e-13	4.28626e-14	3.40083e-14
GOTERM_CC_DIRECT	GO:0042470	melanosome	11	12.6437	3.84654e-11	-10.4149	RAB32, ITGB1, YWHAE, HSPA5, TFRC, SERPINF1, ITGB3, SLC2A1, STOM, PDIA6, HSP90B1	86	101	18224	23.079	8.19312e-09	1.36552e-09	1.08344e-09
GOTERM_CC_DIRECT	GO:0071682	endocytic vesicle lumen	6	6.89655	8.21996e-09	-8.08513	SAA1, HBB, CALR, APOE, HBA1, HSP90B1	86	16	18224	79.4651	1.75085e-06	2.50122e-07	1.98453e-07
GOTERM_CC_DIRECT	GO:0031012	extracellular matrix	13	14.9425	1.23418e-08	-7.90862	LGALS3BP, HSPA5, LUM, SERPINF1, THBS1, THBS4, HSP90B1, COMP, MFAP4, CTSG, TGFBI, CALR, APOE	86	296	18224	9.30673	2.6288e-06	3.28601e-07	2.60721e-07
GOTERM_CC_DIRECT	GO:0034364	high-density lipoprotein particle	6	6.89655	4.84796e-08	-7.31444	APOM, SAA4, SAA1, APOF, APOE, APOA5	86	22	18224	57.7928	1.03261e-05	1.14735e-06	9.10339e-07
GOTERM_CC_DIRECT	GO:0016020	membrane	30	34.4828	9.58977e-08	-7.01819	ITGB1, YWHAE, LGALS3BP, PGLYRP2, TFRC, SLC2A1, HSP90B1, CDC42, CDH5, CYB5R3, LMAN2, STOM, MAN1A1, LBP, APOE, B2M, ACTR3, HSPA5, HBA1, PAICS, RAB32, EEF1A1, ACTC1, RAP2B, PTPRC, LRG1, ARPC3, CAT, CALR, PFN1	86	2200	18224	2.88964	2.0426e-05	2.04262e-06	1.62067e-06
GOTERM_CC_DIRECT	GO:0019773	proteasome core complex, alpha-subunit complex	4	4.5977	5.3922e-06	-5.26823	PSMA5, PSMA6, PSMA3, PSMA2	86	8	18224	105.953	0.00114788	0.000100747	7.99351e-05
GOTERM_CC_DIRECT	GO:0031093	platelet alpha granule lumen	6	6.89655	5.67586e-06	-5.24597	SERPINA3, ACTN1, SERPINF2, A1BG, THBS1, ORM2	86	55	18224	23.1171	0.00120823	0.000100747	7.99351e-05
GOTERM_CC_DIRECT	GO:0009986	cell surface	13	14.9425	7.73529e-06	-5.11152	ITGB1, HSPA5, TFRC, ITGB3, SERPINF2, ITGA2B, THBS1, CDH5, PTPRC, LMAN2, CTSG, CALR, LBP	86	542	18224	5.08264	0.00164627	0.00012674	0.000100559
GOTERM_CC_DIRECT	GO:0005885	Arp2/3 protein complex	4	4.5977	2.08994e-05	-4.67987	ACTR3, ARPC2, ARPC3, ARPC5	86	12	18224	70.6357	0.00444173	0.000296772	0.000235467
GOTERM_CC_DIRECT	GO:0005833	hemoglobin complex	4	4.5977	2.08994e-05	-4.67987	CYB5R3, HBB, HBD, HBA1	86	12	18224	70.6357	0.00444173	0.000296772	0.000235467
GOTERM_CC_DIRECT	GO:0034362	low-density lipoprotein particle	4	4.5977	3.43464e-05	-4.46412	APOM, APOF, APOE, APOA5	86	14	18224	60.5449	0.00728921	0.000457237	0.000362784
GOTERM_CC_DIRECT	GO:0009897	external side of plasma membrane	8	9.1954	6.15805e-05	-4.21056	ITGB1, CDH5, PTPRC, TFRC, ITGA2B, CALR, THBS1, B2M	86	213	18224	7.95895	0.0130314	0.000771567	0.000612182
GOTERM_CC_DIRECT	GO:0043209	myelin sheath	7	8.04598	7.75278e-05	-4.11054	CDC42, VCP, TUBA1B, HSPA5, VDAC2, MSN, DLD	86	152	18224	9.75887	0.0163785	0.000917413	0.0007279
GOTERM_CC_DIRECT	GO:0005839	proteasome core complex	4	4.5977	0.000122569	-3.91162	PSMA5, PSMA6, PSMA3, PSMA2	86	21	18224	40.3632	0.0257709	0.00137406	0.00109022
GOTERM_CC_DIRECT	GO:0005829	cytosol	31	35.6322	0.000130368	-3.88483	YWHAE, VCP, SLC2A1, HBB, HBD, HSP90B1, CDC42, RSU1, ACTR3, TPM3, ACTN1, TPM1, IDH2, PARVB, HBA1, ARPC5, PAICS, PSMA5, EEF1A1, PSMA6, PSMA3, ACTC1, RAP2B, ARPC2, ARPC3, PSMA2, CAT, CALR, PFN1, HSPA1B, VCL	86	3315	18224	1.98163	0.0273882	0.00138842	0.00110161
GOTERM_CC_DIRECT	GO:0000502	proteasome complex	5	5.74713	0.000176139	-3.75415	PSMA5, PSMA6, PSMA3, VCP, PSMA2	86	60	18224	17.6589	0.0368256	0.00178655	0.0014175
GOTERM_CC_DIRECT	GO:0045121	membrane raft	7	8.04598	0.000403913	-3.39371	ITGB1, RAP2B, PTPRC, STOM, VDAC2, CD14, VCL	86	206	18224	7.20072	0.0824525	0.00391062	0.00310279
GOTERM_CC_DIRECT	GO:0005783	endoplasmic reticulum	13	14.9425	0.000444096	-3.35252	VCP, HSPA5, THBS1, PDIA6, THBS4, HSP90B1, RAB32, CYB5R3, CAT, STOM, MAN1A1, CALR, APOE	86	828	18224	3.32704	0.0902755	0.00411272	0.00326314
GOTERM_CC_DIRECT	GO:0034663	endoplasmic reticulum chaperone complex	3	3.44828	0.00115061	-2.93907	HSPA5, PDIA6, HSP90B1	86	11	18224	57.7928	0.217468	0.0102116	0.00810218
GOTERM_CC_DIRECT	GO:0005911	cell-cell junction	6	6.89655	0.0012607	-2.89939	ACTR3, CDC42, CDH5, ACTN1, SLC2A1, VCL	86	172	18224	7.3921	0.235626	0.0107411	0.00852231
GOTERM_CC_DIRECT	GO:0005788	endoplasmic reticulum lumen	6	6.89655	0.00204496	-2.68932	HSPA5, CALR, THBS1, PDIA6, B2M, HSP90B1	86	192	18224	6.62209	0.353397	0.0167529	0.0132922
GOTERM_CC_DIRECT	GO:0048471	perinuclear region of cytoplasm	10	11.4943	0.00240207	-2.61941	ITGB1, ARF3, VCP, TFRC, SERPINF1, STOM, MSN, CALR, HSPA1B, HSP90B1	86	621	18224	3.41235	0.400858	0.0189497	0.0150352
GOTERM_CC_DIRECT	GO:0005884	actin filament	4	4.5977	0.00347281	-2.45932	ACTC1, TPM3, ACTN1, TPM1	86	65	18224	13.0404	0.523361	0.0264182	0.0209609
GOTERM_CC_DIRECT	GO:0034361	very-low-density lipoprotein particle	3	3.44828	0.00386797	-2.41252	APOM, APOE, APOA5	86	20	18224	31.786	0.561973	0.0275207	0.0218356
GOTERM_CC_DIRECT	GO:0005793	endoplasmic reticulum-Golgi intermediate compartment	4	4.5977	0.00394478	-2.40398	HSPA5, LMAN2, MAN1A1, PDIA6	86	68	18224	12.4651	0.569109	0.0275207	0.0218356
GOTERM_CC_DIRECT	GO:0005913	cell-cell adherens junction	7	8.04598	0.00400535	-2.39736	ITGB1, YWHAE, HSPA5, PFN1, PAICS, VCL, HSPA1B	86	323	18224	4.59241	0.574655	0.0275207	0.0218356
GOTERM_CC_DIRECT	GO:0030175	filopodium	4	4.5977	0.004454	-2.35125	CDC42, ITGB1, ACTC1, MSN	86	71	18224	11.9384	0.613577	0.029647	0.0235227
GOTERM_CC_DIRECT	GO:0030141	secretory granule	4	4.5977	0.00500132	-2.30092	CDC42, CTSG, MPO, THBS1	86	74	18224	11.4544	0.656289	0.0322813	0.0256128
GOTERM_CC_DIRECT	GO:0032587	ruffle membrane	4	4.5977	0.00665283	-2.17699	ITGB1, EEF1A1, ITGB3, TPM1	86	82	18224	10.3369	0.758718	0.0406463	0.0322499
GOTERM_CC_DIRECT	GO:0030027	lamellipodium	5	5.74713	0.00667898	-2.17529	ACTR3, ITGB1, ACTC1, ARPC3, PARVB	86	160	18224	6.62209	0.760067	0.0406463	0.0322499
GOTERM_CC_DIRECT	GO:0008305	integrin complex	3	3.44828	0.00699613	-2.15514	ITGB1, ITGB3, ITGA2B	86	27	18224	23.5452	0.775844	0.0413937	0.0328429
GOTERM_CC_DIRECT	GO:0005856	cytoskeleton	7	8.04598	0.00775911	-2.11019	TPM3, TPM1, STOM, MSN, PARVB, PFN1, VCL	86	371	18224	3.99824	0.809696	0.0446673	0.0354402
GOTERM_CC_DIRECT	GO:0016529	sarcoplasmic reticulum	3	3.44828	0.0109486	-1.96064	CALR, THBS1, THBS4	86	34	18224	18.6977	0.904143	0.0613695	0.0486923
GOTERM_CC_DIRECT	GO:0030017	sarcomere	3	3.44828	0.0142458	-1.84631	PSMA6, ACTC1, TPM1	86	39	18224	16.3005	0.952932	0.0778038	0.0617316
GOTERM_CC_DIRECT	GO:0005862	muscle thin filament tropomyosin	2	2.29885	0.0185281	-1.73217	TPM3, TPM1	86	4	18224	105.953	0.98138	0.093964	0.0745536
GOTERM_CC_DIRECT	GO:0031838	haptoglobin-hemoglobin complex	2	2.29885	0.0185281	-1.73217	HBB, HBA1	86	4	18224	105.953	0.98138	0.093964	0.0745536
GOTERM_CC_DIRECT	GO:0031905	early endosome lumen	2	2.29885	0.0185281	-1.73217	RAB32, B2M	86	4	18224	105.953	0.98138	0.093964	0.0745536
GOTERM_CC_DIRECT	GO:0015629	actin cytoskeleton	5	5.74713	0.018995	-1.72136	ACTR3, ARPC2, ARPC3, ARPC5, VCL	86	218	18224	4.86025	0.983174	0.0940915	0.0746547
GOTERM_CC_DIRECT	GO:0030496	midbody	4	4.5977	0.0224684	-1.64843	CDC42, HSPA5, SLC2A1, HSP90B1	86	129	18224	6.57076	0.992096	0.107858	0.0855777
GOTERM_CC_DIRECT	GO:1903561	extracellular vesicle	3	3.44828	0.022787	-1.64231	TFRC, APOE, VCL	86	50	18224	12.7144	0.992626	0.107858	0.0855777
GOTERM_CC_DIRECT	GO:0001725	stress fiber	3	3.44828	0.0263025	-1.58	TPM3, ACTN1, TPM1	86	54	18224	11.7726	0.996578	0.121792	0.0966332
GOTERM_CC_DIRECT	GO:0005903	brush border	3	3.44828	0.0319563	-1.49544	ACTR3, ACTN1, VCL	86	60	18224	10.5953	0.99901	0.144823	0.114907
GOTERM_CC_DIRECT	GO:0005578	proteinaceous extracellular matrix	5	5.74713	0.0366841	-1.43552	LGALS3BP, COMP, LUM, TGFBI, CALR	86	268	18224	3.95349	0.999651	0.159606	0.126636
GOTERM_CC_DIRECT	GO:1990712	HFE-transferrin receptor complex	2	2.29885	0.0367169	-1.43513	TFRC, B2M	86	8	18224	52.9767	0.999654	0.159606	0.126636
GOTERM_CC_DIRECT	GO:0005577	fibrinogen complex	2	2.29885	0.0412118	-1.38498	SERPINF2, THBS1	86	9	18224	47.0904	0.999872	0.175562	0.139296
GOTERM_CC_DIRECT	GO:0005916	fascia adherens	2	2.29885	0.045686	-1.34022	ACTN1, VCL	86	10	18224	42.3814	0.999953	0.190806	0.151391
GOTERM_CC_DIRECT	GO:0005794	Golgi apparatus	9	10.3448	0.0478948	-1.31971	ARF3, ARPC2, LMAN2, CAT, MAN1A1, CD14, CALR, APOE, B2M	86	863	18224	2.20992	0.999971	0.19257	0.15279
GOTERM_CC_DIRECT	GO:0042995	cell projection	3	3.44828	0.0479165	-1.31952	CDC42, ACTN1, CAMP	86	75	18224	8.47628	0.999971	0.19257	0.15279
GOTERM_CC_DIRECT	GO:0005604	basement membrane	3	3.44828	0.0525737	-1.27923	SERPINF1, TGFBI, THBS4	86	79	18224	8.0471	0.99999	0.207374	0.164536
GOTERM_CC_DIRECT	GO:0031092	platelet alpha granule membrane	2	2.29885	0.058985	-1.22926	ITGB3, ITGA2B	86	13	18224	32.6011	0.999998	0.228433	0.181245
GOTERM_CC_DIRECT	GO:0042627	chylomicron	2	2.29885	0.0633772	-1.19807	APOE, APOA5	86	14	18224	30.2724	0.999999	0.24106	0.191263
GOTERM_CC_DIRECT	GO:0031143	pseudopodium	2	2.29885	0.0764326	-1.11672	ACTN1, MSN	86	17	18224	24.9302	1	0.285617	0.226616
GOTERM_CC_DIRECT	GO:0031528	microvillus membrane	2	2.29885	0.0850361	-1.0704	ITGB3, MSN	86	19	18224	22.306	1	0.312288	0.247778
GOTERM_CC_DIRECT	GO:0005739	mitochondrion	11	12.6437	0.0904197	-1.04374	RAB32, YWHAE, CYB5R3, HSPA5, IDH2, CAT, STOM, VDAC2, MPO, DLD, HSPA1B	86	1331	18224	1.7513	1	0.326431	0.258999
GOTERM_CC_DIRECT	GO:0043005	neuron projection	4	4.5977	0.0990555	-1.00412	CDC42, ARPC2, ARPC5, PFN1	86	237	18224	3.57649	1	0.351647	0.279006
Category	Term		Count	%	PValue	#VALUE!	Genes	List Total	Pop Hits	Pop Total	Fold Enrichment	Bonferroni	Benjamini	FDR
GOTERM_MF_DIRECT	GO:0005200	structural constituent of cytoskeleton	8	9.1954	9.62167e-07	-6.01675	ACTR3, TUBA1B, ARPC2, ARPC3, TPM1, TUBB1, MSN, ARPC5	82	110	16881	14.9721	0.000198187	0.00010071	8.26213e-05
GOTERM_MF_DIRECT	GO:0008201	heparin binding	9	10.3448	9.77767e-07	-6.00976	COMP, SERPINA10, SAA1, CTSG, APOE, MPO, THBS1, APOA5, THBS4	82	160	16881	11.58	0.0002014	0.00010071	8.26213e-05
GOTERM_MF_DIRECT	GO:0001948	glycoprotein binding	6	6.89655	1.47987e-05	-4.82978	HSPA5, TFRC, LMAN2, CALR, THBS1, B2M	82	65	16881	19.003	0.00304391	0.00101618	0.000833661
GOTERM_MF_DIRECT	GO:0051015	actin filament binding	7	8.04598	4.09452e-05	-4.3878	ACTR3, ARPC2, TPM3, ARPC3, ACTN1, TPM1, ARPC5	82	132	16881	10.9171	0.00839941	0.00210868	0.00172993
GOTERM_MF_DIRECT	GO:0004298	threonine-type endopeptidase activity	4	4.5977	0.000132996	-3.87616	PSMA5, PSMA6, PSMA3, PSMA2	82	21	16881	39.2125	0.027027	0.00511408	0.00419553
GOTERM_MF_DIRECT	GO:0005178	integrin binding	6	6.89655	0.000148954	-3.82695	ITGB1, ACTN1, TGFBI, CALR, THBS1, THBS4	82	105	16881	11.7638	0.0302207	0.00511408	0.00419553
GOTERM_MF_DIRECT	GO:0005515	protein binding	59	67.8161	0.000251989	-3.59862	IFITM3, ITGB1, YWHAE, SERPINA3, FCGBP, TFRC, ITGB3, ITGA2B, SLC2A1, HBB, HBD, COMP, CDH5, TUBA1B, CTSG, LBP, B2M, ACTR3, TPM3, SERPINF1, ACTN1, TPM1, SERPINF2, HBA1, PDIA6, PSMA5, RAB32, EEF1A1, PSMA6, PSMA3, RAP2B, PSMA2, VDAC2, PFN1, VCL, VCP, THBS1, THBS4, HSP90B1, CDC42, STOM, CD14, APOE, RSU1, HSPA5, LUM, MSN, PARVB, ARPC5, PAICS, AGT, MFAP4, PTPRC, ARPC2, ARPC3, PTX3, TGFBI, CALR, HSPA1B	82	8785	16881	1.38259	0.0505917	0.00657998	0.00539814
GOTERM_MF_DIRECT	GO:0050840	extracellular matrix binding	4	4.5977	0.000255533	-3.59255	ITGB3, ITGA2B, TGFBI, THBS1	82	26	16881	31.6717	0.0512848	0.00657998	0.00539814
GOTERM_MF_DIRECT	GO:0004867	serine-type endopeptidase inhibitor activity	5	5.74713	0.00121503	-2.91541	SERPINA3, SERPINF1, SERPINF2, SERPINA10, AGT	82	97	16881	10.6116	0.221549	0.0278108	0.0228156
GOTERM_MF_DIRECT	GO:0005344	oxygen transporter activity	3	3.44828	0.00199338	-2.70041	HBB, HBD, HBA1	82	14	16881	44.1141	0.337044	0.0410636	0.0336881
GOTERM_MF_DIRECT	GO:0031625	ubiquitin protein ligase binding	7	8.04598	0.00255986	-2.59178	YWHAE, VCP, TUBA1B, HSPA5, CALR, VCL, HSPA1B	82	287	16881	5.02112	0.410221	0.0427127	0.035041
GOTERM_MF_DIRECT	GO:0050750	low-density lipoprotein particle receptor binding	3	3.44828	0.00261233	-2.58297	APOE, APOA5, HSP90B1	82	16	16881	38.5998	0.416577	0.0427127	0.035041
GOTERM_MF_DIRECT	GO:0098641	cadherin binding involved in cell-cell adhesion	7	8.04598	0.00269546	-2.56937	ITGB1, YWHAE, HSPA5, PFN1, PAICS, VCL, HSPA1B	82	290	16881	4.96918	0.42651	0.0427127	0.035041
GOTERM_MF_DIRECT	GO:0042802	identical protein binding	11	12.6437	0.0030342	-2.51796	CDC42, VCP, TFRC, ITGB3, ITGA2B, SLC2A1, PTX3, APOE, THBS1, B2M, PAICS	82	749	16881	3.0234	0.465271	0.0430582	0.0353244
GOTERM_MF_DIRECT	GO:0003725	double-stranded RNA binding	4	4.5977	0.00313531	-2.50372	TUBA1B, TFRC, ACTN1, MSN	82	61	16881	13.4994	0.476327	0.0430582	0.0353244
GOTERM_MF_DIRECT	GO:0016209	antioxidant activity	3	3.44828	0.00408508	-2.3888	APOM, CAT, APOE	82	20	16881	30.8799	0.56969	0.048783	0.040021
GOTERM_MF_DIRECT	GO:0005319	lipid transporter activity	3	3.44828	0.00408508	-2.3888	APOM, APOF, APOE	82	20	16881	30.8799	0.56969	0.048783	0.040021
GOTERM_MF_DIRECT	GO:0020037	heme binding	5	5.74713	0.00426259	-2.37033	CAT, HBB, HBD, HBA1, MPO	82	137	16881	7.51335	0.585205	0.048783	0.040021
GOTERM_MF_DIRECT	GO:0001618	virus receptor activity	4	4.5977	0.00462374	-2.33501	ITGB1, TFRC, ITGB3, HSPA1B	82	70	16881	11.7638	0.615072	0.050131	0.0411269
GOTERM_MF_DIRECT	GO:0004601	peroxidase activity	3	3.44828	0.00493585	-2.30664	HBB, HBA1, MPO	82	22	16881	28.0726	0.639154	0.0508393	0.0417079
GOTERM_MF_DIRECT	GO:0003924	GTPase activity	6	6.89655	0.00534711	-2.27188	RAB32, CDC42, ARF3, EEF1A1, TUBA1B, TUBB1	82	234	16881	5.27861	0.66861	0.0524526	0.0430315
GOTERM_MF_DIRECT	GO:0001968	fibronectin binding	3	3.44828	0.00685876	-2.16375	ITGB1, ITGB3, THBS1	82	26	16881	23.7538	0.757747	0.0625168	0.0512881
GOTERM_MF_DIRECT	GO:0005102	receptor binding	7	8.04598	0.00698003	-2.15614	CDH5, CAT, APOF, MSN, LBP, PFN1, HSPA1B	82	353	16881	4.08233	0.763765	0.0625168	0.0512881
GOTERM_MF_DIRECT	GO:0005509	calcium ion binding	10	11.4943	0.00728545	-2.13754	COMP, CDH5, HSPA5, ACTN1, MAN1A1, CALR, THBS1, HABP2, THBS4, HSP90B1	82	717	16881	2.87121	0.77827	0.0625334	0.0513017
GOTERM_MF_DIRECT	GO:0005525	GTP binding	7	8.04598	0.0103302	-1.98589	RAB32, CDC42, ARF3, EEF1A1, TUBA1B, RAP2B, TUBB1	82	384	16881	3.75276	0.882239	0.0851212	0.0698325
GOTERM_MF_DIRECT	GO:0003779	actin binding	6	6.89655	0.010831	-1.96533	ITGB1, TPM1, MSN, PARVB, PFN1, VCL	82	278	16881	4.44315	0.893898	0.0858147	0.0704014
GOTERM_MF_DIRECT	GO:0002020	protease binding	4	4.5977	0.0126617	-1.89751	ITGB1, COMP, ITGB3, SERPINF2	82	101	16881	8.1531	0.927558	0.0966044	0.0792532
GOTERM_MF_DIRECT	GO:0051287	NAD binding	3	3.44828	0.0142955	-1.8448	CYB5R3, IDH2, DLD	82	38	16881	16.2526	0.948498	0.0983771	0.0807074
GOTERM_MF_DIRECT	GO:0031720	haptoglobin binding	2	2.29885	0.0143268	-1.84385	HBB, HBA1	82	3	16881	137.244	0.948833	0.0983771	0.0807074
GOTERM_MF_DIRECT	GO:0070051	fibrinogen binding	2	2.29885	0.0143268	-1.84385	ITGA2B, THBS1	82	3	16881	137.244	0.948833	0.0983771	0.0807074
GOTERM_MF_DIRECT	GO:0051082	unfolded protein binding	4	4.5977	0.0159031	-1.79852	HSPA5, CALR, HSPA1B, HSP90B1	82	110	16881	7.48603	0.963204	0.105678	0.0866974
GOTERM_MF_DIRECT	GO:0015485	cholesterol binding	3	3.44828	0.0165211	-1.78196	APOF, APOE, APOA5	82	41	16881	15.0634	0.967671	0.106355	0.0872522
GOTERM_MF_DIRECT	GO:0070891	lipoteichoic acid binding	2	2.29885	0.0190572	-1.71994	CD14, LBP	82	4	16881	102.933	0.981007	0.115464	0.0947253
GOTERM_MF_DIRECT	GO:0033300	dehydroascorbic acid transporter activity	2	2.29885	0.0190572	-1.71994	SLC2A1, SLC2A3	82	4	16881	102.933	0.981007	0.115464	0.0947253
GOTERM_MF_DIRECT	GO:0019825	oxygen binding	3	3.44828	0.021381	-1.66997	HBB, HBD, HBA1	82	47	16881	13.1404	0.988348	0.12561	0.103049
GOTERM_MF_DIRECT	GO:0019899	enzyme binding	6	6.89655	0.0219512	-1.65854	YWHAE, HSPA5, ITGB3, CAT, APOA5, HSPA1B	82	333	16881	3.70929	0.989666	0.12561	0.103049
GOTERM_MF_DIRECT	GO:0016019	peptidoglycan receptor activity	2	2.29885	0.0237651	-1.62406	PGLYRP2, CD14	82	5	16881	82.3463	0.99295	0.128832	0.105692
GOTERM_MF_DIRECT	GO:0019960	C-X3-C chemokine binding	2	2.29885	0.0237651	-1.62406	ITGB1, ITGB3	82	5	16881	82.3463	0.99295	0.128832	0.105692
GOTERM_MF_DIRECT	GO:0060228	phosphatidylcholine-sterol O-acyltransferase activator activity	2	2.29885	0.0284508	-1.54591	APOE, APOA5	82	6	16881	68.622	0.997383	0.150278	0.123287
GOTERM_MF_DIRECT	GO:0005518	collagen binding	3	3.44828	0.0336397	-1.47315	COMP, LUM, TGFBI	82	60	16881	10.2933	0.999132	0.172836	0.141793
GOTERM_MF_DIRECT	GO:0050839	cell adhesion molecule binding	3	3.44828	0.03572	-1.44709	ITGB1, ITGB3, MSN	82	62	16881	9.96125	0.999443	0.172836	0.141793
GOTERM_MF_DIRECT	GO:0008289	lipid binding	4	4.5977	0.0360775	-1.44276	VCP, APOE, PLTP, APOA5	82	151	16881	5.4534	0.999484	0.172836	0.141793
GOTERM_MF_DIRECT	GO:0019903	protein phosphatase binding	3	3.44828	0.0367785	-1.43441	CDH5, VCP, HSP90B1	82	63	16881	9.80314	0.999556	0.172836	0.141793
GOTERM_MF_DIRECT	GO:0005506	iron ion binding	4	4.5977	0.0372879	-1.42843	HBB, HBD, CALR, HBA1	82	153	16881	5.38211	0.999602	0.172836	0.141793
GOTERM_MF_DIRECT	GO:0055056	D-glucose transmembrane transporter activity	2	2.29885	0.0377555	-1.42302	SLC2A1, SLC2A3	82	8	16881	51.4665	0.99964	0.172836	0.141793
GOTERM_MF_DIRECT	GO:0001849	complement component C1q binding	2	2.29885	0.0423749	-1.37289	PTX3, CALR	82	9	16881	45.748	0.999866	0.189766	0.155682
GOTERM_MF_DIRECT	GO:0046790	virion binding	2	2.29885	0.0469723	-1.32816	PTX3, HSP90B1	82	10	16881	41.1732	0.99995	0.205878	0.1689
GOTERM_MF_DIRECT	GO:0016887	ATPase activity	4	4.5977	0.0578813	-1.23746	VCP, ACTC1, HSPA5, HSPA1B	82	183	16881	4.4998	0.999995	0.248407	0.20379
GOTERM_MF_DIRECT	GO:0005543	phospholipid binding	3	3.44828	0.0641756	-1.19263	APOM, APOE, APOA5	82	86	16881	7.18137	0.999999	0.268397	0.22019
GOTERM_MF_DIRECT	GO:0044183	protein binding involved in protein folding	2	2.29885	0.065145	-1.18612	CALR, HSPA1B	82	14	16881	29.4094	0.999999	0.268397	0.22019
GOTERM_MF_DIRECT	GO:0005355	glucose transmembrane transporter activity	2	2.29885	0.0696344	-1.15718	SLC2A1, SLC2A3	82	15	16881	27.4488	1	0.275859	0.226312
GOTERM_MF_DIRECT	GO:0017127	cholesterol transporter activity	2	2.29885	0.0696344	-1.15718	APOE, APOA5	82	15	16881	27.4488	1	0.275859	0.226312
GOTERM_MF_DIRECT	GO:0019904	protein domain specific binding	4	4.5977	0.0783503	-1.10596	YWHAE, VCP, RAP2B, HSPA5	82	208	16881	3.95896	1	0.304531	0.249834

## Sheet: Table 2
Table 2. Kegg pathways enrichment analysis of human proteins upregulated in CD71+ Evs isolated from P. vivax patients.
Category	Term	Description	Count	%	PValue	LOG (PValue)	Genes	List Total	Pop Hits	Pop Total	Fold Enrichment	Bonferroni	Benjamini	FDR
KEGG_PATHWAY	hsa05130	Pathogenic Escherichia coli infection	8	9.1954	2.04474e-07	-6.68936	CDC42, ITGB1, TUBA1B, ARPC2, ARPC3, TUBB1, CD14, ARPC5	60	51	6879	17.9843	2.37188e-05	2.3719e-05	2.08564e-05
KEGG_PATHWAY	hsa04145	Phagosome	11	12.6437	4.52735e-07	-6.34416	ITGB1, COMP, TUBA1B, TFRC, ITGB3, TUBB1, CD14, CALR, MPO, THBS1, THBS4	60	150	6879	8.40767	5.25159e-05	2.62586e-05	2.30895e-05
KEGG_PATHWAY	hsa04810	Regulation of actin cytoskeleton	11	12.6437	9.64041e-06	-5.0159	CDC42, ITGB1, ARPC2, ARPC3, ACTN1, ITGB3, ITGA2B, MSN, ARPC5, PFN1, VCL	60	210	6879	6.00548	0.00111767	0.000372763	0.000327774
KEGG_PATHWAY	hsa05131	Shigellosis	7	8.04598	1.56617e-05	-4.80516	CDC42, ITGB1, ARPC2, ARPC3, ARPC5, PFN1, VCL	60	64	6879	12.5398	0.00181512	0.000454188	0.000399373
KEGG_PATHWAY	hsa04510	Focal adhesion	10	11.4943	5.57195e-05	-4.25399	CDC42, ITGB1, COMP, ACTN1, ITGB3, ITGA2B, PARVB, THBS1, THBS4, VCL	60	206	6879	5.56553	0.0064428	0.00129269	0.00113668
KEGG_PATHWAY	hsa05132	Salmonella infection	7	8.04598	6.95235e-05	-4.15787	CDC42, ARPC2, ARPC3, CD14, LBP, ARPC5, PFN1	60	83	6879	9.66928	0.00803257	0.00134412	0.0011819
KEGG_PATHWAY	hsa05410	Hypertrophic cardiomyopathy (HCM)	6	6.89655	0.000511136	-3.29146	ITGB1, ACTC1, TPM3, ITGB3, TPM1, ITGA2B	60	78	6879	8.81923	0.0575825	0.0071521	0.00628892
KEGG_PATHWAY	hsa05100	Bacterial invasion of epithelial cells	6	6.89655	0.000511136	-3.29146	CDC42, ITGB1, ARPC2, ARPC3, ARPC5, VCL	60	78	6879	8.81923	0.0575825	0.0071521	0.00628892
KEGG_PATHWAY	hsa04141	Protein processing in endoplasmic reticulum	8	9.1954	0.000554905	-3.25578	VCP, HSPA5, LMAN2, MAN1A1, CALR, PDIA6, HSPA1B, HSP90B1	60	169	6879	5.42722	0.0623577	0.0071521	0.00628892
KEGG_PATHWAY	hsa05414	Dilated cardiomyopathy	6	6.89655	0.000718747	-3.14342	ITGB1, ACTC1, TPM3, ITGB3, TPM1, ITGA2B	60	84	6879	8.18929	0.0800212	0.00815449	0.00717033
KEGG_PATHWAY	hsa05144	Malaria	5	5.74713	0.000775625	-3.11035	COMP, HBB, HBA1, THBS1, THBS4	60	49	6879	11.699	0.0860756	0.00815449	0.00717033
KEGG_PATHWAY	hsa04512	ECM-receptor interaction	6	6.89655	0.000843568	-3.07388	ITGB1, COMP, ITGB3, ITGA2B, THBS1, THBS4	60	87	6879	7.9069	0.0932561	0.00815449	0.00717033
KEGG_PATHWAY	hsa04670	Leukocyte transendothelial migration	6	6.89655	0.00291944	-2.5347	CDC42, ITGB1, CDH5, ACTN1, MSN, VCL	60	115	6879	5.98174	0.287625	0.0260504	0.0229064
KEGG_PATHWAY	hsa04666	Fc gamma R-mediated phagocytosis	5	5.74713	0.00565477	-2.24759	CDC42, PTPRC, ARPC2, ARPC3, ARPC5	60	84	6879	6.8244	0.482018	0.0468538	0.041199
KEGG_PATHWAY	hsa03050	Proteasome	4	4.5977	0.00618522	-2.20864	PSMA5, PSMA6, PSMA3, PSMA2	60	44	6879	10.4227	0.513109	0.0478324	0.0420595
KEGG_PATHWAY	hsa05134	Legionellosis	4	4.5977	0.010905	-1.96237	EEF1A1, VCP, CD14, HSPA1B	60	54	6879	8.49259	0.71971	0.0790614	0.0695195
KEGG_PATHWAY	hsa04144	Endocytosis	7	8.04598	0.0166005	-1.77988	CDC42, ARF3, ARPC2, TFRC, ARPC3, ARPC5, HSPA1B	60	241	6879	3.33008	0.856557	0.113274	0.099603
KEGG_PATHWAY	hsa04151	PI3K-Akt signaling pathway	8	9.1954	0.027181	-1.56573	ITGB1, YWHAE, COMP, ITGB3, ITGA2B, THBS1, THBS4, HSP90B1	60	345	6879	2.65855	0.959101	0.169833	0.149336
KEGG_PATHWAY	hsa05205	Proteoglycans in cancer	6	6.89655	0.0278175	-1.55568	CDC42, ITGB1, LUM, ITGB3, MSN, THBS1	60	200	6879	3.4395	0.962091	0.169833	0.149336
KEGG_PATHWAY	hsa04015	Rap1 signaling pathway	6	6.89655	0.0333711	-1.47663	CDC42, ITGB1, ITGB3, ITGA2B, PFN1, THBS1	60	210	6879	3.27571	0.980496	0.193553	0.170193
KEGG_PATHWAY	hsa04640	Hematopoietic cell lineage	4	4.5977	0.0382357	-1.41753	TFRC, ITGB3, ITGA2B, CD14	60	87	6879	5.27126	0.989137	0.211207	0.185716
KEGG_PATHWAY	hsa05146	Amoebiasis	4	4.5977	0.062167	-1.20644	ACTN1, CT
